# Supplementary material for: Root and Leaf Anatomy, Ion Accumulation, and Transcriptome Pattern under Salt Stress Conditions in Contrasting Genotypes of Sorghum bicolor
Source: Plants (Basel). 2023 Jun 21;12(13):2400. doi: 10.3390/plants12132400 (PMC10346968; doi:10.3390/plants12132400)
Supplement: Supplementary file 1 [file plants-12-02400-s001.zip]

Archive with 6 entries (6 files):
- Supplemenatry File S1.xls
- Supplementary Figures.ppt
- Supplementary File S2.xls
- Supplementary File S3.xls
- Supplementary File S4.xls
- Supplementary Table 1.docx
