# Supplementary material for: Root and Leaf Anatomy, Ion Accumulation, and Transcriptome Pattern under Salt Stress Conditions in Contrasting Genotypes of Sorghum bicolor
Source: Plants (Basel). 2023 Jun 21;12(13):2400. doi: 10.3390/plants12132400 (PMC10346968; doi:10.3390/plants12132400)
Supplement: Supplementary file 1 [file plants-12-02400-s001.zip › Supplemenatry File S1.xls]

## Sheet: Sheet1
Sample	NanoDrop readings (ng/µl)	Qubit readings (ng/µl)	NanoDrop	NanoDrop
			OD A260/280	OD A260/230
SS	834.3	595.5	2.02	1.98
SSN	820.4	546	2	1.95
ST	707	516	2.01	1.89
STN	338.7	242	1.91	1.88
