# Supplementary material for: Root and Leaf Anatomy, Ion Accumulation, and Transcriptome Pattern under Salt Stress Conditions in Contrasting Genotypes of Sorghum bicolor
Source: Plants (Basel). 2023 Jun 21;12(13):2400. doi: 10.3390/plants12132400 (PMC10346968; doi:10.3390/plants12132400)
Supplement: Supplementary file 1 [file plants-12-02400-s001.zip › Supplementary File S2.xls]

## Sheet: Sheet 1
test_id	gene_id	gene	locus	sample_1	sample_2	status	value_1	value_2	log2(fold_change)	test_stat	p_value	q_value	significant	Predicted Gene	Accession	Comments	Regulation
MSTRG.5567	MSTRG.5567	-	NC_012871.2:69745823-69748383	SS	SSN	OK	101.602	4.7715	-4.41235	-7.93473	5e-05	0.00955529	yes	glucan endo-1,3-beta-glucosidase 3-like	XM_021452208.1	QRT-PCR	Downregulated
MSTRG.12508	MSTRG.12508	-	NC_012874.2:64809776-64811622	SS	SSN	OK	125.788	7.54975	-4.05843	-6.19219	5e-05	0.00955529	yes	PREDICTED: Sorghum bicolor barwin (LOC8071988), mRNA	XM_002449725.2	QRT-PCR	Downregulated
MSTRG.1037	MSTRG.1037	-	NC_012870.2:11673373-11674738	SS	SSN	OK	125.44	7.64487	-4.03636	-7.28021	5e-05	0.00955529	yes	Sorghum bicolor alpha-amylase/trypsin inhibitor (LOC8057198), mRNA	XM_002466667.2		Downregulated
MSTRG.19924	MSTRG.19924	-	NC_012879.2:51567546-51568204	SS	SSN	OK	1337.51	108.144	-3.62852	-7.72707	5e-05	0.00955529	yes	Uncharacterized	XM_021450107.1	QRT-PCR	Downregulated
MSTRG.6170	MSTRG.6170	-	NC_012871.2:76408138-76410358	SS	SSN	OK	46.7362	3.90815	-3.57998	-5.68214	5e-05	0.00955529	yes	Peroxidase	XM_002461165.2		Downregulated
MSTRG.1936	MSTRG.1936	-	NC_012870.2:56854528-56855813	SS	SSN	OK	276.478	24.7497	-3.48168	-5.99223	5e-05	0.00955529	yes	resistance protein At1g59620 (LOC8062673), transcript variant X5, mRNA	XM_021461260.1		Downregulated
MSTRG.11999	MSTRG.11999	-	NC_012874.2:11465847-11467083	SS	SSN	OK	74.2706	6.83068	-3.44269	-5.76565	5e-05	0.00955529	yes	Chitinase 2	XM_002449212.2	QRT-PCR/SNP present	Downregulated
MSTRG.13495	MSTRG.13495	-	NC_012875.2:48149447-48173611	SS	SSN	OK	136.856	15.452	-3.14679	-4.81938	5e-05	0.00955529	yes	heavy metal-associated isoprenylated plant protein 16 (LOC8058676)	XM_002447957.2	QRT-PCR	Downregulated
MSTRG.10625	MSTRG.10625	-	NC_012873.2:56695920-56707561	SS	SSN	OK	97.3372	11.0034	-3.14505	-5.44849	5e-05	0.00955529	yes	Sorghum bicolor receptor kinase-like protein Xa21 (LOC110434481), mRNA	XM_021458603.1	QRT-PCR/SNP present	Downregulated
MSTRG.17066	MSTRG.17066	-	NC_012877.2:61635389-61636650	SS	SSN	OK	66.1975	8.23122	-3.0076	-5.35805	5e-05	0.00955529	yes	Sorghum bicolor thaumatin-like protein (LOC8071509), mRNA	XM_002443576.2		Downregulated
MSTRG.6900	MSTRG.6900	-	NC_012872.2:9345004-9357002	SS	SSN	OK	129.244	17.6509	-2.87228	-6.41224	5e-05	0.00955529	yes	isoflavone reductase homolog IRL (LOC8085043), mRNA	XM_002455293.2		Downregulated
MSTRG.9454	MSTRG.9454	-	NC_012873.2:2825458-2833429	SS	SSN	OK	35.7248	5.77967	-2.62787	-4.98343	5e-05	0.00955529	yes	aquaporin PIP1-2 (LOC8076062), mRNA	XM_002454463.2		Downregulated
MSTRG.7844	MSTRG.7844	-	NC_012872.2:58394138-58395424	SS	SSN	OK	100.362	16.8907	-2.57091	-5.41744	5e-05	0.00955529	yes	Endochitinase	XM_002456038.2		Downregulated
MSTRG.12498	MSTRG.12498	-	NC_012874.2:64556615-64575192	SS	SSN	OK	16.438	3.39608	-2.27509	-4.5544	5e-05	0.00955529	yes	Drug resistant gene	XM_021461260.1		Downregulated
MSTRG.6855	MSTRG.6855	-	NC_012872.2:8573864-8577461	SS	SSN	OK	32.9735	7.40374	-2.15498	-4.56831	5e-05	0.00955529	yes	Rust resistance kinase	XM_002455264.2		Downregulated
MSTRG.15116	MSTRG.15116	-	NC_012876.2:15713625-15717546	SS	SSN	OK	44.5964	10.0654	-2.14752	-4.49852	5e-05	0.00955529	yes	Lysine histidine transporter	XM_002444073.2	SNP present	Downregulated
MSTRG.13186	MSTRG.13186	-	NC_012875.2:41456403-41463451	SS	SSN	OK	43.2814	10.6092	-2.02843	-4.59103	5e-05	0.00955529	yes	K transporter	XM_002446325.2	QRT-PCR	Downregulated
MSTRG.9072	MSTRG.9072	-	NC_012872.2:72662646-72669923	SS	SSN	OK	229.732	56.6066	-2.02091	-4.02652	5e-05	0.00955529	yes	glucan endo-1,3-beta-glucosidase, acidic isoform (LOC8062297), mRNA	XM_002459029.2		Downregulated
MSTRG.5566	MSTRG.5566	-	NC_012871.2:69731026-69736143	SS	SSN	OK	41.46	10.4359	-1.99016	-4.29373	5e-05	0.00955529	yes	Protein kinase 6	XM_002462920.2_		Downregulated
MSTRG.9803	MSTRG.9803	-	NC_012873.2:7421191-7428428	SS	SSN	OK	44.3396	12.9011	-1.7811	-4.12315	5e-05	0.00955529	yes	ABC transporter G family	XM_002451708.2		Downregulated
MSTRG.5010	MSTRG.5010	-	NC_012871.2:62824459-62829904	SS	SSN	OK	134.97	42.7453	-1.6588	-3.89382	5e-05	0.00955529	yes	Synthase E6	M_002462489.2		Downregulated
MSTRG.15431	MSTRG.15431	-	NC_012876.2:57060889-57068083	SS	SSN	OK	39.5336	124.42	1.65406	3.88289	5e-05	0.00955529	yes	cinnamoyl-CoA reductase 1 (LOC8077848), mRNA	XM_002445521.2		Upregulated
MSTRG.11114	MSTRG.11114	-	NC_012873.2:63023127-63027640	SS	SSN	OK	58.4917	187.802	1.68291	3.93981	5e-05	0.00955529	yes	p DNA, chromosome 2, cultivar: Nipponbare, complete sequence	AP014958.1		Upregulated
MSTRG.785	MSTRG.785	-	NC_012870.2:8265675-8274360	SS	SSN	OK	144.085	511.198	1.82696	4.14911	5e-05	0.00955529	yes	-tubulin and alpha2-tubulin	X15704.1	QRT-PCR	Upregulated
MSTRG.2875	MSTRG.2875	-	NC_012870.2:71175023-71185501	SS	SSN	OK	5.87304	21.7918	1.89161	4.33515	5e-05	0.00955529	yes	LOC8086018 (LOC8086018), mRNA	XM_002449993.2		Upregulated
MSTRG.3877	MSTRG.3877	-	NC_012871.2:4269802-4274525	SS	SSN	OK	6.26605	24.5431	1.96969	4.06408	5e-05	0.00955529	yes	Protein kinase 6	XM_021452268.1		Upregulated
MSTRG.3035	MSTRG.3035	-	NC_012870.2:73164561-73170584	SS	SSN	OK	11.4988	45.5643	1.98642	4.2473	5e-05	0.00955529	yes	protein 70-4 (LOC8085303), transcript variant X1, mRNA	XM_002468230.2		Upregulated
MSTRG.18559	MSTRG.18559	-	NC_012878.2:56488477-56489750	SS	SSN	OK	22.535	94.7605	2.07212	4.47911	5e-05	0.00955529	yes	Lipid transfer protein	XM_002440150.2	QRT-PCR	Upregulated
MSTRG.4051	MSTRG.4051	-	NC_012871.2:7874451-7877975	SS	SSN	OK	31.7664	134.395	2.0809	4.86636	5e-05	0.00955529	yes	Galactosyly transferase	XM_002459496.2		Upregulated
MSTRG.12934	MSTRG.12934	-	NC_012875.2:4560066-4560989	SS	SSN	OK	41.5792	177.25	2.09185	4.52484	5e-05	0.00955529	yes	uncharacterized LOC110436675 (LOC110436675), ncRNA	XR_002454504.1	ptc-MIRf11471-akr /qRT-PCR	Upregulated
MSTRG.11456	MSTRG.11456	-	NC_012873.2:67442459-67451625	SS	SSN	OK	4.28724	18.9608	2.1449	4.39418	5e-05	0.00955529	yes
MSTRG.18480	MSTRG.18480	-	NC_012878.2:55791094-55796354	SS	SSN	OK	15.5569	68.9382	2.14775	4.91067	5e-05	0.00955529	yes
MSTRG.8430	MSTRG.8430	-	NC_012872.2:65410737-65417466	SS	SSN	OK	39.9991	179.089	2.16264	4.97406	5e-05	0.00955529	yes
MSTRG.14862	MSTRG.14862	-	NC_012876.2:5141038-5148091	SS	SSN	OK	11.8963	58.0573	2.28697	5.27413	5e-05	0.00955529	yes
MSTRG.17771	MSTRG.17771	-	NC_012878.2:41255475-41259014	SS	SSN	OK	15.6744	78.676	2.32751	5.26167	5e-05	0.00955529	yes
MSTRG.9622	MSTRG.9622	-	NC_012873.2:4933912-4969088	SS	SSN	OK	3.70256	19.4769	2.39517	4.49899	5e-05	0.00955529	yes
MSTRG.11585	MSTRG.11585	-	NC_012874.2:249556-253029	SS	SSN	OK	38.5024	213.406	2.47058	5.72286	5e-05	0.00955529	yes
MSTRG.12653	MSTRG.12653	-	NC_012874.2:68618685-68628831	SS	SSN	OK	30.0651	172.116	2.51722	5.20537	5e-05	0.00955529	yes			SNP present
MSTRG.8621	MSTRG.8621	-	NC_012872.2:67409654-67410968	SS	SSN	OK	40.2461	232.535	2.53053	5.74497	5e-05	0.00955529	yes
MSTRG.7393	MSTRG.7393	-	NC_012872.2:44928033-44929378	SS	SSN	OK	10.6722	61.8913	2.53588	4.83916	5e-05	0.00955529	yes
MSTRG.2694	MSTRG.2694	-	NC_012870.2:69116269-69120302	SS	SSN	OK	6.4017	37.3719	2.54543	4.96429	5e-05	0.00955529	yes
MSTRG.16139	MSTRG.16139	-	NC_012877.2:2745277-2746391	SS	SSN	OK	164.223	1033.52	2.65383	5.83699	5e-05	0.00955529	yes
MSTRG.18097	MSTRG.18097	-	NC_012878.2:50739321-50742378	SS	SSN	OK	4.81541	31.5726	2.71295	5.45884	5e-05	0.00955529	yes
MSTRG.12064	MSTRG.12064	-	NC_012874.2:15111987-15113407	SS	SSN	OK	116.836	797.475	2.77096	6.33836	5e-05	0.00955529	yes
MSTRG.3145	MSTRG.3145	-	NC_012870.2:74446126-74451249	SS	SSN	OK	90.958	631.357	2.79518	6.25438	5e-05	0.00955529	yes			SNP present
MSTRG.4828	MSTRG.4828	-	NC_012871.2:59706736-59711573	SS	SSN	OK	2.90437	20.1943	2.79765	5.23744	5e-05	0.00955529	yes
MSTRG.1533	MSTRG.1533	-	NC_012870.2:21485561-21489740	SS	SSN	OK	2.12854	15.9044	2.90149	4.87539	5e-05	0.00955529	yes			SNP present
MSTRG.13258	MSTRG.13258	-	NC_012875.2:43781366-43782544	SS	SSN	OK	9.87087	76.4668	2.95359	5.21612	5e-05	0.00955529	yes
MSTRG.4642	MSTRG.4642	-	NC_012871.2:55472280-55476889	SS	SSN	OK	3.0127	23.8722	2.98621	5.08694	5e-05	0.00955529	yes
MSTRG.7675	MSTRG.7675	-	NC_012872.2:55307991-55311773	SS	SSN	OK	8.36573	66.5558	2.992	5.80154	5e-05	0.00955529	yes
MSTRG.18170	MSTRG.18170	-	NC_012878.2:51943192-51949036	SS	SSN	OK	4.71716	37.96	3.00849	5.3646	5e-05	0.00955529	yes
MSTRG.16615	MSTRG.16615	-	NC_012877.2:49760814-49764571	SS	SSN	OK	4.49258	36.5901	3.02584	5.48528	5e-05	0.00955529	yes			SNP present
MSTRG.13726	MSTRG.13726	-	NC_012875.2:51039766-51056311	SS	SSN	OK	7.23717	62.111	3.10135	6.11289	5e-05	0.00955529	yes
MSTRG.1053	MSTRG.1053	-	NC_012870.2:11850390-11862981	SS	SSN	OK	3.54397	32.3288	3.18938	5.70851	5e-05	0.00955529	yes
MSTRG.12786	MSTRG.12786	-	NC_012875.2:106705-109028	SS	SSN	OK	5.67619	52.8165	3.21799	6.15264	5e-05	0.00955529	yes			SNP present
MSTRG.7124	MSTRG.7124	-	NC_012872.2:13029424-13031734	SS	SSN	OK	2.7111	25.3431	3.22464	4.86727	5e-05	0.00955529	yes
MSTRG.6325	MSTRG.6325	-	NC_012872.2:683470-686561	SS	SSN	OK	6.4574	61.1346	3.24296	5.44956	5e-05	0.00955529	yes			SNP present
MSTRG.16080	MSTRG.16080	-	NC_012877.2:1921321-1924391	SS	SSN	OK	14.872	149.302	3.32757	7.14153	5e-05	0.00955529	yes
MSTRG.12357	MSTRG.12357	-	NC_012874.2:58859093-58863034	SS	SSN	OK	9.19257	97.6911	3.40969	7.02341	5e-05	0.00955529	yes			SNP present
MSTRG.10645	MSTRG.10645	-	NC_012873.2:57051371-57055321	SS	SSN	OK	204.125	2433.18	3.57532	6.86641	5e-05	0.00955529	yes			SNP present
MSTRG.11684	MSTRG.11684	-	NC_012874.2:2059260-2065290	SS	SSN	OK	2.23782	26.6782	3.57549	5.40493	5e-05	0.00955529	yes
MSTRG.5722	MSTRG.5722	-	NC_012871.2:71501765-71504712	SS	SSN	OK	21.7645	261.87	3.58881	6.38271	5e-05	0.00955529	yes
MSTRG.12317	MSTRG.12317	-	NC_012874.2:56597728-56607467	SS	SSN	OK	8.43305	136.528	4.01699	8.42756	5e-05	0.00955529	yes
MSTRG.7367	MSTRG.7367	-	NC_012872.2:40407295-40409946	SS	SSN	OK	6.73591	116.296	4.10979	6.99018	5e-05	0.00955529	yes
MSTRG.13873	MSTRG.13873	-	NC_012875.2:52861300-52862489	SS	SSN	OK	3.63614	131.799	5.17979	7.20443	5e-05	0.00955529	yes
MSTRG.10101	MSTRG.10101	-	NC_012873.2:38022124-38024355	SS	SSN	OK	6.21643	0	-inf	-nan	5e-05	0.00955529	yes
MSTRG.12325	MSTRG.12325	-	NC_012874.2:57219386-57220251	SS	SSN	OK	8.09869	0	-inf	-nan	5e-05	0.00955529	yes
MSTRG.12346	MSTRG.12346	-	NC_012874.2:58018109-58023255	SS	SSN	OK	2.01114	0	-inf	-nan	5e-05	0.00955529	yes			SNP present
MSTRG.12949	MSTRG.12949	-	NC_012875.2:5631291-5631501	SS	SSN	OK	3153.92	0	-inf	-nan	5e-05	0.00955529	yes
MSTRG.13347	MSTRG.13347	-	NC_012875.2:45781168-45784297	SS	SSN	OK	2.37666	0	-inf	-nan	5e-05	0.00955529	yes
MSTRG.13393	MSTRG.13393	-	NC_012875.2:46702200-46703034	SS	SSN	OK	2.94462	0	-inf	-nan	5e-05	0.00955529	yes
MSTRG.14076	MSTRG.14076	-	NC_012875.2:55659581-55662391	SS	SSN	OK	6.41642	0	-inf	-nan	5e-05	0.00955529	yes			SNP present
MSTRG.16210	MSTRG.16210	-	NC_012877.2:4447373-4448337	SS	SSN	OK	1.71805	0	-inf	-nan	5e-05	0.00955529	yes
MSTRG.17061	MSTRG.17061	-	NC_012877.2:61603008-61603718	SS	SSN	OK	2.54422	0	-inf	-nan	5e-05	0.00955529	yes
MSTRG.1716	MSTRG.1716	-	NC_012870.2:30999136-31003742	SS	SSN	OK	16.9458	0	-inf	-nan	5e-05	0.00955529	yes			SNP present
MSTRG.17187	MSTRG.17187	-	NC_012878.2:674890-677374	SS	SSN	OK	3.68213	0	-inf	-nan	5e-05	0.00955529	yes
MSTRG.17216	MSTRG.17216	-	NC_012878.2:1095295-1098741	SS	SSN	OK	0.818865	0	-inf	-nan	5e-05	0.00955529	yes			SNP present
MSTRG.17230	MSTRG.17230	-	NC_012878.2:1234326-1236130	SS	SSN	OK	23.1174	0	-inf	-nan	5e-05	0.00955529	yes			SNP present
MSTRG.17568	MSTRG.17568	-	NC_012878.2:8252274-8255488	SS	SSN	OK	4.95055	0	-inf	-nan	5e-05	0.00955529	yes
MSTRG.1783	MSTRG.1783	-	NC_012870.2:50855084-50863093	SS	SSN	OK	4.64825	0	-inf	-nan	5e-05	0.00955529	yes			SNP present
MSTRG.19396	MSTRG.19396	-	NC_012879.2:8339898-8342317	SS	SSN	OK	3.23376	0	-inf	-nan	5e-05	0.00955529	yes
MSTRG.3897	MSTRG.3897	-	NC_012871.2:4555794-4558220	SS	SSN	OK	2.20184	0	-inf	-nan	5e-05	0.00955529	yes
MSTRG.5939	MSTRG.5939	-	NC_012871.2:73706033-73709072	SS	SSN	OK	8.01877	0	-inf	-nan	5e-05	0.00955529	yes
MSTRG.6195	MSTRG.6195	-	NC_012871.2:76771349-76772028	SS	SSN	OK	2.91957	0	-inf	-nan	5e-05	0.00955529	yes			SNP present
MSTRG.6779	MSTRG.6779	-	NC_012872.2:7173535-7179575	SS	SSN	OK	1.93014	0	-inf	-nan	5e-05	0.00955529	yes
MSTRG.7669	MSTRG.7669	-	NC_012872.2:55204371-55208796	SS	SSN	OK	11.6745	0	-inf	-nan	5e-05	0.00955529	yes			SNP present
MSTRG.8860	MSTRG.8860	-	NC_012872.2:70085756-70087765	SS	SSN	OK	6.60337	0	-inf	-nan	5e-05	0.00955529	yes
MSTRG.11127	MSTRG.11127	-	NC_012873.2:63230407-63231195	SS	SSN	OK	0	2.04484	inf	-nan	5e-05	0.00955529	yes			SNP present
MSTRG.12117	MSTRG.12117	-	NC_012874.2:18470425-18471480	SS	SSN	OK	0	4.69338	inf	-nan	5e-05	0.00955529	yes
MSTRG.12276	MSTRG.12276	-	NC_012874.2:53906666-53909047	SS	SSN	OK	0	1.4503	inf	-nan	5e-05	0.00955529	yes
MSTRG.12460	MSTRG.12460	-	NC_012874.2:63379425-63384200	SS	SSN	OK	0	1.01101	inf	-nan	5e-05	0.00955529	yes
MSTRG.12847	MSTRG.12847	-	NC_012875.2:1682882-1684066	SS	SSN	OK	0	3.78674	inf	-nan	5e-05	0.00955529	yes
MSTRG.14786	MSTRG.14786	-	NC_012876.2:3229134-3232476	SS	SSN	OK	0	2.41738	inf	-nan	5e-05	0.00955529	yes
MSTRG.16306	MSTRG.16306	-	NC_012877.2:6431140-6437298	SS	SSN	OK	0	0.588263	inf	-nan	5e-05	0.00955529	yes
MSTRG.16344	MSTRG.16344	-	NC_012877.2:7386304-7389101	SS	SSN	OK	0	0.996601	inf	-nan	5e-05	0.00955529	yes
MSTRG.17194	MSTRG.17194	-	NC_012878.2:814428-815969	SS	SSN	OK	0	4.38104	inf	-nan	5e-05	0.00955529	yes			SNP present
MSTRG.17199	MSTRG.17199	-	NC_012878.2:889124-889625	SS	SSN	OK	0	4.77583	inf	-nan	5e-05	0.00955529	yes
MSTRG.18722	MSTRG.18722	-	NC_012878.2:58163994-58165425	SS	SSN	OK	0	1.47147	inf	-nan	5e-05	0.00955529	yes
MSTRG.19523	MSTRG.19523	-	NC_012879.2:12346539-12348180	SS	SSN	OK	0	4.37733	inf	-nan	5e-05	0.00955529	yes
MSTRG.5040	MSTRG.5040	-	NC_012871.2:63293440-63294447	SS	SSN	OK	0	1.44992	inf	-nan	5e-05	0.00955529	yes
MSTRG.5283	MSTRG.5283	-	NC_012871.2:66372708-66396858	SS	SSN	OK	0	4832510	inf	-nan	5e-05	0.00955529	yes
MSTRG.9188	MSTRG.9188	-	NC_012872.2:73930719-73931749	SS	SSN	OK	0	1.94156	inf	-nan	5e-05	0.00955529	yes
MSTRG.9208	MSTRG.9208	-	NC_012872.2:74131078-74132570	SS	SSN	OK	0	2.08207	inf	-nan	5e-05	0.00955529	yes
MSTRG.9933	MSTRG.9933	-	NC_012873.2:10958573-10961280	SS	SSN	OK	0	4.47506	inf	-nan	5e-05	0.00955529	yes
MSTRG.9799	MSTRG.9799	-	NC_012873.2:7338146-7349115	SS	SSN	OK	23.3117	1.27668	-4.19059	-6.13594	0.0001	0.0169872	yes
MSTRG.10901	MSTRG.10901	-	NC_012873.2:60399106-60400974	SS	SSN	OK	38.9227	7.56763	-2.3627	-4.5644	0.0001	0.0169872	yes
MSTRG.1935	MSTRG.1935	-	NC_012870.2:56838317-56839487	SS	SSN	OK	111.336	28.6612	-1.95775	-4.18697	0.0001	0.0169872	yes
MSTRG.15850	MSTRG.15850	-	NC_012876.2:63933935-63944432	SS	SSN	OK	35.5828	10.8199	-1.71749	-4.00157	0.0001	0.0169872	yes
MSTRG.5565	MSTRG.5565	-	NC_012871.2:69717496-69726327	SS	SSN	OK	98.5393	30.1645	-1.70785	-3.78978	0.0001	0.0169872	yes
MSTRG.1164	MSTRG.1164	-	NC_012870.2:13832527-13843027	SS	SSN	OK	133.866	43.4554	-1.62318	-3.70603	0.0001	0.0169872	yes			SNP present
MSTRG.5687	MSTRG.5687	-	NC_012871.2:71091909-71094296	SS	SSN	OK	15.4096	53.6303	1.79922	4.00736	0.0001	0.0169872	yes
MSTRG.3198	MSTRG.3198	-	NC_012870.2:75151125-75156207	SS	SSN	OK	10.2367	41.8979	2.03312	4.28028	0.0001	0.0169872	yes
MSTRG.8203	MSTRG.8203	-	NC_012872.2:62851651-62857395	SS	SSN	OK	4.33843	19.6656	2.18043	4.35519	0.0001	0.0169872	yes
MSTRG.17357	MSTRG.17357	-	NC_012878.2:3365293-3368124	SS	SSN	OK	3.62352	29.5888	3.02959	5.09917	0.0001	0.0169872	yes			SNP present
MSTRG.16429	MSTRG.16429	-	NC_012877.2:13985314-13990654	SS	SSN	OK	1.47058	31.3663	4.41476	5.61998	0.0001	0.0169872	yes
MSTRG.5254	MSTRG.5254	-	NC_012871.2:66074506-66076534	SS	SSN	OK	3.61396	80.2873	4.47352	5.86087	0.0001	0.0169872	yes
MSTRG.16424	MSTRG.16424	-	NC_012877.2:13570413-13584314	SS	SSN	OK	0	1902.25	inf	-nan	0.0001	0.0169872	yes
MSTRG.2647	MSTRG.2647	-	NC_012870.2:68683348-68690346	SS	SSN	OK	86.7405	19.0796	-2.18467	-4.33719	0.00015	0.0248438	yes
MSTRG.19605	MSTRG.19605	-	NC_012879.2:16460677-16463689	SS	SSN	OK	58.2771	13.7758	-2.0808	-4.34763	0.00015	0.0248438	yes
MSTRG.19901	MSTRG.19901	-	NC_012879.2:50930538-50934697	SS	SSN	OK	10.1014	36.6153	1.8579	4.00279	0.00015	0.0248437	yes
MSTRG.20310	MSTRG.20310	-	NC_012879.2:58224383-58225357	SS	SSN	OK	238.208	2.55483	-6.54285	-7.31248	0.0002	0.0310547	yes
MSTRG.14847	MSTRG.14847	-	NC_012876.2:4721145-4724588	SS	SSN	OK	50.1747	157.583	1.65108	3.87318	0.0002	0.0310547	yes
MSTRG.18533	MSTRG.18533	-	NC_012878.2:56249333-56254273	SS	SSN	OK	21.6056	68.5003	1.66471	3.8364	0.0002	0.0310547	yes
MSTRG.12936	MSTRG.12936	-	NC_012875.2:4669394-4670087	SS	SSN	OK	91.2248	310.872	1.76882	3.83368	0.0002	0.0310547	yes
MSTRG.14492	MSTRG.14492	-	NC_012875.2:60117541-60119336	SS	SSN	OK	260.223	924.047	1.82822	3.98398	0.0002	0.0310547	yes
MSTRG.9356	MSTRG.9356	-	NC_012873.2:1601560-1602831	SS	SSN	OK	17.1782	67.7447	1.97953	4.13234	0.0002	0.0310547	yes
MSTRG.17830	MSTRG.17830	-	NC_012878.2:45313705-45322631	SS	SSN	OK	1.04033	12.8716	3.62908	5.41207	0.0002	0.0310547	yes
MSTRG.16404	MSTRG.16404	-	NC_012877.2:11307190-11307739	SS	SSN	OK	6.05976	0	-inf	-nan	0.0002	0.0310547	yes
MSTRG.3749	MSTRG.3749	-	NC_012871.2:2144735-2145599	SS	SSN	OK	167.824	2.1603	-6.27957	-7.14138	0.00025	0.0357464	yes
MSTRG.14905	MSTRG.14905	-	NC_012876.2:6109563-6114392	SS	SSN	OK	48.5844	0.83862	-5.85633	-6.52876	0.00025	0.0357464	yes
MSTRG.3755	MSTRG.3755	-	NC_012871.2:2259096-2267661	SS	SSN	OK	40.1457	11.1557	-1.84746	-3.82922	0.00025	0.0357464	yes
MSTRG.17484	MSTRG.17484	-	NC_012878.2:5646158-5649289	SS	SSN	OK	22.5426	75.5252	1.74431	3.92582	0.00025	0.0357464	yes
MSTRG.17571	MSTRG.17571	-	NC_012878.2:8360107-8361930	SS	SSN	OK	62.9935	212.746	1.75586	4.12022	0.00025	0.0357464	yes
MSTRG.10537	MSTRG.10537	-	NC_012873.2:55664173-55668268	SS	SSN	OK	6.45817	24.8843	1.94604	3.94518	0.00025	0.0357464	yes
MSTRG.5661	MSTRG.5661	-	NC_012871.2:70797266-70803245	SS	SSN	OK	6.86532	29.8511	2.12039	3.90846	0.00025	0.0357464	yes
MSTRG.15100	MSTRG.15100	-	NC_012876.2:13994026-13995366	SS	SSN	OK	6.37574	44.5681	2.80535	4.68926	0.00025	0.0357464	yes
MSTRG.15928	MSTRG.15928	-	NC_012876.2:65105720-65108022	SS	SSN	OK	3.82291	32.5183	3.08851	4.6488	0.00025	0.0357464	yes
MSTRG.13073	MSTRG.13073	-	NC_012875.2:31850449-31851299	SS	SSN	OK	0	2.79766	inf	-nan	0.00025	0.0357464	yes
MSTRG.5820	MSTRG.5820	-	NC_012871.2:72588224-72588914	SS	SSN	OK	0	3.80212	inf	-nan	0.00025	0.0357464	yes
MSTRG.3280	MSTRG.3280	-	NC_012870.2:76256517-76259304	SS	SSN	OK	38.8334	1.76861	-4.45661	-5.84569	0.0003	0.0411207	yes
MSTRG.16718	MSTRG.16718	-	NC_012877.2:54584021-54587829	SS	SSN	OK	25.482	6.20351	-2.03832	-4.10452	0.0003	0.0411207	yes
MSTRG.12111	MSTRG.12111	-	NC_012874.2:18344732-18347951	SS	SSN	OK	88.9896	29.4613	-1.59482	-3.67898	0.0003	0.0411207	yes
MSTRG.3201	MSTRG.3201	-	NC_012870.2:75277524-75283439	SS	SSN	OK	14.5659	48.9114	1.74758	3.94665	0.0003	0.0411207	yes
MSTRG.4215	MSTRG.4215	-	NC_012871.2:12789199-13014101	SS	SSN	OK	11.3261	46.5216	2.03824	3.35641	0.0003	0.0411207	yes
MSTRG.5899	MSTRG.5899	-	NC_012871.2:73348938-73354101	SS	SSN	OK	4.09332	18.8408	2.20251	4.1583	0.0003	0.0411207	yes
MSTRG.6854	MSTRG.6854	-	NC_012872.2:8557205-8564917	SS	SSN	OK	9.04501	1.84579	-2.29288	-3.86468	0.00035	0.0466862	yes
MSTRG.2909	MSTRG.2909	-	NC_012870.2:71585376-71593190	SS	SSN	OK	17.8217	52.4072	1.55613	3.61748	0.00035	0.0466862	yes
MSTRG.2214	MSTRG.2214	-	NC_012870.2:62362159-62365255	SS	SSN	OK	8.67371	39.1985	2.17608	4.20518	0.00035	0.0466862	yes			SNP present
MSTRG.18163	MSTRG.18163	-	NC_012878.2:51870629-51871713	SS	SSN	OK	7.00734	61.3228	3.12949	4.76706	0.00035	0.0466862	yes
MSTRG.3495	MSTRG.3495	-	NC_012870.2:79021013-79025947	SS	SSN	OK	8.34333	33.4123	2.00168	3.86441	0.0004	0.0509615	no
MSTRG.4513	MSTRG.4513	-	NC_012871.2:46867620-46870866	SS	SSN	OK	4.95697	36.2913	2.87209	4.592	0.0004	0.0509615	no
MSTRG.1014	MSTRG.1014	-	NC_012870.2:11413992-11417073	SS	SSN	OK	2.35359	18.6636	2.98729	4.4092	0.0004	0.0509615	no
MSTRG.19789	MSTRG.19789	-	NC_012879.2:45980517-45984445	SS	SSN	OK	3.15963	25.8798	3.034	4.51511	0.0004	0.0509615	no
MSTRG.9464	MSTRG.9464	-	NC_012873.2:2915287-2918465	SS	SSN	OK	5.07885	55.1806	3.44159	5.16599	0.0004	0.0509615	no
MSTRG.4222	MSTRG.4222	-	NC_012871.2:13271099-13272060	SS	SSN	OK	6.10063	85.3901	3.80704	5.32699	0.0004	0.0509615	no
MSTRG.298	MSTRG.298	-	NC_012870.2:2892978-2893383	SS	SSN	OK	5.86019	0	-inf	-nan	0.0004	0.0509615	no
MSTRG.11991	MSTRG.11991	-	NC_012874.2:11007727-11015952	SS	SSN	OK	28.0148	3.31281	-3.08006	-4.60784	0.00045	0.0558984	no
MSTRG.3138	MSTRG.3138	-	NC_012870.2:74336944-74344160	SS	SSN	OK	49.7988	15.8829	-1.64864	-3.69225	0.00045	0.0558984	no
MSTRG.15093	MSTRG.15093	-	NC_012876.2:13794624-13796660	SS	SSN	OK	17.7584	60.9995	1.7803	3.83075	0.00045	0.0558984	no
MSTRG.17109	MSTRG.17109	-	NC_012877.2:62369137-62370942	SS	SSN	OK	8.59837	37.7595	2.1347	4.24863	0.00045	0.0558984	no
MSTRG.3557	MSTRG.3557	-	NC_012870.2:79774134-79776448	SS	SSN	OK	10.9547	36.8217	1.74901	3.71843	0.0005	0.0602273	no
MSTRG.8784	MSTRG.8784	-	NC_012872.2:69196021-69199760	SS	SSN	OK	16.4922	58.8415	1.83505	4.00528	0.0005	0.0602273	no
MSTRG.4030	MSTRG.4030	-	NC_012871.2:7346920-7348623	SS	SSN	OK	11.8819	50.8891	2.09859	4.20328	0.0005	0.0602273	no
MSTRG.10609	MSTRG.10609	-	NC_012873.2:56424549-56428228	SS	SSN	OK	3.28976	17.2346	2.38925	4.15064	0.0005	0.0602273	no
MSTRG.9116	MSTRG.9116	-	NC_012872.2:73205708-73210895	SS	SSN	OK	8.06268	46.1422	2.51676	4.23898	0.0005	0.0602273	no
MSTRG.12512	MSTRG.12512	-	NC_012874.2:64914660-64918878	SS	SSN	OK	6.56352	30.9454	2.23718	3.97693	0.00055	0.0654566	no
MSTRG.916	MSTRG.916	-	NC_012870.2:9896598-9900422	SS	SSN	OK	3.14634	18.1763	2.53031	4.47079	0.00055	0.0654566	no
MSTRG.8805	MSTRG.8805	-	NC_012872.2:69413919-69419805	SS	SSN	OK	22.1111	73.9404	1.74159	3.56185	0.0006	0.0701471	no
MSTRG.15273	MSTRG.15273	-	NC_012876.2:50004942-50007149	SS	SSN	OK	0	0.526763	inf	-nan	0.0006	0.0701471	no
MSTRG.8791	MSTRG.8791	-	NC_012872.2:69253410-69254392	SS	SSN	OK	0	1.36388	inf	-nan	0.0006	0.0701471	no
MSTRG.7450	MSTRG.7450	-	NC_012872.2:49596743-49600261	SS	SSN	OK	27.7488	86.6813	1.6433	3.63304	0.00065	0.0746749	no
MSTRG.14285	MSTRG.14285	-	NC_012875.2:57806158-57807288	SS	SSN	OK	0	1.23304	inf	-nan	0.00065	0.0746749	no
MSTRG.16169	MSTRG.16169	-	NC_012877.2:3525245-3526188	SS	SSN	OK	0	1.40153	inf	-nan	0.00065	0.0746749	no
MSTRG.15947	MSTRG.15947	-	NC_012876.2:65358881-65367137	SS	SSN	OK	4.51692	0.795936	-2.50461	-3.97655	0.0007	0.0795	no
MSTRG.2498	MSTRG.2498	-	NC_012870.2:66784472-66786429	SS	SSN	OK	1.03292	26.7227	4.69327	5.3186	0.0007	0.0795	no
MSTRG.13657	MSTRG.13657	-	NC_012875.2:50155134-50160367	SS	SSN	OK	2.33733	14.123	2.59512	4.13569	0.00075	0.0842161	no
MSTRG.4153	MSTRG.4153	-	NC_012871.2:9673596-9674253	SS	SSN	OK	6.31991	209.653	5.05196	5.71074	0.00075	0.0842161	no
MSTRG.8607	MSTRG.8607	-	NC_012872.2:67273054-67275701	SS	SSN	OK	9.93877	30.7778	1.63075	3.45747	0.00085	0.0943785	no
MSTRG.1031	MSTRG.1031	-	NC_012870.2:11603718-11604653	SS	SSN	OK	0	1.52329	inf	-nan	0.00085	0.0943785	no
MSTRG.20008	MSTRG.20008	-	NC_012879.2:53091721-53095347	SS	SSN	OK	15.0266	43.7912	1.54312	3.46775	0.0009	0.098826	no
MSTRG.15471	MSTRG.15471	-	NC_012876.2:57876502-57877071	SS	SSN	OK	2.14242	0	-inf	-nan	0.0009	0.098826	no
MSTRG.7511	MSTRG.7511	-	NC_012872.2:51421285-51435648	SS	SSN	OK	33.71	9.96607	-1.75808	-3.40662	0.00095	0.102615	no
MSTRG.9690	MSTRG.9690	-	NC_012873.2:5729663-5734528	SS	SSN	OK	8.98368	34.5687	1.94409	3.84556	0.00095	0.102615	no
MSTRG.17501	MSTRG.17501	-	NC_012878.2:6198129-6199361	SS	SSN	OK	2.74223	35.4678	3.69309	4.74802	0.00095	0.102615	no
MSTRG.19202	MSTRG.19202	-	NC_012879.2:4777623-4781572	SS	SSN	OK	4.45944	17.0444	1.93436	3.54188	0.001	0.107432	no
MSTRG.2578	MSTRG.2578	-	NC_012870.2:67661216-67666324	SS	SSN	OK	10.3935	35.3269	1.76508	3.47913	0.00105	0.112198	no
MSTRG.13938	MSTRG.13938	-	NC_012875.2:53863641-53866261	SS	SSN	OK	4.65445	26.7698	2.52393	4.24534	0.0011	0.116912	no
MSTRG.14505	MSTRG.14505	-	NC_012875.2:60244315-60250769	SS	SSN	OK	61.2485	22.0368	-1.47476	-3.28859	0.00115	0.117816	no
MSTRG.7216	MSTRG.7216	-	NC_012872.2:15871528-15876802	SS	SSN	OK	17.1621	48.8074	1.50787	3.26878	0.00115	0.117816	no
MSTRG.10260	MSTRG.10260	-	NC_012873.2:51068480-51069881	SS	SSN	OK	13.8622	48.2744	1.8001	3.66252	0.00115	0.117816	no
MSTRG.7111	MSTRG.7111	-	NC_012872.2:12853260-12856816	SS	SSN	OK	7.85835	28.7811	1.87282	3.55226	0.00115	0.117816	no
MSTRG.15120	MSTRG.15120	-	NC_012876.2:16137935-16139100	SS	SSN	OK	1.24045	0	-inf	-nan	0.00115	0.117816	no
MSTRG.17217	MSTRG.17217	-	NC_012878.2:1098848-1099859	SS	SSN	OK	1.14304	0	-inf	-nan	0.00115	0.117816	no
MSTRG.19693	MSTRG.19693	-	NC_012879.2:33901920-33903888	SS	SSN	OK	4.13371	0	-inf	-nan	0.00115	0.117816	no
MSTRG.19597	MSTRG.19597	-	NC_012879.2:15775961-15792100	SS	SSN	OK	7.86365	27.9786	1.83105	3.57326	0.0012	0.121066	no
MSTRG.12329	MSTRG.12329	-	NC_012874.2:57246207-57246857	SS	SSN	OK	2.93602	0	-inf	-nan	0.0012	0.121066	no
MSTRG.16865	MSTRG.16865	-	NC_012877.2:57784304-57785178	SS	SSN	OK	1.33466	0	-inf	-nan	0.0012	0.121066	no
MSTRG.3283	MSTRG.3283	-	NC_012870.2:76297448-76303929	SS	SSN	OK	2.79773	10.6713	1.9314	3.41722	0.00125	0.125473	no
MSTRG.16427	MSTRG.16427	-	NC_012877.2:13754260-13757099	SS	SSN	OK	7.06161	42.0435	2.57381	4.08103	0.0013	0.129837	no
MSTRG.4981	MSTRG.4981	-	NC_012871.2:62421367-62422381	SS	SSN	OK	3.76792	37.2336	3.30476	4.15132	0.00135	0.134156	no
MSTRG.16927	MSTRG.16927	-	NC_012877.2:59002992-59007769	SS	SSN	OK	28.0272	9.47202	-1.56508	-3.35884	0.00145	0.142667	no
MSTRG.18801	MSTRG.18801	-	NC_012878.2:59083000-59084873	SS	SSN	OK	0.509401	0	-inf	-nan	0.00145	0.142667	no
MSTRG.18951	MSTRG.18951	-	NC_012879.2:1636435-1637311	SS	SSN	OK	53.8414	6.1325	-3.13417	-4.40416	0.0015	0.145427	no
MSTRG.11296	MSTRG.11296	-	NC_012873.2:65478700-65482106	SS	SSN	OK	22.6432	65.5838	1.53426	3.25525	0.0015	0.145427	no
MSTRG.6424	MSTRG.6424	-	NC_012872.2:2052047-2054252	SS	SSN	OK	6.45758	22.5964	1.80702	3.52086	0.0015	0.145427	no
MSTRG.14279	MSTRG.14279	-	NC_012875.2:57715574-57723254	SS	SSN	OK	2.78982	13.5738	2.28259	3.75567	0.00155	0.149545	no
MSTRG.17344	MSTRG.17344	-	NC_012878.2:3133622-3139572	SS	SSN	OK	7.96348	27.3841	1.78187	3.39312	0.0016	0.150711	no
MSTRG.13100	MSTRG.13100	-	NC_012875.2:34406938-34408779	SS	SSN	OK	3.16305	22.1874	2.81035	3.65551	0.0016	0.150711	no
MSTRG.294	MSTRG.294	-	NC_012870.2:2851106-2854607	SS	SSN	OK	2.22346	17.0439	2.93837	3.99384	0.0016	0.150711	no
MSTRG.17060	MSTRG.17060	-	NC_012877.2:61597882-61598631	SS	SSN	OK	1.473	0	-inf	-nan	0.0016	0.150711	no
MSTRG.19692	MSTRG.19692	-	NC_012879.2:33899035-33899336	SS	SSN	OK	8.7625	0	-inf	-nan	0.0016	0.150711	no
MSTRG.19412	MSTRG.19412	-	NC_012879.2:8651669-8656120	SS	SSN	OK	11.8929	43.0856	1.85711	3.4366	0.00165	0.154688	no
MSTRG.5835	MSTRG.5835	-	NC_012871.2:72705411-72710989	SS	SSN	OK	0.473027	9.27601	4.29351	4.85796	0.0017	0.156424	no
MSTRG.16810	MSTRG.16810	-	NC_012877.2:56622820-56623593	SS	SSN	OK	0	1.50612	inf	-nan	0.0017	0.156424	no
MSTRG.17733	MSTRG.17733	-	NC_012878.2:37355140-37356563	SS	SSN	OK	0	1.40836	inf	-nan	0.0017	0.156424	no
MSTRG.512	MSTRG.512	-	NC_012870.2:5240659-5241445	SS	SSN	OK	0	1.47206	inf	-nan	0.0017	0.156424	no
MSTRG.10225	MSTRG.10225	-	NC_012873.2:49427988-49451476	SS	SSN	OK	3.18353	0.350241	-3.18421	-3.89882	0.00175	0.158296	no
MSTRG.10496	MSTRG.10496	-	NC_012873.2:55050005-55055146	SS	SSN	OK	35.2863	90.1868	1.35381	3.01994	0.00175	0.158296	no
MSTRG.12909	MSTRG.12909	-	NC_012875.2:3443069-3447668	SS	SSN	OK	1.08701	15.8722	3.86807	4.41874	0.00175	0.158296	no
MSTRG.975	MSTRG.975	-	NC_012870.2:10612101-10616309	SS	SSN	OK	38.384	10.7262	-1.83936	-3.42148	0.0018	0.158296	no
MSTRG.15860	MSTRG.15860	-	NC_012876.2:64049042-64054177	SS	SSN	OK	12.1169	34.0918	1.4924	3.31209	0.0018	0.158296	no
MSTRG.4707	MSTRG.4707	-	NC_012871.2:57083684-57085860	SS	SSN	OK	15.2548	53.8062	1.81851	3.60257	0.0018	0.158296	no
MSTRG.10502	MSTRG.10502	-	NC_012873.2:55125416-55125838	SS	SSN	OK	3.53385	0	-inf	-nan	0.0018	0.158296	no
MSTRG.10126	MSTRG.10126	-	NC_012873.2:42033830-42035390	SS	SSN	OK	0	1.44885	inf	-nan	0.0018	0.158296	no
MSTRG.10249	MSTRG.10249	-	NC_012873.2:50642207-50643704	SS	SSN	OK	0	5.33309	inf	-nan	0.0018	0.158296	no
MSTRG.2060	MSTRG.2060	-	NC_012870.2:59686065-59687122	SS	SSN	OK	0	1.44327	inf	-nan	0.0018	0.158296	no
MSTRG.19398	MSTRG.19398	-	NC_012879.2:8392304-8396861	SS	SSN	OK	22.0438	2.95581	-2.89875	-4.0033	0.00185	0.161977	no
MSTRG.3849	MSTRG.3849	-	NC_012871.2:3970380-3975684	SS	SSN	OK	23.1197	5.02847	-2.20093	-3.6241	0.0019	0.164902	no
MSTRG.115	MSTRG.115	-	NC_012870.2:1152296-1154526	SS	SSN	OK	1.21029	11.5965	3.26027	4.0243	0.0019	0.164902	no
MSTRG.18115	MSTRG.18115	-	NC_012878.2:51000939-51008157	SS	SSN	OK	1.56453	10.7295	2.77779	4.04838	0.00195	0.168505	no
MSTRG.17253	MSTRG.17253	-	NC_012878.2:1637477-1644505	SS	SSN	OK	12.3007	0.125417	-6.61587	-5.86845	0.002	0.170476	no
MSTRG.17122	MSTRG.17122	-	NC_012877.2:62509703-62511942	SS	SSN	OK	22.0279	6.62605	-1.73311	-3.3676	0.002	0.170476	no
MSTRG.7776	MSTRG.7776	-	NC_012872.2:57159133-57161279	SS	SSN	OK	0	1.36995	inf	-nan	0.002	0.170476	no
MSTRG.703	MSTRG.703	-	NC_012870.2:7244121-7248545	SS	SSN	OK	636.667	231.07	-1.46221	-2.99017	0.00205	0.170476	no
MSTRG.12240	MSTRG.12240	-	NC_012874.2:51186195-51188218	SS	SSN	OK	9.6708	34.8148	1.84799	3.44596	0.00205	0.170476	no
MSTRG.2944	MSTRG.2944	-	NC_012870.2:72024054-72029835	SS	SSN	OK	3.23503	12.392	1.93757	3.28892	0.00205	0.170476	no
MSTRG.17896	MSTRG.17896	-	NC_012878.2:47253189-47255086	SS	SSN	OK	6.77392	26.5678	1.97162	3.57441	0.00205	0.170476	no
MSTRG.11970	MSTRG.11970	-	NC_012874.2:10086812-10088057	SS	SSN	OK	0.669262	0	-inf	-nan	0.00205	0.170476	no
MSTRG.17215	MSTRG.17215	-	NC_012878.2:1088616-1090431	SS	SSN	OK	0.430157	0	-inf	-nan	0.00205	0.170476	no
MSTRG.10729	MSTRG.10729	-	NC_012873.2:58162490-58163591	SS	SSN	OK	16.2359	57.93	1.83513	3.52215	0.0021	0.173906	no
MSTRG.10205	MSTRG.10205	-	NC_012873.2:48430836-48463411	SS	SSN	OK	138.947	54.1988	-1.3582	-3.14135	0.00215	0.177308	no
MSTRG.18591	MSTRG.18591	-	NC_012878.2:56824998-56827715	SS	SSN	OK	4.76002	20.5335	2.10894	3.42094	0.0022	0.178469	no
MSTRG.9941	MSTRG.9941	-	NC_012873.2:11129053-11130103	SS	SSN	OK	2.85488	23.3546	3.0322	3.68017	0.0022	0.178469	no
MSTRG.4894	MSTRG.4894	-	NC_012871.2:60893233-60893752	SS	SSN	OK	0	2.33188	inf	-nan	0.0022	0.178469	no
MSTRG.8099	MSTRG.8099	-	NC_012872.2:61687803-61688586	SS	SSN	OK	0	1.58903	inf	-nan	0.0022	0.178469	no
MSTRG.18769	MSTRG.18769	-	NC_012878.2:58679954-58685020	SS	SSN	OK	136.918	40.8978	-1.74321	-2.91209	0.00225	0.17997	no
MSTRG.10806	MSTRG.10806	-	NC_012873.2:59138886-59142331	SS	SSN	OK	6.01016	20.1938	1.74844	3.29093	0.00225	0.17997	no
MSTRG.5198	MSTRG.5198	-	NC_012871.2:65382078-65384208	SS	SSN	OK	5.40015	23.1347	2.09899	3.58235	0.0023	0.17997	no
MSTRG.15507	MSTRG.15507	-	NC_012876.2:58838853-58840289	SS	SSN	OK	6.20432	33.7098	2.44183	3.60123	0.0023	0.17997	no
MSTRG.15334	MSTRG.15334	-	NC_012876.2:53744172-53746167	SS	SSN	OK	0	0.990113	inf	-nan	0.0023	0.17997	no
MSTRG.3914	MSTRG.3914	-	NC_012871.2:4751356-4751792	SS	SSN	OK	0	2.04888	inf	-nan	0.0023	0.17997	no
MSTRG.429	MSTRG.429	-	NC_012870.2:4288157-4289249	SS	SSN	OK	0	1.27556	inf	-nan	0.0023	0.17997	no
MSTRG.9115	MSTRG.9115	-	NC_012872.2:73203746-73204569	SS	SSN	OK	0	0.754384	inf	-nan	0.0023	0.17997	no
MSTRG.9524	MSTRG.9524	-	NC_012873.2:3644443-3644874	SS	SSN	OK	0	2.09491	inf	-nan	0.0023	0.17997	no
MSTRG.13147	MSTRG.13147	-	NC_012875.2:39667114-39673598	SS	SSN	OK	23.1131	8.1202	-1.50912	-3.10958	0.00235	0.181032	no
MSTRG.5239	MSTRG.5239	-	NC_012871.2:65916555-65921036	SS	SSN	OK	16.0864	43.2977	1.42845	3.13301	0.00235	0.181032	no
MSTRG.20346	MSTRG.20346	-	NC_012879.2:58679151-58681002	SS	SSN	OK	0.8869	9.86347	3.47525	3.75482	0.00235	0.181032	no
MSTRG.11027	MSTRG.11027	-	NC_012873.2:61879885-61883848	SS	SSN	OK	0.773382	8.66593	3.4861	3.76267	0.00235	0.181032	no
MSTRG.4277	MSTRG.4277	-	NC_012871.2:14784485-14790332	SS	SSN	OK	49.9124	122.888	1.29987	3.02765	0.00245	0.187284	no
MSTRG.12166	MSTRG.12166	-	NC_012874.2:26524726-26529271	SS	SSN	OK	3.15624	13.5518	2.10221	3.41131	0.00245	0.187284	no
MSTRG.8073	MSTRG.8073	-	NC_012872.2:61337298-61341148	SS	SSN	OK	44.8415	15.9932	-1.48737	-3.22863	0.0025	0.190374	no
MSTRG.1344	MSTRG.1344	-	NC_012870.2:17557048-17570260	SS	SSN	OK	12.5368	41.1727	1.71552	3.25782	0.0026	0.197233	no
MSTRG.11146	MSTRG.11146	-	NC_012873.2:63592867-63595894	SS	SSN	OK	5.38882	18.5415	1.78272	3.16578	0.0027	0.20404	no
MSTRG.12470	MSTRG.12470	-	NC_012874.2:63467087-63503397	SS	SSN	OK	14.7306	3.79452	-1.95683	-3.26177	0.00275	0.20625	no
MSTRG.19010	MSTRG.19010	-	NC_012879.2:2323360-2325769	SS	SSN	OK	80.7193	31.4818	-1.3584	-3.06349	0.00275	0.20625	no
MSTRG.18922	MSTRG.18922	-	NC_012879.2:1293799-1296965	SS	SSN	OK	6.95273	20.6468	1.57027	3.0873	0.0028	0.208427	no
MSTRG.17589	MSTRG.17589	-	NC_012878.2:8924137-8925037	SS	SSN	OK	0	1.21498	inf	-nan	0.0028	0.208427	no
MSTRG.13401	MSTRG.13401	-	NC_012875.2:46832649-46838926	SS	SSN	OK	0	2.27598	inf	-nan	0.00285	0.211357	no
MSTRG.20023	MSTRG.20023	-	NC_012879.2:53532397-53534826	SS	SSN	OK	28.1763	8.80252	-1.67849	-3.08238	0.0029	0.212685	no
MSTRG.16352	MSTRG.16352	-	NC_012877.2:7615189-7616422	SS	SSN	OK	0	0.674917	inf	-nan	0.0029	0.212684	no
MSTRG.7466	MSTRG.7466	-	NC_012872.2:50307741-50308499	SS	SSN	OK	0	1.37998	inf	-nan	0.0029	0.212684	no
MSTRG.19060	MSTRG.19060	-	NC_012879.2:3071585-3073841	SS	SSN	OK	56.5843	138.898	1.29555	3.07568	0.00295	0.213205	no
MSTRG.229	MSTRG.229	-	NC_012870.2:2252348-2253858	SS	SSN	OK	4.82121	32.554	2.75537	3.71165	0.00295	0.213205	no
MSTRG.12322	MSTRG.12322	-	NC_012874.2:56753365-56756731	SS	SSN	OK	0.976753	9.92231	3.34461	4.10901	0.00295	0.213205	no
MSTRG.12601	MSTRG.12601	-	NC_012874.2:67393735-67395753	SS	SSN	OK	0	0.908325	inf	-nan	0.00295	0.213205	no
MSTRG.3476	MSTRG.3476	-	NC_012870.2:78818518-78820508	SS	SSN	OK	22.8846	77.5753	1.76122	3.02007	0.003	0.216033	no
MSTRG.15429	MSTRG.15429	-	NC_012876.2:56993611-56996204	SS	SSN	OK	17.9182	46.603	1.379	2.97315	0.00305	0.216496	no
MSTRG.7297	MSTRG.7297	-	NC_012872.2:19272499-19278502	SS	SSN	OK	4.79424	14.6944	1.61589	3.24151	0.00305	0.216496	no
MSTRG.2734	MSTRG.2734	-	NC_012870.2:69491447-69496955	SS	SSN	OK	3.64048	23.0507	2.66261	3.57017	0.00305	0.216496	no
MSTRG.2953	MSTRG.2953	-	NC_012870.2:72147317-72148187	SS	SSN	OK	0	1.07654	inf	-nan	0.00305	0.216496	no
MSTRG.11380	MSTRG.11380	-	NC_012873.2:66573600-66578845	SS	SSN	OK	7.18876	21.4393	1.57644	3.16726	0.0031	0.219262	no
MSTRG.15680	MSTRG.15680	-	NC_012876.2:61633756-61635244	SS	SSN	OK	1.03291	11.1258	3.42912	3.69061	0.0032	0.225532	no
MSTRG.12697	MSTRG.12697	-	NC_012874.2:69699187-69703232	SS	SSN	OK	46.6702	16.7634	-1.47719	-2.93697	0.00325	0.228246	no
MSTRG.1951	MSTRG.1951	-	NC_012870.2:57202314-57206693	SS	SSN	OK	82.794	33.3091	-1.31361	-3.01827	0.0033	0.228528	no
MSTRG.2241	MSTRG.2241	-	NC_012870.2:62720378-62723005	SS	SSN	OK	2.13122	18.0209	3.07992	3.95767	0.0033	0.228528	no
MSTRG.16013	MSTRG.16013	-	NC_012877.2:832745-834487	SS	SSN	OK	0	2.05883	inf	-nan	0.0033	0.228528	no
MSTRG.16423	MSTRG.16423	-	NC_012877.2:13569600-13569870	SS	SSN	OK	0	7.37652	inf	-nan	0.0033	0.228528	no
MSTRG.17621	MSTRG.17621	-	NC_012878.2:10641056-10646816	SS	SSN	OK	4.13978	13.1541	1.66789	3.05807	0.00335	0.231185	no
MSTRG.7468	MSTRG.7468	-	NC_012872.2:50408137-50416281	SS	SSN	OK	84.7051	209.798	1.30848	3.01603	0.0034	0.233017	no
MSTRG.7818	MSTRG.7818	-	NC_012872.2:57905984-57910701	SS	SSN	OK	3.43065	17.7724	2.37309	3.54922	0.0034	0.233017	no
MSTRG.18235	MSTRG.18235	-	NC_012878.2:52821419-52824520	SS	SSN	OK	0.872041	9.18198	3.39634	3.64868	0.0035	0.239046	no
MSTRG.5145	MSTRG.5145	-	NC_012871.2:64678775-64686673	SS	SSN	OK	35.2649	13.5127	-1.38392	-3.05942	0.00355	0.239987	no
MSTRG.1981	MSTRG.1981	-	NC_012870.2:57918568-57922374	SS	SSN	OK	15.5059	41.4202	1.41752	2.91781	0.00355	0.239987	no
MSTRG.3797	MSTRG.3797	-	NC_012871.2:3017248-3023008	SS	SSN	OK	5.59302	23.054	2.04332	3.28081	0.00355	0.239987	no
MSTRG.9305	MSTRG.9305	-	NC_012873.2:962878-966967	SS	SSN	OK	127.205	52.2679	-1.28316	-3.04733	0.00365	0.243435	no
MSTRG.19377	MSTRG.19377	-	NC_012879.2:7866674-7878994	SS	SSN	OK	18.7141	45.5576	1.28357	3.02967	0.00365	0.243435	no
MSTRG.1837	MSTRG.1837	-	NC_012870.2:54031492-54033749	SS	SSN	OK	9.43055	29.2639	1.63371	2.98267	0.00365	0.243435	no
MSTRG.7173	MSTRG.7173	-	NC_012872.2:14825999-14826264	SS	SSN	OK	7.27483	0	-inf	-nan	0.00365	0.243435	no
MSTRG.6754	MSTRG.6754	-	NC_012872.2:6757822-6759232	SS	SSN	OK	1.19371	11.8495	3.31129	3.53577	0.00375	0.249268	no
MSTRG.17407	MSTRG.17407	-	NC_012878.2:4259559-4261468	SS	SSN	OK	16.3597	1.88786	-3.11532	-3.96684	0.00385	0.250881	no
MSTRG.17202	MSTRG.17202	-	NC_012878.2:913949-932182	SS	SSN	OK	33.4846	8.39248	-1.99633	-3.2388	0.00385	0.250881	no
MSTRG.15907	MSTRG.15907	-	NC_012876.2:64822021-64826372	SS	SSN	OK	36.3864	14.0353	-1.37434	-3.01902	0.00385	0.250881	no
MSTRG.6849	MSTRG.6849	-	NC_012872.2:8499573-8501824	SS	SSN	OK	2.70004	16.0111	2.56802	3.40952	0.00385	0.250881	no
MSTRG.12100	MSTRG.12100	-	NC_012874.2:17391336-17391972	SS	SSN	OK	1.27343	0	-inf	-nan	0.00385	0.250881	no
MSTRG.1568	MSTRG.1568	-	NC_012870.2:22159836-22162689	SS	SSN	OK	0.599603	0	-inf	-nan	0.00385	0.250881	no
MSTRG.14231	MSTRG.14231	-	NC_012875.2:57261277-57261912	SS	SSN	OK	0.976144	0	-inf	-nan	0.0039	0.251664	no
MSTRG.15948	MSTRG.15948	-	NC_012876.2:65367993-65368462	SS	SSN	OK	1.62451	0	-inf	-nan	0.0039	0.251664	no
MSTRG.7564	MSTRG.7564	-	NC_012872.2:52666194-52666977	SS	SSN	OK	0.719742	0	-inf	-nan	0.0039	0.251664	no
MSTRG.15671	MSTRG.15671	-	NC_012876.2:61409887-61412232	SS	SSN	OK	18.4178	46.2062	1.32698	2.98159	0.00395	0.254066	no
MSTRG.4414	MSTRG.4414	-	NC_012871.2:21922993-21923464	SS	SSN	OK	1.48769	0	-inf	-nan	0.004	0.254808	no
MSTRG.14008	MSTRG.14008	-	NC_012875.2:54782550-54783030	SS	SSN	OK	0	1.42986	inf	-nan	0.004	0.254808	no
MSTRG.17882	MSTRG.17882	-	NC_012878.2:47027350-47028133	SS	SSN	OK	0	1.52585	inf	-nan	0.004	0.254808	no
MSTRG.18511	MSTRG.18511	-	NC_012878.2:56002231-56010233	SS	SSN	OK	47.4975	20.3496	-1.22285	-2.81476	0.00405	0.257169	no
MSTRG.8866	MSTRG.8866	-	NC_012872.2:70168723-70171462	SS	SSN	OK	7.36606	20.8043	1.49792	2.98732	0.0041	0.259514	no
MSTRG.13700	MSTRG.13700	-	NC_012875.2:50749079-50757189	SS	SSN	OK	63.0245	26.2143	-1.26556	-2.87711	0.00415	0.261845	no
MSTRG.14283	MSTRG.14283	-	NC_012875.2:57781574-57782497	SS	SSN	OK	54.9448	18.8398	-1.5442	-2.99014	0.00425	0.266463	no
MSTRG.738	MSTRG.738	-	NC_012870.2:7586249-7589710	SS	SSN	OK	45.0573	106.934	1.24689	2.90585	0.00425	0.266463	no
MSTRG.19865	MSTRG.19865	-	NC_012879.2:49810381-49813987	SS	SSN	OK	7.02965	24.1795	1.78226	3.07817	0.0043	0.26875	no
MSTRG.18165	MSTRG.18165	-	NC_012878.2:51880253-51882335	SS	SSN	OK	1.58031	10.451	2.72535	3.3137	0.00435	0.271023	no
MSTRG.13346	MSTRG.13346	-	NC_012875.2:45770707-45780204	SS	SSN	OK	7.05	0.316401	-4.47779	-4.72224	0.0044	0.273281	no
MSTRG.15917	MSTRG.15917	-	NC_012876.2:64963358-64963984	SS	SSN	OK	0	0.989	inf	-nan	0.00445	0.275526	no
MSTRG.6648	MSTRG.6648	-	NC_012872.2:5126377-5143854	SS	SSN	OK	15.6053	2.90419	-2.42583	-3.37873	0.0045	0.277756	no
MSTRG.1366	MSTRG.1366	-	NC_012870.2:17941409-17942708	SS	SSN	OK	5.31745	22.016	2.04975	3.12269	0.00455	0.279973	no
MSTRG.2449	MSTRG.2449	-	NC_012870.2:66052713-66057785	SS	SSN	OK	130.709	56.1675	-1.21856	-2.88074	0.00465	0.284365	no
MSTRG.19137	MSTRG.19137	-	NC_012879.2:3950413-3953463	SS	SSN	OK	82.8302	223.581	1.43257	2.79513	0.00465	0.284365	no
MSTRG.12828	MSTRG.12828	-	NC_012875.2:1325311-1327224	SS	SSN	OK	3.76421	15.5496	2.04646	3.16303	0.0047	0.286541	no
MSTRG.6390	MSTRG.6390	-	NC_012872.2:1578219-1583473	SS	SSN	OK	22.7562	54.8401	1.26897	2.87896	0.00485	0.294782	no
MSTRG.9804	MSTRG.9804	-	NC_012873.2:7435049-7442063	SS	SSN	OK	6.05331	1.35484	-2.1596	-3.32944	0.0049	0.295114	no
MSTRG.18398	MSTRG.18398	-	NC_012878.2:54895561-54898356	SS	SSN	OK	3.77728	29.003	2.94078	3.67684	0.0049	0.295114	no
MSTRG.18382	MSTRG.18382	-	NC_012878.2:54678154-54680103	SS	SSN	OK	1.57821	17.4099	3.46354	4.03419	0.0049	0.295114	no
MSTRG.10429	MSTRG.10429	-	NC_012873.2:54003112-54003231	SS	SSN	OK	0	337.892	inf	-nan	0.005	0.300227	no
MSTRG.7827	MSTRG.7827	-	NC_012872.2:58063738-58065190	SS	SSN	OK	3.32887	26.2439	2.97888	3.72808	0.0051	0.301674	no
MSTRG.16339	MSTRG.16339	-	NC_012877.2:7232702-7233684	SS	SSN	OK	0.409145	0	-inf	-nan	0.0051	0.301674	no
MSTRG.11366	MSTRG.11366	-	NC_012873.2:66454358-66454895	SS	SSN	OK	0	1.54596	inf	-nan	0.0051	0.301674	no
MSTRG.1484	MSTRG.1484	-	NC_012870.2:20056634-20057070	SS	SSN	OK	0	1.59357	inf	-nan	0.0051	0.301674	no
MSTRG.6176	MSTRG.6176	-	NC_012871.2:76498611-76499016	SS	SSN	OK	0	1.84402	inf	-nan	0.0051	0.301674	no
MSTRG.18384	MSTRG.18384	-	NC_012878.2:54734219-54741139	SS	SSN	OK	27.3277	64.1367	1.23079	2.81085	0.00525	0.307799	no
MSTRG.5405	MSTRG.5405	-	NC_012871.2:67844378-67846235	SS	SSN	OK	2.13287	13.4839	2.66037	3.22606	0.00525	0.307799	no
MSTRG.15437	MSTRG.15437	-	NC_012876.2:57224266-57228745	SS	SSN	OK	0.641282	6.31779	3.30039	3.50737	0.00525	0.307799	no
MSTRG.14904	MSTRG.14904	-	NC_012876.2:6103101-6107104	SS	SSN	OK	29.4741	0.909122	-5.01883	-4.66119	0.0054	0.313816	no
MSTRG.12104	MSTRG.12104	-	NC_012874.2:17709530-17711926	SS	SSN	OK	4.19284	19.3177	2.20393	3.27376	0.0054	0.313816	no
MSTRG.7031	MSTRG.7031	-	NC_012872.2:11244274-11245268	SS	SSN	OK	3.54287	37.3127	3.39668	3.75387	0.0054	0.313816	no
MSTRG.12020	MSTRG.12020	-	NC_012874.2:12373522-12373892	SS	SSN	OK	0	2.07655	inf	-nan	0.00555	0.317885	no
MSTRG.13280	MSTRG.13280	-	NC_012875.2:44529437-44529748	SS	SSN	OK	0	3.17544	inf	-nan	0.00555	0.317885	no
MSTRG.15225	MSTRG.15225	-	NC_012876.2:39659297-39677804	SS	SSN	OK	0	1.10414	inf	-nan	0.00555	0.317885	no
MSTRG.1566	MSTRG.1566	-	NC_012870.2:22062509-22062955	SS	SSN	OK	0	1.41737	inf	-nan	0.00555	0.317885	no
MSTRG.15941	MSTRG.15941	-	NC_012876.2:65289355-65289759	SS	SSN	OK	0	1.72099	inf	-nan	0.00555	0.317885	no
MSTRG.2793	MSTRG.2793	-	NC_012870.2:70325031-70327468	SS	SSN	OK	4.63866	24.469	2.39918	3.2687	0.0056	0.318911	no
MSTRG.18802	MSTRG.18802	-	NC_012878.2:59085564-59086997	SS	SSN	OK	0.34541	0	-inf	-nan	0.0056	0.318911	no
MSTRG.9378	MSTRG.9378	-	NC_012873.2:1980518-1985250	SS	SSN	OK	2.0114	16.93	3.0733	3.51623	0.00565	0.320839	no
MSTRG.10371	MSTRG.10371	-	NC_012873.2:53121874-53165354	SS	SSN	OK	6.40875	1.78848	-1.84131	-2.93502	0.0057	0.321839	no
MSTRG.18519	MSTRG.18519	-	NC_012878.2:56079129-56081765	SS	SSN	OK	7.83398	24.2231	1.62857	2.78772	0.0057	0.321839	no
MSTRG.17068	MSTRG.17068	-	NC_012877.2:61678091-61679124	SS	SSN	OK	62.1642	0.592821	-6.71234	-6.37877	0.00575	0.323743	no
MSTRG.16603	MSTRG.16603	-	NC_012877.2:49055450-49058919	SS	SSN	OK	110.594	256.626	1.2144	2.84309	0.0058	0.324718	no
MSTRG.7221	MSTRG.7221	-	NC_012872.2:15946736-15951610	SS	SSN	OK	7.03247	19.5814	1.47738	2.95188	0.0058	0.324718	no
MSTRG.17065	MSTRG.17065	-	NC_012877.2:61625101-61625908	SS	SSN	OK	67.5468	1.03285	-6.03118	-5.91246	0.00585	0.326598	no
MSTRG.13781	MSTRG.13781	-	NC_012875.2:51688453-51693472	SS	SSN	OK	20.2543	55.7475	1.46068	2.8665	0.0059	0.327549	no
MSTRG.1135	MSTRG.1135	-	NC_012870.2:13074902-13076787	SS	SSN	OK	0.786693	6.72524	3.09571	3.28459	0.0059	0.327549	no
MSTRG.8943	MSTRG.8943	-	NC_012872.2:71063218-71064809	SS	SSN	OK	1.86518	11.5032	2.62465	3.20859	0.00595	0.329405	no
MSTRG.8623	MSTRG.8623	-	NC_012872.2:67427515-67434549	SS	SSN	OK	8.80548	22.15	1.33083	2.84535	0.006	0.33125	no
MSTRG.8111	MSTRG.8111	-	NC_012872.2:61819486-61824563	SS	SSN	OK	127.953	57.8654	-1.14484	-2.68765	0.00605	0.333085	no
MSTRG.11394	MSTRG.11394	-	NC_012873.2:66773640-66778328	SS	SSN	OK	286.333	732.239	1.35462	2.97877	0.00615	0.337655	no
MSTRG.15549	MSTRG.15549	-	NC_012876.2:59653640-59656185	SS	SSN	OK	1.74391	9.65773	2.46936	3.44382	0.0062	0.33853	no
MSTRG.19261	MSTRG.19261	-	NC_012879.2:5717062-5721338	SS	SSN	OK	0.63189	6.47885	3.35799	3.76592	0.0062	0.33853	no
MSTRG.10321	MSTRG.10321	-	NC_012873.2:52358146-52359486	SS	SSN	OK	1.21094	10.219	3.07706	3.22406	0.00635	0.345771	no
MSTRG.6506	MSTRG.6506	-	NC_012872.2:3287022-3289169	SS	SSN	OK	33.4337	11.9382	-1.48571	-2.89738	0.0064	0.346594	no
MSTRG.1268	MSTRG.1268	-	NC_012870.2:15753964-15758691	SS	SSN	OK	15.6507	5.66813	-1.46528	-2.86073	0.0064	0.346594	no
MSTRG.16670	MSTRG.16670	-	NC_012877.2:52364843-52371153	SS	SSN	OK	1.88909	21.7805	3.52728	3.91642	0.0065	0.3498	no
MSTRG.3362	MSTRG.3362	-	NC_012870.2:77324662-77327222	SS	SSN	OK	65.336	149.064	1.18998	2.81722	0.0066	0.3498	no
MSTRG.12130	MSTRG.12130	-	NC_012874.2:19878562-19879136	SS	SSN	OK	0	1.60198	inf	-nan	0.0066	0.3498	no
MSTRG.13691	MSTRG.13691	-	NC_012875.2:50637118-50639111	SS	SSN	OK	0	0.319498	inf	-nan	0.0066	0.3498	no
MSTRG.16799	MSTRG.16799	-	NC_012877.2:56400280-56400661	SS	SSN	OK	0	1.64756	inf	-nan	0.0066	0.3498	no
MSTRG.17070	MSTRG.17070	-	NC_012877.2:61767964-61768189	SS	SSN	OK	0	7.70802	inf	-nan	0.0066	0.3498	no
MSTRG.5317	MSTRG.5317	-	NC_012871.2:66790266-66791236	SS	SSN	OK	0	0.371706	inf	-nan	0.0066	0.3498	no
MSTRG.9566	MSTRG.9566	-	NC_012873.2:4286580-4288073	SS	SSN	OK	0	1.63824	inf	-nan	0.0066	0.3498	no
MSTRG.3422	MSTRG.3422	-	NC_012870.2:78233968-78236730	SS	SSN	OK	95.111	0.368467	-8.01193	-7.70177	0.00665	0.35058	no
MSTRG.6923	MSTRG.6923	-	NC_012872.2:9779386-9780639	SS	SSN	OK	34.6529	81.6152	1.23586	2.79207	0.00665	0.35058	no
MSTRG.13424	MSTRG.13424	-	NC_012875.2:47315160-47320361	SS	SSN	OK	2.15144	11.8078	2.45636	3.34144	0.0067	0.352282	no
MSTRG.650	MSTRG.650	-	NC_012870.2:6773814-6776074	SS	SSN	OK	0.670478	9.94038	3.89004	3.71227	0.00675	0.353974	no
MSTRG.467	MSTRG.467	-	NC_012870.2:4763225-4766895	SS	SSN	OK	11.9417	30.8499	1.36925	2.83257	0.00685	0.358273	no
MSTRG.2428	MSTRG.2428	-	NC_012870.2:65803369-65807753	SS	SSN	OK	17.3701	39.6815	1.19186	2.67434	0.007	0.364202	no
MSTRG.2429	MSTRG.2429	-	NC_012870.2:65812128-65812239	SS	SSN	OK	429.943	0	-inf	-nan	0.007	0.364202	no
MSTRG.8474	MSTRG.8474	-	NC_012872.2:65791193-65792745	SS	SSN	OK	42.0758	15.5395	-1.43705	-2.88524	0.00705	0.364893	no
MSTRG.16469	MSTRG.16469	-	NC_012877.2:17445402-17447622	SS	SSN	OK	0	0.378428	inf	-nan	0.00705	0.364893	no
MSTRG.6048	MSTRG.6048	-	NC_012871.2:74910928-74912562	SS	SSN	OK	0.423827	23.9678	5.82148	5.34001	0.0071	0.366526	no
MSTRG.12497	MSTRG.12497	-	NC_012874.2:64532918-64544700	SS	SSN	OK	21.3678	9.47625	-1.17305	-2.64344	0.00715	0.368151	no
MSTRG.6084	MSTRG.6084	-	NC_012871.2:75324891-75326718	SS	SSN	OK	0.252286	12.759	5.66031	5.13381	0.0072	0.369767	no
MSTRG.5719	MSTRG.5719	-	NC_012871.2:71489105-71491351	SS	SSN	OK	0.757064	5.96665	2.97843	3.20297	0.0073	0.373937	no
MSTRG.5712	MSTRG.5712	-	NC_012871.2:71376897-71380484	SS	SSN	OK	20.5216	50.4887	1.29882	2.79811	0.0074	0.377115	no
MSTRG.9918	MSTRG.9918	-	NC_012873.2:10336661-10370650	SS	SSN	OK	1.36983	6.58963	2.2662	3.05196	0.0074	0.377115	no
MSTRG.10313	MSTRG.10313	-	NC_012873.2:52127330-52128434	SS	SSN	OK	0.317437	0	-inf	-nan	0.0076	0.381835	no
MSTRG.15470	MSTRG.15470	-	NC_012876.2:57872337-57872666	SS	SSN	OK	2.46676	0	-inf	-nan	0.0076	0.381835	no
MSTRG.12724	MSTRG.12724	-	NC_012874.2:70280439-70284538	SS	SSN	OK	14.0406	2.58629	-2.44065	-3.20296	0.0077	0.381835	no
MSTRG.6668	MSTRG.6668	-	NC_012872.2:5421761-5422880	SS	SSN	OK	3.26016	20.0543	2.62089	3.33391	0.0077	0.381835	no
MSTRG.4050	MSTRG.4050	-	NC_012871.2:7812630-7818918	SS	SSN	OK	29.1925	64.7884	1.15014	2.72657	0.00775	0.381835	no
MSTRG.10654	MSTRG.10654	-	NC_012873.2:57220726-57224238	SS	SSN	OK	2.24213	13.4014	2.57944	3.2003	0.00775	0.381835	no
MSTRG.10678	MSTRG.10678	-	NC_012873.2:57562266-57562648	SS	SSN	OK	0	1.48931	inf	-nan	0.00775	0.381835	no
MSTRG.1110	MSTRG.1110	-	NC_012870.2:12658726-12658942	SS	SSN	OK	0	8.24793	inf	-nan	0.00775	0.381835	no
MSTRG.11976	MSTRG.11976	-	NC_012874.2:10415353-10415846	SS	SSN	OK	0	0.909439	inf	-nan	0.00775	0.381835	no
MSTRG.12516	MSTRG.12516	-	NC_012874.2:64936239-64936620	SS	SSN	OK	0	1.49778	inf	-nan	0.00775	0.381835	no
MSTRG.12832	MSTRG.12832	-	NC_012875.2:1435946-1436346	SS	SSN	OK	0	1.35123	inf	-nan	0.00775	0.381835	no
MSTRG.16333	MSTRG.16333	-	NC_012877.2:7017429-7017785	SS	SSN	OK	0	1.74371	inf	-nan	0.00775	0.381835	no
MSTRG.2625	MSTRG.2625	-	NC_012870.2:68316616-68316931	SS	SSN	OK	0	2.36085	inf	-nan	0.00775	0.381835	no
MSTRG.17121	MSTRG.17121	-	NC_012877.2:62505418-62507583	SS	SSN	OK	40.9051	17.4025	-1.23299	-2.76168	0.0078	0.381835	no
MSTRG.17338	MSTRG.17338	-	NC_012878.2:3045062-3048950	SS	SSN	OK	316.685	734.039	1.21281	2.60246	0.0078	0.381835	no
MSTRG.4226	MSTRG.4226	-	NC_012871.2:13386979-13389157	SS	SSN	OK	1.86045	11.999	2.68918	3.37511	0.0078	0.381835	no
MSTRG.10311	MSTRG.10311	-	NC_012873.2:52067021-52073711	SS	SSN	OK	2.60074	0.327549	-2.98914	-3.05569	0.0079	0.383894	no
MSTRG.11793	MSTRG.11793	-	NC_012874.2:4167075-4169237	SS	SSN	OK	21.8091	49.3829	1.17908	2.68732	0.0079	0.383894	no
MSTRG.13218	MSTRG.13218	-	NC_012875.2:42688873-42690549	SS	SSN	OK	2.14411	22.4749	3.38987	3.78485	0.0079	0.383894	no
MSTRG.13774	MSTRG.13774	-	NC_012875.2:51647424-51651236	SS	SSN	OK	2.87356	11.2099	1.96386	3.04359	0.00795	0.385381	no
MSTRG.5983	MSTRG.5983	-	NC_012871.2:74170409-74172744	SS	SSN	OK	4.35017	12.9066	1.56897	2.73367	0.008	0.385922	no
MSTRG.13481	MSTRG.13481	-	NC_012875.2:47977951-47978925	SS	SSN	OK	3.39056	19.1265	2.49598	3.04437	0.008	0.385922	no
MSTRG.19900	MSTRG.19900	-	NC_012879.2:50913727-50916046	SS	SSN	OK	1.36149	11.2841	3.05103	3.39435	0.00805	0.387394	no
MSTRG.11516	MSTRG.11516	-	NC_012873.2:68116283-68117999	SS	SSN	OK	0.896383	6.67964	2.89758	3.04368	0.0081	0.388859	no
MSTRG.12278	MSTRG.12278	-	NC_012874.2:54484618-54494372	SS	SSN	OK	1.09577	4.08201	1.89733	2.92539	0.00815	0.390316	no
MSTRG.171	MSTRG.171	-	NC_012870.2:1683024-1687253	SS	SSN	OK	11.3923	3.20691	-1.8288	-2.93962	0.0082	0.391334	no
MSTRG.2738	MSTRG.2738	-	NC_012870.2:69522895-69530021	SS	SSN	OK	9.38356	3.79247	-1.307	-2.76626	0.00825	0.391334	no
MSTRG.19854	MSTRG.19854	-	NC_012879.2:49093212-49095817	SS	SSN	OK	7.59497	24.4033	1.68396	2.88033	0.00825	0.391334	no
MSTRG.2203	MSTRG.2203	-	NC_012870.2:62221967-62222967	SS	SSN	OK	0.879358	22.3319	4.66651	4.40882	0.00825	0.391334	no
MSTRG.13892	MSTRG.13892	-	NC_012875.2:53170472-53176877	SS	SSN	OK	4.09651	10.7176	1.38751	2.77166	0.00835	0.394195	no
MSTRG.12973	MSTRG.12973	-	NC_012875.2:6702499-6708194	SS	SSN	OK	8.09361	28.7815	1.83029	3.00929	0.00835	0.394195	no
MSTRG.7666	MSTRG.7666	-	NC_012872.2:55078804-55139816	SS	SSN	OK	4.90133	0.666127	-2.8793	-3.31047	0.00855	0.402681	no
MSTRG.7110	MSTRG.7110	-	NC_012872.2:12744198-12746415	SS	SSN	OK	7.32667	28.1269	1.94072	3.01172	0.0086	0.404078	no
MSTRG.5878	MSTRG.5878	-	NC_012871.2:73117651-73119690	SS	SSN	OK	69.9318	30.9625	-1.17543	-2.67204	0.00865	0.404515	no
MSTRG.13940	MSTRG.13940	-	NC_012875.2:53915950-53919891	SS	SSN	OK	4.66479	13.5332	1.53661	2.84662	0.00865	0.404515	no
MSTRG.19591	MSTRG.19591	-	NC_012879.2:15481769-15482522	SS	SSN	OK	4.56131	25.4133	2.47806	2.96777	0.00875	0.408231	no
MSTRG.1933	MSTRG.1933	-	NC_012870.2:56808473-56809429	SS	SSN	OK	310.175	143.34	-1.11364	-2.63846	0.00885	0.411366	no
MSTRG.13975	MSTRG.13975	-	NC_012875.2:54389903-54390886	SS	SSN	OK	1.55271	11.0963	2.83721	2.89692	0.0089	0.411366	no
MSTRG.19837	MSTRG.19837	-	NC_012879.2:48651122-48652595	SS	SSN	OK	0.659418	15.1524	4.52221	4.32311	0.0089	0.411366	no
MSTRG.16141	MSTRG.16141	-	NC_012877.2:2778895-2779980	SS	SSN	OK	0.657711	62.1252	6.56158	6.16153	0.0089	0.411366	no
MSTRG.5429	MSTRG.5429	-	NC_012871.2:68113831-68118687	SS	SSN	OK	9.00517	22.2033	1.30195	2.6709	0.009	0.415023	no
MSTRG.16454	MSTRG.16454	-	NC_012877.2:16103107-16104156	SS	SSN	OK	0.75219	18.4244	4.61437	4.40589	0.0091	0.418663	no
MSTRG.15362	MSTRG.15362	-	NC_012876.2:54863303-54865578	SS	SSN	OK	13.7046	33.4361	1.28675	2.63931	0.00925	0.424581	no
MSTRG.1890	MSTRG.1890	-	NC_012870.2:55853168-55856989	SS	SSN	OK	5.95726	14.945	1.32695	2.67584	0.00945	0.431767	no
MSTRG.17854	MSTRG.17854	-	NC_012878.2:45915538-45920859	SS	SSN	OK	1.0027	22.6874	4.49994	4.23346	0.00945	0.431767	no
MSTRG.2642	MSTRG.2642	-	NC_012870.2:68611099-68611920	SS	SSN	OK	25.886	0.759998	-5.09003	-4.56741	0.0095	0.432065	no
MSTRG.6752	MSTRG.6752	-	NC_012872.2:6746507-6748765	SS	SSN	OK	1.86701	8.90724	2.25425	3.05427	0.0095	0.432065	no
MSTRG.20347	MSTRG.20347	-	NC_012879.2:58732991-58735042	SS	SSN	OK	2.09506	9.56096	2.19016	2.96707	0.00965	0.437885	no
MSTRG.4912	MSTRG.4912	-	NC_012871.2:61218206-61224522	SS	SSN	OK	31.4374	14.0771	-1.15913	-2.52043	0.0097	0.439151	no
MSTRG.4312	MSTRG.4312	-	NC_012871.2:16802498-16848485	SS	SSN	OK	61.0976	132.786	1.11992	2.6312	0.00975	0.440412	no
MSTRG.14906	MSTRG.14906	-	NC_012876.2:6171793-6176164	SS	SSN	OK	19.7322	0.904172	-4.44781	-4.10015	0.0099	0.444159	no
MSTRG.13839	MSTRG.13839	-	NC_012875.2:52420256-52421882	SS	SSN	OK	1.86313	10.4575	2.48873	3.04926	0.0099	0.444159	no
MSTRG.18098	MSTRG.18098	-	NC_012878.2:50751202-50754476	SS	SSN	OK	1.10188	10.0251	3.18558	3.52833	0.0099	0.444159	no
MSTRG.12979	MSTRG.12979	-	NC_012875.2:6978923-6980217	SS	SSN	OK	21.1745	50.9511	1.26679	2.65759	0.00995	0.445397	no
MSTRG.3521	MSTRG.3521	-	NC_012870.2:79365608-79368573	SS	SSN	OK	6.79477	16.9003	1.31456	2.69004	0.01	0.446629	no
MSTRG.2313	MSTRG.2313	-	NC_012870.2:64108375-64117940	SS	SSN	OK	136.881	63.8481	-1.10021	-2.51685	0.01005	0.446854	no
MSTRG.14776	MSTRG.14776	-	NC_012876.2:2933011-2934592	SS	SSN	OK	0.461895	11.1796	4.59716	4.00497	0.01005	0.446854	no
MSTRG.6688	MSTRG.6688	-	NC_012872.2:5735828-5739456	SS	SSN	OK	3.28573	0.162106	-4.34121	-4.0286	0.01015	0.450293	no
MSTRG.13992	MSTRG.13992	-	NC_012875.2:54637092-54644111	SS	SSN	OK	33.6149	15.2444	-1.14082	-2.68243	0.0102	0.4505	no
MSTRG.13222	MSTRG.13222	-	NC_012875.2:42753745-42756778	SS	SSN	OK	0	0.34657	inf	-nan	0.0102	0.4505	no
MSTRG.6949	MSTRG.6949	-	NC_012872.2:10085729-10088661	SS	SSN	OK	1.96747	18.2116	3.21045	3.5622	0.01025	0.450705	no
MSTRG.11178	MSTRG.11178	-	NC_012873.2:63901880-63903221	SS	SSN	OK	0.532208	11.8152	4.47251	4.15747	0.01025	0.450705	no
MSTRG.8275	MSTRG.8275	-	NC_012872.2:63598103-63606177	SS	SSN	OK	23.5851	10.7268	-1.13666	-2.66966	0.0103	0.451904	no
MSTRG.20484	MSTRG.20484	-	NC_012879.2:60218121-60223273	SS	SSN	OK	128.788	58.5217	-1.13795	-2.68477	0.01035	0.453097	no
MSTRG.4091	MSTRG.4091	-	NC_012871.2:8796710-8801916	SS	SSN	OK	6.37932	0.512114	-3.63886	-3.7312	0.0104	0.454286	no
MSTRG.2549	MSTRG.2549	-	NC_012870.2:67404836-67414122	SS	SSN	OK	0.462847	6.68361	3.85202	3.15764	0.01045	0.455469	no
MSTRG.3804	MSTRG.3804	-	NC_012871.2:3086153-3102252	SS	SSN	OK	28.3557	66.2984	1.22533	2.42284	0.0105	0.456647	no
MSTRG.8075	MSTRG.8075	-	NC_012872.2:61389331-61393380	SS	SSN	OK	6.54948	15.4475	1.23792	2.66349	0.01055	0.457819	no
MSTRG.7090	MSTRG.7090	-	NC_012872.2:12335391-12341526	SS	SSN	OK	10.6826	2.44385	-2.12803	-2.84838	0.0106	0.457989	no
MSTRG.3510	MSTRG.3510	-	NC_012870.2:79197003-79200841	SS	SSN	OK	0.800736	5.51813	2.78478	2.80958	0.0106	0.457989	no
MSTRG.12745	MSTRG.12745	-	NC_012874.2:71134771-71136447	SS	SSN	OK	10.7522	27.4132	1.35024	2.68608	0.01065	0.459151	no
MSTRG.10391	MSTRG.10391	-	NC_012873.2:53604438-53609028	SS	SSN	OK	14.4496	4.80068	-1.58972	-2.68319	0.0109	0.468912	no
MSTRG.3782	MSTRG.3782	-	NC_012871.2:2801594-2807877	SS	SSN	OK	4.22306	38.0189	3.17036	3.12588	0.01095	0.470046	no
MSTRG.2389	MSTRG.2389	-	NC_012870.2:65244397-65245997	SS	SSN	OK	50.2055	108.895	1.11702	2.60452	0.011	0.471175	no
MSTRG.15778	MSTRG.15778	-	NC_012876.2:62920685-62923306	SS	SSN	OK	5.39915	16.798	1.63749	2.79426	0.01125	0.480847	no
MSTRG.10709	MSTRG.10709	-	NC_012873.2:57920066-57921337	SS	SSN	OK	3.67892	16.3797	2.15455	2.92227	0.0113	0.481947	no
MSTRG.9814	MSTRG.9814	-	NC_012873.2:7561921-7569161	SS	SSN	OK	45.9169	21.3578	-1.10426	-2.47237	0.01145	0.487299	no
MSTRG.8842	MSTRG.8842	-	NC_012872.2:69915922-69920328	SS	SSN	OK	6.1884	18.9203	1.6123	2.51645	0.0115	0.488381	no
MSTRG.11135	MSTRG.11135	-	NC_012873.2:63429829-63431752	SS	SSN	OK	2.28782	12.5487	2.45549	3.0772	0.01155	0.488418	no
MSTRG.20234	MSTRG.20234	-	NC_012879.2:57117650-57119785	SS	SSN	OK	0.226374	3.87518	4.09749	3.52835	0.01155	0.488418	no
MSTRG.13181	MSTRG.13181	-	NC_012875.2:41218322-41219882	SS	SSN	OK	17.9155	43.1059	1.26668	2.61081	0.0118	0.496875	no
MSTRG.16476	MSTRG.16476	-	NC_012877.2:18038020-18039660	SS	SSN	OK	1.07611	7.89635	2.87536	3.1158	0.0118	0.496875	no
MSTRG.14889	MSTRG.14889	-	NC_012876.2:5648704-5652041	SS	SSN	OK	10.6687	0.182742	-5.86743	-5.07792	0.0119	0.497921	no
MSTRG.2123	MSTRG.2123	-	NC_012870.2:60785432-60788135	SS	SSN	OK	0.502449	3.34442	2.73471	2.80511	0.0119	0.497921	no
MSTRG.8598	MSTRG.8598	-	NC_012872.2:67166666-67170774	SS	SSN	OK	0.207465	4.90455	4.56318	4.13598	0.0119	0.497921	no
MSTRG.20040	MSTRG.20040	-	NC_012879.2:53960549-53963096	SS	SSN	OK	1.03905	7.99894	2.94454	3.27487	0.01195	0.498954	no
MSTRG.17119	MSTRG.17119	-	NC_012877.2:62495849-62499432	SS	SSN	OK	30.6243	14.02	-1.12718	-2.48598	0.012	0.498954	no
MSTRG.18975	MSTRG.18975	-	NC_012879.2:1906354-1908765	SS	SSN	OK	0.642537	4.42239	2.78298	2.8483	0.012	0.498954	no
MSTRG.15747	MSTRG.15747	-	NC_012876.2:62550757-62554197	SS	SSN	OK	4.08803	16.7716	2.03654	2.45949	0.01205	0.499987	no
MSTRG.1792	MSTRG.1792	-	NC_012870.2:51202203-51207320	SS	SSN	OK	18.6268	2.29306	-3.02203	-3.02522	0.01215	0.50204	no
MSTRG.14520	MSTRG.14520	-	NC_012875.2:60407759-60413333	SS	SSN	OK	0.441751	2.77205	2.64965	2.66833	0.01215	0.50204	no
MSTRG.15731	MSTRG.15731	-	NC_012876.2:62303815-62312366	SS	SSN	OK	37.9215	78.0276	1.04097	2.43437	0.01245	0.512179	no
MSTRG.1361	MSTRG.1361	-	NC_012870.2:17863712-17864635	SS	SSN	OK	58.3594	23.2346	-1.32869	-2.66297	0.0125	0.512179	no
MSTRG.374	MSTRG.374	-	NC_012870.2:3574652-3577433	SS	SSN	OK	33.4705	14.7271	-1.18441	-2.61292	0.0125	0.512179	no
MSTRG.4844	MSTRG.4844	-	NC_012871.2:59948450-59954325	SS	SSN	OK	15.6562	38.0071	1.27954	2.43676	0.01255	0.512179	no
MSTRG.1440	MSTRG.1440	-	NC_012870.2:19097892-19100576	SS	SSN	OK	7.13389	19.1466	1.42433	2.5503	0.01255	0.512179	no
MSTRG.7886	MSTRG.7886	-	NC_012872.2:58914585-58915980	SS	SSN	OK	2.8662	15.7687	2.45985	3.05027	0.01255	0.512179	no
MSTRG.8841	MSTRG.8841	-	NC_012872.2:69904663-69908051	SS	SSN	OK	1.19131	5.12549	2.10514	2.82477	0.0126	0.513166	no
MSTRG.17530	MSTRG.17530	-	NC_012878.2:6901958-6905267	SS	SSN	OK	5.45906	18.8866	1.79064	2.78754	0.01285	0.522174	no
MSTRG.14600	MSTRG.14600	-	NC_012876.2:154877-157058	SS	SSN	OK	16.7311	36.7483	1.13514	2.52681	0.0129	0.522174	no
MSTRG.15316	MSTRG.15316	-	NC_012876.2:52904482-52910424	SS	SSN	OK	0.166324	5.23066	4.97492	2.97977	0.0129	0.522174	no
MSTRG.12931	MSTRG.12931	-	NC_012875.2:4498723-4499495	SS	SSN	OK	147.633	308.171	1.06172	2.45538	0.01295	0.522921	no
MSTRG.11844	MSTRG.11844	-	NC_012874.2:5436844-5458775	SS	SSN	OK	3.25768	0.197174	-4.04631	-3.47238	0.013	0.522921	no
MSTRG.4998	MSTRG.4998	-	NC_012871.2:62659359-62663129	SS	SSN	OK	0.5648	3.70162	2.71234	2.86345	0.013	0.522921	no
MSTRG.4953	MSTRG.4953	-	NC_012871.2:61957552-61959271	SS	SSN	OK	0.499306	7.83977	3.97281	3.70726	0.01305	0.522921	no
MSTRG.3587	MSTRG.3587	-	NC_012870.2:80074335-80076988	SS	SSN	OK	0.481621	9.03404	4.2294	3.87544	0.01305	0.522921	no
MSTRG.8186	MSTRG.8186	-	NC_012872.2:62631974-62634741	SS	SSN	OK	0.891536	6.11983	2.77913	3.11162	0.01325	0.529734	no
MSTRG.20250	MSTRG.20250	-	NC_012879.2:57372101-57373789	SS	SSN	OK	10.4292	0.233529	-5.48088	-4.6622	0.0133	0.529734	no
MSTRG.20070	MSTRG.20070	-	NC_012879.2:54489634-54493593	SS	SSN	OK	0.118147	2.05827	4.12278	3.49457	0.0133	0.529734	no
MSTRG.4810	MSTRG.4810	-	NC_012871.2:59341558-59344338	SS	SSN	OK	8.80865	19.9142	1.17681	2.50097	0.01375	0.546562	no
MSTRG.18628	MSTRG.18628	-	NC_012878.2:57216591-57218968	SS	SSN	OK	17.4239	40.2203	1.20686	2.4177	0.0138	0.547455	no
MSTRG.12439	MSTRG.12439	-	NC_012874.2:62682022-62682896	SS	SSN	OK	2.69	17.2735	2.68288	2.84278	0.014	0.554283	no
MSTRG.5539	MSTRG.5539	-	NC_012871.2:69401749-69406143	SS	SSN	OK	23.8954	10.7299	-1.15509	-2.519	0.0141	0.554926	no
MSTRG.10623	MSTRG.10623	-	NC_012873.2:56625494-56628976	SS	SSN	OK	31.282	14.446	-1.11466	-2.48611	0.0141	0.554926	no
MSTRG.17735	MSTRG.17735	-	NC_012878.2:38258285-38275866	SS	SSN	OK	2.91846	9.50366	1.70328	2.56115	0.0141	0.554926	no
MSTRG.11201	MSTRG.11201	-	NC_012873.2:64303811-64306381	SS	SSN	OK	29.4446	11.0486	-1.41414	-2.54159	0.01415	0.555561	no
MSTRG.12595	MSTRG.12595	-	NC_012874.2:67246319-67250304	SS	SSN	OK	2.75918	0.406118	-2.76427	-2.94313	0.0142	0.555561	no
MSTRG.178	MSTRG.178	-	NC_012870.2:1770072-1776324	SS	SSN	OK	26.6341	55.2439	1.05254	2.49171	0.0142	0.555561	no
MSTRG.2808	MSTRG.2808	-	NC_012870.2:70431275-70433783	SS	SSN	OK	0.394174	3.86196	3.29243	3.0369	0.0143	0.558374	no
MSTRG.19011	MSTRG.19011	-	NC_012879.2:2327548-2330850	SS	SSN	OK	28.8583	13.1392	-1.13511	-2.44902	0.01445	0.563125	no
MSTRG.5942	MSTRG.5942	-	NC_012871.2:73808153-73813333	SS	SSN	OK	1.25057	6.73497	2.42909	3.02465	0.01455	0.565912	no
MSTRG.6252	MSTRG.6252	-	NC_012871.2:77443267-77447019	SS	SSN	OK	0.121172	2.25365	4.21713	3.46153	0.01465	0.568689	no
MSTRG.13400	MSTRG.13400	-	NC_012875.2:46813845-46817263	SS	SSN	OK	8.09025	1.81589	-2.1555	-2.76564	0.0147	0.569518	no
MSTRG.13478	MSTRG.13478	-	NC_012875.2:47953763-47954702	SS	SSN	OK	2.25274	13.6314	2.59718	2.67675	0.01475	0.570058	no
MSTRG.10715	MSTRG.10715	-	NC_012873.2:58009028-58011515	SS	SSN	OK	14.0746	2.3058	-2.60976	-3.09637	0.0148	0.570058	no
MSTRG.1853	MSTRG.1853	-	NC_012870.2:54748146-54753297	SS	SSN	OK	17.176	6.34331	-1.43708	-2.5357	0.0148	0.570058	no
MSTRG.6411	MSTRG.6411	-	NC_012872.2:1919769-1920770	SS	SSN	OK	91.7354	191.123	1.05895	2.49068	0.01485	0.570878	no
MSTRG.5485	MSTRG.5485	-	NC_012871.2:68826557-68835787	SS	SSN	OK	0.1187	3.70512	4.96412	4.00571	0.0149	0.571694	no
MSTRG.1294	MSTRG.1294	-	NC_012870.2:16747747-16753398	SS	SSN	OK	0.196665	2.96414	3.9138	3.24462	0.01505	0.576337	no
MSTRG.3753	MSTRG.3753	-	NC_012871.2:2255410-2258225	SS	SSN	OK	11.7307	4.4217	-1.40762	-2.58246	0.01515	0.57905	no
MSTRG.10957	MSTRG.10957	-	NC_012873.2:61021680-61025546	SS	SSN	OK	12.4236	26.4542	1.09041	2.40716	0.0152	0.579846	no
MSTRG.9284	MSTRG.9284	-	NC_012873.2:689917-697549	SS	SSN	OK	2.89416	8.24688	1.5107	2.50244	0.0153	0.581107	no
MSTRG.13405	MSTRG.13405	-	NC_012875.2:47056992-47058117	SS	SSN	OK	1.75294	10.5747	2.59277	2.58251	0.0153	0.581107	no
MSTRG.10925	MSTRG.10925	-	NC_012873.2:60658296-60659664	SS	SSN	OK	14.6679	35.6205	1.28004	2.57056	0.01535	0.581107	no
MSTRG.16356	MSTRG.16356	-	NC_012877.2:7751528-7754033	SS	SSN	OK	0	0.285109	inf	-nan	0.01535	0.581107	no
MSTRG.7068	MSTRG.7068	-	NC_012872.2:11836238-11840480	SS	SSN	OK	9.15852	1.24108	-2.88352	-3.00706	0.0154	0.581892	no
MSTRG.15871	MSTRG.15871	-	NC_012876.2:64219095-64220555	SS	SSN	OK	6.55445	0.324273	-4.33719	-3.46832	0.0155	0.584559	no
MSTRG.19926	MSTRG.19926	-	NC_012879.2:51603499-51604402	SS	SSN	OK	47.9548	16.7675	-1.516	-2.58627	0.0157	0.589863	no
MSTRG.3121	MSTRG.3121	-	NC_012870.2:74135402-74137182	SS	SSN	OK	0.22363	7.02007	4.9723	4.13484	0.0157	0.589863	no
MSTRG.12285	MSTRG.12285	-	NC_012874.2:55033249-55034919	SS	SSN	OK	9.07902	0.564113	-4.00848	-3.39244	0.01585	0.593256	no
MSTRG.10911	MSTRG.10911	-	NC_012873.2:60474312-60474976	SS	SSN	OK	2.87773	17.0443	2.56629	2.61576	0.01585	0.593256	no
MSTRG.19073	MSTRG.19073	-	NC_012879.2:3135880-3139902	SS	SSN	OK	16.6535	6.94954	-1.26083	-2.48603	0.01595	0.594758	no
MSTRG.2693	MSTRG.2693	-	NC_012870.2:69087316-69091838	SS	SSN	OK	0.248226	3.5385	3.83341	3.54119	0.01595	0.594758	no
MSTRG.5991	MSTRG.5991	-	NC_012871.2:74231360-74235509	SS	SSN	OK	6.14322	15.8066	1.36346	2.48676	0.016	0.595506	no
MSTRG.19365	MSTRG.19365	-	NC_012879.2:7593608-7595043	SS	SSN	OK	23.2273	52.1085	1.1657	2.51922	0.0161	0.598107	no
MSTRG.7181	MSTRG.7181	-	NC_012872.2:15033506-15034982	SS	SSN	OK	5.22808	0.239693	-4.44702	-3.35288	0.01635	0.605133	no
MSTRG.14013	MSTRG.14013	-	NC_012875.2:54881095-54889578	SS	SSN	OK	23.5232	11.5444	-1.02689	-2.39078	0.01635	0.605133	no
MSTRG.16186	MSTRG.16186	-	NC_012877.2:3848593-3853157	SS	SSN	OK	5.2136	13.2869	1.34965	2.54007	0.01655	0.611396	no
MSTRG.19486	MSTRG.19486	-	NC_012879.2:10540394-10542510	SS	SSN	OK	1.97391	7.92892	2.00607	2.67267	0.0166	0.61196	no
MSTRG.6549	MSTRG.6549	-	NC_012872.2:3906839-3912619	SS	SSN	OK	7.50559	17.008	1.18018	2.36088	0.01665	0.61196	no
MSTRG.12794	MSTRG.12794	-	NC_012875.2:339706-348309	SS	SSN	OK	3.75514	0.550166	-2.77093	-3.05681	0.0167	0.61196	no
MSTRG.7758	MSTRG.7758	-	NC_012872.2:56722591-56724926	SS	SSN	OK	12.0528	3.74943	-1.68463	-2.56307	0.01675	0.61196	no
MSTRG.6423	MSTRG.6423	-	NC_012872.2:2040588-2042999	SS	SSN	OK	1.05339	7.85645	2.89884	3.17136	0.01675	0.61196	no
MSTRG.16959	MSTRG.16959	-	NC_012877.2:59680128-59686986	SS	SSN	OK	0.164753	2.71006	4.03995	3.28676	0.01675	0.61196	no
MSTRG.9523	MSTRG.9523	-	NC_012873.2:3642680-3643977	SS	SSN	OK	0.614005	12.857	4.38816	3.45226	0.0168	0.612237	no
MSTRG.14867	MSTRG.14867	-	NC_012876.2:5299928-5302055	SS	SSN	OK	6.3421	1.10152	-2.52547	-2.49355	0.01685	0.612237	no
MSTRG.2327	MSTRG.2327	-	NC_012870.2:64352286-64357978	SS	SSN	OK	4.90641	13.3001	1.4387	2.42314	0.01685	0.612237	no
MSTRG.415	MSTRG.415	-	NC_012870.2:4075514-4080481	SS	SSN	OK	5.32875	16.0118	1.58727	2.55098	0.0169	0.612933	no
MSTRG.7392	MSTRG.7392	-	NC_012872.2:44665365-44668361	SS	SSN	OK	6.10252	0.350027	-4.12387	-3.30435	0.0171	0.617932	no
MSTRG.1720	MSTRG.1720	-	NC_012870.2:31347621-31369374	SS	SSN	OK	3.57916	0.678862	-2.39843	-2.59752	0.0171	0.617932	no
MSTRG.4130	MSTRG.4130	-	NC_012871.2:9366777-9367564	SS	SSN	OK	24.2437	3.47336	-2.80321	-3.08916	0.0172	0.620417	no
MSTRG.14726	MSTRG.14726	-	NC_012876.2:2200716-2203885	SS	SSN	OK	6.46551	16.2653	1.33096	2.40087	0.0175	0.628956	no
MSTRG.12866	MSTRG.12866	-	NC_012875.2:2075732-2082493	SS	SSN	OK	0.80887	5.04229	2.6401	2.86973	0.0175	0.628956	no
MSTRG.9921	MSTRG.9921	-	NC_012873.2:10430154-10432785	SS	SSN	OK	0.149513	2.26453	3.92087	3.16934	0.01755	0.629614	no
MSTRG.1114	MSTRG.1114	-	NC_012870.2:12696658-12702076	SS	SSN	OK	8.19449	18.8188	1.19945	2.52107	0.0177	0.633851	no
MSTRG.13704	MSTRG.13704	-	NC_012875.2:50804884-50809841	SS	SSN	OK	10.786	2.56882	-2.06998	-2.77182	0.01775	0.634499	no
MSTRG.17564	MSTRG.17564	-	NC_012878.2:8119603-8125287	SS	SSN	OK	39.1997	18.5067	-1.08279	-2.37957	0.01785	0.636928	no
MSTRG.3018	MSTRG.3018	-	NC_012870.2:72974444-72977103	SS	SSN	OK	16.501	34.4571	1.06225	2.37994	0.0179	0.637567	no
MSTRG.17333	MSTRG.17333	-	NC_012878.2:2948814-2954298	SS	SSN	OK	32.5357	66.8375	1.03864	2.3965	0.01815	0.645315	no
MSTRG.14023	MSTRG.14023	-	NC_012875.2:55027041-55029482	SS	SSN	OK	152.756	75.7696	-1.01154	-2.3942	0.0182	0.645938	no
MSTRG.9463	MSTRG.9463	-	NC_012873.2:2908972-2912192	SS	SSN	OK	3.11822	15.1898	2.28431	2.81066	0.0183	0.648329	no
MSTRG.18960	MSTRG.18960	-	NC_012879.2:1714865-1716373	SS	SSN	OK	32.5459	67.582	1.05416	2.3799	0.01835	0.648944	no
MSTRG.17224	MSTRG.17224	-	NC_012878.2:1187827-1188532	SS	SSN	OK	37.3628	92.9531	1.3149	2.47903	0.0186	0.656051	no
MSTRG.3483	MSTRG.3483	-	NC_012870.2:78891076-78894886	SS	SSN	OK	12.7276	28.2201	1.14876	2.36217	0.01865	0.656051	no
MSTRG.1487	MSTRG.1487	-	NC_012870.2:20162348-20171238	SS	SSN	OK	3.50082	8.8627	1.34005	2.36841	0.01865	0.656051	no
MSTRG.3661	MSTRG.3661	-	NC_012871.2:425791-427546	SS	SSN	OK	0.211024	4.17528	4.30639	3.43647	0.0187	0.656648	no
MSTRG.12624	MSTRG.12624	-	NC_012874.2:67846356-67848657	SS	SSN	OK	25.337	59.6401	1.23504	2.43926	0.01875	0.657242	no
MSTRG.2710	MSTRG.2710	-	NC_012870.2:69274872-69279617	SS	SSN	OK	2.96909	12.254	2.04515	2.74742	0.01885	0.658467	no
MSTRG.8064	MSTRG.8064	-	NC_012872.2:61248978-61250310	SS	SSN	OK	10.8795	1.74949	-2.6366	-2.69564	0.0189	0.658467	no
MSTRG.12268	MSTRG.12268	-	NC_012874.2:53581377-53582537	SS	SSN	OK	35.6519	79.9179	1.16454	2.36119	0.019	0.658467	no
MSTRG.5468	MSTRG.5468	-	NC_012871.2:68613838-68619562	SS	SSN	OK	3.30446	8.72247	1.40032	2.40294	0.019	0.658467	no
MSTRG.2650	MSTRG.2650	-	NC_012870.2:68708267-68710765	SS	SSN	OK	1.12269	4.98978	2.15201	2.56212	0.019	0.658467	no
MSTRG.9823	MSTRG.9823	-	NC_012873.2:7834257-7841926	SS	SSN	OK	66.653	33.3738	-0.997956	-2.32126	0.01905	0.658467	no
MSTRG.2569	MSTRG.2569	-	NC_012870.2:67599393-67601109	SS	SSN	OK	3.39792	11.8087	1.79712	2.61129	0.01905	0.658467	no
MSTRG.4596	MSTRG.4596	-	NC_012871.2:52352372-52355094	SS	SSN	OK	4.95119	21.4279	2.11364	2.75104	0.01905	0.658467	no
MSTRG.13611	MSTRG.13611	-	NC_012875.2:49647466-49648549	SS	SSN	OK	13.0926	0.997963	-3.71362	-3.44207	0.01915	0.660775	no
MSTRG.1212	MSTRG.1212	-	NC_012870.2:14677000-14680335	SS	SSN	OK	10.7815	2.66931	-2.01402	-2.59792	0.0193	0.663646	no
MSTRG.8599	MSTRG.8599	-	NC_012872.2:67174708-67177677	SS	SSN	OK	0.123886	2.07893	4.06876	3.13681	0.0193	0.663646	no
MSTRG.8268	MSTRG.8268	-	NC_012872.2:63537680-63540569	SS	SSN	OK	222.245	445.533	1.00338	2.33804	0.0194	0.665933	no
MSTRG.17961	MSTRG.17961	-	NC_012878.2:48334169-48335404	SS	SSN	OK	16.389	4.26523	-1.94203	-2.62675	0.01955	0.669925	no
MSTRG.16132	MSTRG.16132	-	NC_012877.2:2682886-2684382	SS	SSN	OK	33.0457	14.0173	-1.23725	-2.43563	0.0197	0.672692	no
MSTRG.7582	MSTRG.7582	-	NC_012872.2:53189777-53194131	SS	SSN	OK	24.6517	52.0869	1.07923	2.36931	0.01975	0.672692	no
MSTRG.7880	MSTRG.7880	-	NC_012872.2:58818522-58822534	SS	SSN	OK	4.91341	15.2825	1.63708	2.50139	0.01975	0.672692	no
MSTRG.7984	MSTRG.7984	-	NC_012872.2:60149922-60151251	SS	SSN	OK	9.82501	0.772483	-3.66888	-3.39383	0.0198	0.672692	no
MSTRG.13176	MSTRG.13176	-	NC_012875.2:40976898-40979617	SS	SSN	OK	0.261303	4.73613	4.17991	3.34997	0.0198	0.672692	no
MSTRG.8405	MSTRG.8405	-	NC_012872.2:65165787-65168317	SS	SSN	OK	0.338593	4.69263	3.79277	3.10437	0.0201	0.681719	no
MSTRG.11952	MSTRG.11952	-	NC_012874.2:9319155-9324499	SS	SSN	OK	1.04111	3.40561	1.7098	2.4201	0.02025	0.683309	no
MSTRG.17431	MSTRG.17431	-	NC_012878.2:4554838-4560093	SS	SSN	OK	0.452686	2.49482	2.46235	2.47674	0.02025	0.683309	no
MSTRG.8942	MSTRG.8942	-	NC_012872.2:71060494-71062081	SS	SSN	OK	1.52598	9.46634	2.63307	2.87916	0.02025	0.683309	no
MSTRG.6118	MSTRG.6118	-	NC_012871.2:75651576-75659642	SS	SSN	OK	31.1871	14.1054	-1.1447	-2.30863	0.02035	0.684359	no
MSTRG.11625	MSTRG.11625	-	NC_012874.2:1100641-1103780	SS	SSN	OK	75.8987	38.4767	-0.980088	-2.28542	0.02035	0.684359	no
MSTRG.1821	MSTRG.1821	-	NC_012870.2:53159707-53161936	SS	SSN	OK	19.6045	41.2888	1.07457	2.39999	0.02055	0.689918	no
MSTRG.14987	MSTRG.14987	-	NC_012876.2:8477681-8478937	SS	SSN	OK	86.5901	39.3238	-1.1388	-2.35013	0.0207	0.693782	no
MSTRG.18517	MSTRG.18517	-	NC_012878.2:56072212-56075513	SS	SSN	OK	1.9575	7.64304	1.96513	2.67296	0.02075	0.694287	no
MSTRG.1513	MSTRG.1513	-	NC_012870.2:20811934-20817450	SS	SSN	OK	3.59887	8.74937	1.28164	2.27016	0.02085	0.69646	no
MSTRG.11145	MSTRG.11145	-	NC_012873.2:63589674-63591129	SS	SSN	OK	0.252501	3.48401	3.78639	3.00544	0.0209	0.696786	no
MSTRG.7512	MSTRG.7512	-	NC_012872.2:51436896-51439677	SS	SSN	OK	15.9396	7.05909	-1.17506	-2.32657	0.02095	0.696786	no
MSTRG.7180	MSTRG.7180	-	NC_012872.2:15024470-15026756	SS	SSN	OK	5.90814	0.466733	-3.66204	-3.35782	0.021	0.696786	no
MSTRG.17290	MSTRG.17290	-	NC_012878.2:2314338-2321132	SS	SSN	OK	4.50378	12.1569	1.43257	2.36979	0.021	0.696786	no
MSTRG.2636	MSTRG.2636	-	NC_012870.2:68553016-68556704	SS	SSN	OK	4.50598	10.4211	1.2096	2.37622	0.02115	0.699917	no
MSTRG.17337	MSTRG.17337	-	NC_012878.2:3025958-3028164	SS	SSN	OK	2.09594	7.95817	1.92484	2.58841	0.0212	0.699917	no
MSTRG.6222	MSTRG.6222	-	NC_012871.2:77085733-77087290	SS	SSN	OK	3.42818	13.3722	1.96372	2.64891	0.0212	0.699917	no
MSTRG.14433	MSTRG.14433	-	NC_012875.2:59551980-59553871	SS	SSN	OK	0.242626	2.73239	3.49336	2.9098	0.02125	0.700404	no
MSTRG.2381	MSTRG.2381	-	NC_012870.2:65183604-65185655	SS	SSN	OK	66.7342	33.4265	-0.997433	-2.32714	0.02135	0.701374	no
MSTRG.15500	MSTRG.15500	-	NC_012876.2:58528806-58533971	SS	SSN	OK	12.6588	27.7195	1.13076	2.29662	0.02135	0.701374	no
MSTRG.10319	MSTRG.10319	-	NC_012873.2:52319078-52323841	SS	SSN	OK	13.7066	31.3447	1.19335	2.38994	0.02155	0.706776	no
MSTRG.1892	MSTRG.1892	-	NC_012870.2:55870121-55873934	SS	SSN	OK	5.74699	16.4609	1.51816	2.4705	0.0217	0.710523	no
MSTRG.4549	MSTRG.4549	-	NC_012871.2:49529256-49534312	SS	SSN	OK	1.8355	6.75569	1.87993	2.49644	0.02195	0.717527	no
MSTRG.8218	MSTRG.8218	-	NC_012872.2:63005141-63006401	SS	SSN	OK	0.269842	4.05841	3.91073	3.06574	0.02205	0.719332	no
MSTRG.1830	MSTRG.1830	-	NC_012870.2:53578603-53581122	SS	SSN	OK	0.324865	3.34768	3.36525	2.95806	0.0221	0.719332	no
MSTRG.8701	MSTRG.8701	-	NC_012872.2:68250871-68257056	SS	SSN	OK	7.80405	16.8032	1.10644	2.28138	0.02215	0.719332	no
MSTRG.4152	MSTRG.4152	-	NC_012871.2:9671440-9673317	SS	SSN	OK	2.21087	63.1466	4.83602	4.60631	0.02215	0.719332	no
MSTRG.17537	MSTRG.17537	-	NC_012878.2:7146924-7148967	SS	SSN	OK	0.684311	3.7095	2.4385	2.41855	0.0222	0.71978	no
MSTRG.14260	MSTRG.14260	-	NC_012875.2:57488878-57492703	SS	SSN	OK	6.49643	15.6848	1.27165	2.29537	0.02225	0.720226	no
MSTRG.6899	MSTRG.6899	-	NC_012872.2:9340456-9342283	SS	SSN	OK	0.689978	7.44234	3.43113	3.12869	0.0224	0.723902	no
MSTRG.12320	MSTRG.12320	-	NC_012874.2:56741416-56742660	SS	SSN	OK	1.73569	9.80667	2.49825	2.74308	0.0225	0.724312	no
MSTRG.18486	MSTRG.18486	-	NC_012878.2:55836170-55837910	SS	SSN	OK	20.4773	7.51725	-1.44575	-2.46073	0.02255	0.724312	no
MSTRG.5141	MSTRG.5141	-	NC_012871.2:64567730-64569975	SS	SSN	OK	0.412615	4.51873	3.45305	2.90697	0.02255	0.724312	no
MSTRG.19201	MSTRG.19201	-	NC_012879.2:4772076-4777332	SS	SSN	OK	22.0539	43.8532	0.991648	2.31992	0.0226	0.724312	no
MSTRG.4556	MSTRG.4556	-	NC_012871.2:49748826-49758049	SS	SSN	OK	13.6322	6.29508	-1.11472	-2.33266	0.0227	0.724312	no
MSTRG.18799	MSTRG.18799	-	NC_012878.2:59037839-59039507	SS	SSN	OK	3.75954	0.294295	-3.67522	-2.95603	0.02275	0.724312	no
MSTRG.1488	MSTRG.1488	-	NC_012870.2:20194020-20198711	SS	SSN	OK	5.67306	12.8369	1.1781	2.30567	0.0228	0.724312	no
MSTRG.13636	MSTRG.13636	-	NC_012875.2:49923691-49929307	SS	SSN	OK	4.76655	12.4066	1.38009	2.42687	0.0228	0.724312	no
MSTRG.8388	MSTRG.8388	-	NC_012872.2:65000480-65007270	SS	SSN	OK	3.36529	10.6183	1.65774	2.26122	0.0228	0.724312	no
MSTRG.8752	MSTRG.8752	-	NC_012872.2:68885063-68890758	SS	SSN	OK	74.9755	39.0147	-0.942402	-2.21942	0.02285	0.724312	no
MSTRG.15580	MSTRG.15580	-	NC_012876.2:60165076-60167830	SS	SSN	OK	118.756	231.746	0.964537	2.28249	0.02285	0.724312	no
MSTRG.15604	MSTRG.15604	-	NC_012876.2:60522092-60524829	SS	SSN	OK	56.9882	111.314	0.965902	2.26206	0.02285	0.724312	no
MSTRG.5581	MSTRG.5581	-	NC_012871.2:69848725-69852834	SS	SSN	OK	22.8281	45.99	1.01051	2.20623	0.02295	0.725169	no
MSTRG.7893	MSTRG.7893	-	NC_012872.2:58989990-58994552	SS	SSN	OK	0.382777	4.34167	3.50367	3.09901	0.02295	0.725169	no
MSTRG.3372	MSTRG.3372	-	NC_012870.2:77516552-77520674	SS	SSN	OK	20.5449	40.3852	0.97505	2.26632	0.023	0.725595	no
MSTRG.2688	MSTRG.2688	-	NC_012870.2:69042892-69044699	SS	SSN	OK	7.29057	17.5786	1.26972	2.32634	0.02305	0.72602	no
MSTRG.12452	MSTRG.12452	-	NC_012874.2:63114176-63116032	SS	SSN	OK	0.171564	2.5411	3.88863	3.05506	0.02315	0.728016	no
MSTRG.2856	MSTRG.2856	-	NC_012870.2:70911924-70913742	SS	SSN	OK	4.36617	18.1971	2.05927	2.4805	0.02325	0.730006	no
MSTRG.12140	MSTRG.12140	-	NC_012874.2:20285129-20287834	SS	SSN	OK	1.51426	8.46478	2.48286	2.70684	0.0233	0.730422	no
MSTRG.8274	MSTRG.8274	-	NC_012872.2:63587724-63596260	SS	SSN	OK	328.795	166.866	-0.978497	-2.23312	0.0234	0.73125	no
MSTRG.4310	MSTRG.4310	-	NC_012871.2:16612008-16613442	SS	SSN	OK	2.18621	8.98669	2.03936	2.368	0.0234	0.73125	no
MSTRG.1526	MSTRG.1526	-	NC_012870.2:21300502-21307384	SS	SSN	OK	0.317298	3.64109	3.52046	3.21239	0.0235	0.733222	no
MSTRG.12576	MSTRG.12576	-	NC_012874.2:66674659-66683075	SS	SSN	OK	2.66974	6.26809	1.23133	2.27675	0.0238	0.740258	no
MSTRG.12321	MSTRG.12321	-	NC_012874.2:56746038-56753099	SS	SSN	OK	0.720086	5.83472	3.01842	2.99152	0.0238	0.740258	no
MSTRG.15661	MSTRG.15661	-	NC_012876.2:61255131-61260985	SS	SSN	OK	11.5944	23.3905	1.01249	2.30645	0.02395	0.74376	no
MSTRG.19588	MSTRG.19588	-	NC_012879.2:15276099-15278867	SS	SSN	OK	30.4752	61.945	1.02335	2.26983	0.0241	0.745698	no
MSTRG.17570	MSTRG.17570	-	NC_012878.2:8342534-8344212	SS	SSN	OK	24.7128	53.2228	1.10679	2.28226	0.0241	0.745698	no
MSTRG.8181	MSTRG.8181	-	NC_012872.2:62553991-62556491	SS	SSN	OK	0.298023	3.22709	3.43674	3.02788	0.02415	0.745698	no
MSTRG.12726	MSTRG.12726	-	NC_012874.2:70354098-70356263	SS	SSN	OK	97.971	45.7572	-1.09836	-2.24203	0.0242	0.745698	no
MSTRG.15719	MSTRG.15719	-	NC_012876.2:62143071-62145053	SS	SSN	OK	2.39868	9.31425	1.9572	2.49899	0.0242	0.745698	no
MSTRG.18861	MSTRG.18861	-	NC_012879.2:420032-423785	SS	SSN	OK	2.399	8.99423	1.90657	2.57394	0.02425	0.746082	no
MSTRG.8402	MSTRG.8402	-	NC_012872.2:65146255-65148514	SS	SSN	OK	6.43453	1.49111	-2.10944	-2.59339	0.0244	0.749536	no
MSTRG.12522	MSTRG.12522	-	NC_012874.2:65111432-65114400	SS	SSN	OK	57.4546	29.0899	-0.981905	-2.20028	0.0245	0.751447	no
MSTRG.7531	MSTRG.7531	-	NC_012872.2:51971352-51975173	SS	SSN	OK	14.7428	6.15165	-1.26096	-2.23026	0.0246	0.752109	no
MSTRG.1729	MSTRG.1729	-	NC_012870.2:32397967-32410050	SS	SSN	OK	29.4591	14.6031	-1.01244	-2.25059	0.02465	0.752109	no
MSTRG.8506	MSTRG.8506	-	NC_012872.2:66213317-66215311	SS	SSN	OK	0.351604	3.66763	3.38282	3.04386	0.02465	0.752109	no
MSTRG.17026	MSTRG.17026	-	NC_012877.2:60920988-60926874	SS	SSN	OK	9.97482	22.1098	1.14832	2.24993	0.02475	0.752109	no
MSTRG.6609	MSTRG.6609	-	NC_012872.2:4690091-4693801	SS	SSN	OK	0.111429	1.20299	3.43243	2.79949	0.02475	0.752109	no
MSTRG.10289	MSTRG.10289	-	NC_012873.2:51601177-51604684	SS	SSN	OK	171.07	335.217	0.97051	2.30386	0.0248	0.752109	no
MSTRG.20125	MSTRG.20125	-	NC_012879.2:55395170-55398565	SS	SSN	OK	9.26788	3.57867	-1.37282	-2.28182	0.02485	0.752109	no
MSTRG.1062	MSTRG.1062	-	NC_012870.2:11966266-11967575	SS	SSN	OK	0.319476	3.54104	3.47039	2.73309	0.02485	0.752109	no
MSTRG.1071	MSTRG.1071	-	NC_012870.2:12064635-12067710	SS	SSN	OK	6.304	1.04382	-2.59439	-3.20128	0.0249	0.752109	no
MSTRG.14398	MSTRG.14398	-	NC_012875.2:59279420-59282018	SS	SSN	OK	0.155677	2.02383	3.70045	2.88713	0.0249	0.752109	no
MSTRG.10959	MSTRG.10959	-	NC_012873.2:61029836-61035664	SS	SSN	OK	52.9477	27.0707	-0.967837	-2.25742	0.02495	0.752475	no
MSTRG.10589	MSTRG.10589	-	NC_012873.2:56194945-56200892	SS	SSN	OK	16.8556	34.338	1.02658	2.22718	0.02505	0.753569	no
MSTRG.4574	MSTRG.4574	-	NC_012871.2:51190801-51194789	SS	SSN	OK	2.7313	11.9295	2.12687	2.63289	0.0251	0.753569	no
MSTRG.7070	MSTRG.7070	-	NC_012872.2:11868278-11871039	SS	SSN	OK	0.42275	4.46716	3.40148	2.94733	0.0251	0.753569	no
MSTRG.8675	MSTRG.8675	-	NC_012872.2:67979081-67982234	SS	SSN	OK	3.42507	8.99338	1.39273	2.3549	0.0252	0.75543	no
MSTRG.12587	MSTRG.12587	-	NC_012874.2:67090859-67092979	SS	SSN	OK	3.98826	13.1632	1.72268	2.4813	0.02535	0.758782	no
MSTRG.2542	MSTRG.2542	-	NC_012870.2:67327332-67329181	SS	SSN	OK	4.37275	14.7304	1.75218	2.53408	0.02555	0.763618	no
MSTRG.18726	MSTRG.18726	-	NC_012878.2:58197861-58203233	SS	SSN	OK	66.0762	34.3584	-0.943467	-2.19245	0.0256	0.763964	no
MSTRG.6944	MSTRG.6944	-	NC_012872.2:10009806-10011084	SS	SSN	OK	30.6671	12.7758	-1.26328	-2.25331	0.0259	0.771269	no
MSTRG.11074	MSTRG.11074	-	NC_012873.2:62464546-62469757	SS	SSN	OK	6.26804	1.77721	-1.8184	-2.53147	0.026	0.771269	no
MSTRG.642	MSTRG.642	-	NC_012870.2:6667069-6671279	SS	SSN	OK	31.588	60.9995	0.949418	2.24658	0.026	0.771269	no
MSTRG.17203	MSTRG.17203	-	NC_012878.2:933621-934347	SS	SSN	OK	0.589355	7.30365	3.63141	2.72935	0.026	0.771269	no
MSTRG.8512	MSTRG.8512	-	NC_012872.2:66285261-66289732	SS	SSN	OK	27.8524	13.3732	-1.05845	-2.22772	0.02615	0.774562	no
MSTRG.14479	MSTRG.14479	-	NC_012875.2:59991016-59992976	SS	SSN	OK	1.16093	5.83862	2.33035	2.32711	0.0263	0.777846	no
MSTRG.8398	MSTRG.8398	-	NC_012872.2:65109802-65111125	SS	SSN	OK	10.0078	24.1008	1.26796	2.29887	0.02645	0.779124	no
MSTRG.9202	MSTRG.9202	-	NC_012872.2:74093460-74097183	SS	SSN	OK	3.39818	0.62353	-2.44623	-2.62078	0.0265	0.779124	no
MSTRG.20381	MSTRG.20381	-	NC_012879.2:59060778-59069240	SS	SSN	OK	30.5227	15.6623	-0.962584	-2.24745	0.0265	0.779124	no
MSTRG.2266	MSTRG.2266	-	NC_012870.2:63063519-63122097	SS	SSN	OK	4.50847	13.8479	1.61896	2.38854	0.0265	0.779124	no
MSTRG.18246	MSTRG.18246	-	NC_012878.2:53030310-53035125	SS	SSN	OK	7.72648	17.4816	1.17796	2.26417	0.02655	0.779441	no
MSTRG.16024	MSTRG.16024	-	NC_012877.2:1097862-1099118	SS	SSN	OK	1.32432	6.77356	2.35466	2.40927	0.0266	0.779757	no
MSTRG.5559	MSTRG.5559	-	NC_012871.2:69619201-69624621	SS	SSN	OK	5.22142	1.26356	-2.04695	-2.51617	0.0267	0.780386	no
MSTRG.7732	MSTRG.7732	-	NC_012872.2:56070705-56076563	SS	SSN	OK	33.6814	17.2088	-0.968804	-2.20143	0.0267	0.780386	no
MSTRG.11618	MSTRG.11618	-	NC_012874.2:871994-873962	SS	SSN	OK	0.247483	3.07392	3.63468	2.8255	0.02675	0.780699	no
MSTRG.1341	MSTRG.1341	-	NC_012870.2:17495695-17498838	SS	SSN	OK	16.5501	7.50391	-1.14112	-2.2114	0.0268	0.781012	no
MSTRG.17487	MSTRG.17487	-	NC_012878.2:5730843-5732004	SS	SSN	OK	1.06033	10.6906	3.33376	3.00287	0.0269	0.782778	no
MSTRG.5837	MSTRG.5837	-	NC_012871.2:72752452-72755285	SS	SSN	OK	137.105	70.9554	-0.9503	-2.2181	0.02695	0.783087	no
MSTRG.12755	MSTRG.12755	-	NC_012874.2:71395147-71397277	SS	SSN	OK	1.89513	8.1419	2.10307	2.59095	0.0271	0.786296	no
MSTRG.2476	MSTRG.2476	-	NC_012870.2:66490829-66497033	SS	SSN	OK	2.80682	6.50299	1.21217	2.24206	0.02725	0.787799	no
MSTRG.11335	MSTRG.11335	-	NC_012873.2:66111331-66115446	SS	SSN	OK	102.592	52.6038	-0.963673	-2.27325	0.0273	0.787799	no
MSTRG.2678	MSTRG.2678	-	NC_012870.2:68963663-68966594	SS	SSN	OK	4.80837	12.5871	1.38832	2.28819	0.0273	0.787799	no
MSTRG.15875	MSTRG.15875	-	NC_012876.2:64283400-64290569	SS	SSN	OK	5.37796	1.25619	-2.09801	-2.57009	0.02735	0.787799	no
MSTRG.10954	MSTRG.10954	-	NC_012873.2:60982993-60985308	SS	SSN	OK	0.345758	3.66378	3.4055	2.72397	0.02735	0.787799	no
MSTRG.10629	MSTRG.10629	-	NC_012873.2:56750680-56756482	SS	SSN	OK	0.177021	1.90983	3.43145	2.74812	0.0274	0.788097	no
MSTRG.17574	MSTRG.17574	-	NC_012878.2:8374002-8418652	SS	SSN	OK	11.2814	31.6741	1.48936	2.14035	0.02765	0.79357	no
MSTRG.6818	MSTRG.6818	-	NC_012872.2:7774290-7777087	SS	SSN	OK	0.331966	3.35924	3.33903	2.9934	0.0277	0.79357	no
MSTRG.20231	MSTRG.20231	-	NC_012879.2:57047955-57055829	SS	SSN	OK	16.692	32.3644	0.955246	2.18901	0.02775	0.79357	no
MSTRG.16455	MSTRG.16455	-	NC_012877.2:16169895-16176001	SS	SSN	OK	0.952419	4.05301	2.08933	2.43602	0.02775	0.79357	no
MSTRG.4286	MSTRG.4286	-	NC_012871.2:15130187-15132684	SS	SSN	OK	4.03218	0.78771	-2.35582	-2.50706	0.02785	0.794435	no
MSTRG.3856	MSTRG.3856	-	NC_012871.2:4014170-4016118	SS	SSN	OK	3.38923	0.35968	-3.23617	-2.7948	0.0279	0.794435	no
MSTRG.7936	MSTRG.7936	-	NC_012872.2:59619653-59622342	SS	SSN	OK	1.50921	0.155233	-3.28129	-2.5537	0.028	0.794435	no
MSTRG.6890	MSTRG.6890	-	NC_012872.2:9175204-9179130	SS	SSN	OK	25.2614	11.9295	-1.0824	-2.25193	0.028	0.794435	no
MSTRG.4407	MSTRG.4407	-	NC_012871.2:21520542-21524287	SS	SSN	OK	12.6849	5.8454	-1.11774	-2.2818	0.02805	0.794435	no
MSTRG.9652	MSTRG.9652	-	NC_012873.2:5352019-5353803	SS	SSN	OK	60.7207	31.4258	-0.950239	-2.18467	0.02805	0.794435	no
MSTRG.14486	MSTRG.14486	-	NC_012875.2:60067464-60075805	SS	SSN	OK	5.07913	10.8291	1.09226	2.19063	0.0281	0.794435	no
MSTRG.15939	MSTRG.15939	-	NC_012876.2:65270495-65275178	SS	SSN	OK	4.40869	11.7953	1.41979	2.26655	0.0281	0.794435	no
MSTRG.13188	MSTRG.13188	-	NC_012875.2:41901400-41904694	SS	SSN	OK	184.791	96.8666	-0.931824	-2.20558	0.0282	0.796129	no
MSTRG.7593	MSTRG.7593	-	NC_012872.2:53398126-53400681	SS	SSN	OK	14.7816	1.49215	-3.30835	-2.83292	0.0283	0.797819	no
MSTRG.11810	MSTRG.11810	-	NC_012874.2:4444224-4445044	SS	SSN	OK	8.10469	0.884451	-3.1959	-2.78179	0.02845	0.799779	no
MSTRG.4809	MSTRG.4809	-	NC_012871.2:59318788-59320873	SS	SSN	OK	3.82947	10.3591	1.43568	2.2757	0.02845	0.799779	no
MSTRG.1531	MSTRG.1531	-	NC_012870.2:21450676-21453464	SS	SSN	OK	20.1818	9.02569	-1.16094	-2.23116	0.0285	0.800053	no
MSTRG.16143	MSTRG.16143	-	NC_012877.2:2865579-2868736	SS	SSN	OK	19.1653	8.67166	-1.14412	-2.26875	0.02855	0.800326	no
MSTRG.14658	MSTRG.14658	-	NC_012876.2:1084150-1089594	SS	SSN	OK	2.84259	0.60667	-2.22822	-2.42347	0.0286	0.800599	no
MSTRG.2344	MSTRG.2344	-	NC_012870.2:64546316-64547908	SS	SSN	OK	0.681091	6.39648	3.23136	2.9352	0.02865	0.80087	no
MSTRG.6477	MSTRG.6477	-	NC_012872.2:2914724-2921241	SS	SSN	OK	0.71522	2.82937	1.98402	2.42012	0.02875	0.801411	no
MSTRG.12766	MSTRG.12766	-	NC_012874.2:71627610-71629322	SS	SSN	OK	0.229922	2.37486	3.36863	2.68772	0.02875	0.801411	no
MSTRG.3380	MSTRG.3380	-	NC_012870.2:77660101-77662644	SS	SSN	OK	0.159052	1.66936	3.39173	2.70957	0.0288	0.801681	no
MSTRG.194	MSTRG.194	-	NC_012870.2:1874269-1878801	SS	SSN	OK	1.77401	5.60461	1.6596	2.40323	0.02885	0.801949	no
MSTRG.13244	MSTRG.13244	-	NC_012875.2:43528401-43532585	SS	SSN	OK	5.95398	0.834465	-2.83493	-3.02872	0.0293	0.811055	no
MSTRG.2717	MSTRG.2717	-	NC_012870.2:69358992-69363892	SS	SSN	OK	103.14	54.242	-0.927123	-2.1953	0.0293	0.811055	no
MSTRG.1863	MSTRG.1863	-	NC_012870.2:55101623-55105157	SS	SSN	OK	10.8757	21.7429	0.999434	2.14409	0.0293	0.811055	no
MSTRG.14907	MSTRG.14907	-	NC_012876.2:6203747-6205743	SS	SSN	OK	1.8167	0.170243	-3.41565	-2.61591	0.0294	0.811562	no
MSTRG.13915	MSTRG.13915	-	NC_012875.2:53423894-53434388	SS	SSN	OK	1.23298	4.82449	1.96823	2.41306	0.0294	0.811562	no
MSTRG.12102	MSTRG.12102	-	NC_012874.2:17631383-17632905	SS	SSN	OK	0.40717	3.69717	3.18272	2.76233	0.02945	0.811815	no
MSTRG.14991	MSTRG.14991	-	NC_012876.2:8583061-8584995	SS	SSN	OK	0.444781	4.33815	3.28592	2.87214	0.0295	0.812067	no
MSTRG.12545	MSTRG.12545	-	NC_012874.2:65738061-65743927	SS	SSN	OK	250.23	128.283	-0.963929	-2.21358	0.02985	0.818302	no
MSTRG.16149	MSTRG.16149	-	NC_012877.2:2938421-2941508	SS	SSN	OK	0.280854	2.56442	3.19074	2.84741	0.02985	0.818302	no
MSTRG.6046	MSTRG.6046	-	NC_012871.2:74895800-74897489	SS	SSN	OK	0.221547	2.32734	3.393	2.53291	0.02985	0.818302	no
MSTRG.10534	MSTRG.10534	-	NC_012873.2:55645447-55648658	SS	SSN	OK	24.7962	11.0849	-1.16153	-2.2001	0.0299	0.818543	no
MSTRG.18323	MSTRG.18323	-	NC_012878.2:54033396-54037032	SS	SSN	OK	5.29727	18.8429	1.8307	2.45022	0.02995	0.818784	no
MSTRG.1874	MSTRG.1874	-	NC_012870.2:55470491-55476950	SS	SSN	OK	6.64197	2.36889	-1.4874	-2.22059	0.03005	0.819264	no
MSTRG.5642	MSTRG.5642	-	NC_012871.2:70603532-70604481	SS	SSN	OK	2.44005	12.2387	2.32647	2.42482	0.03005	0.819264	no
MSTRG.7934	MSTRG.7934	-	NC_012872.2:59599727-59602118	SS	SSN	OK	2.06639	8.58283	2.05434	2.53052	0.0301	0.819503	no
MSTRG.5077	MSTRG.5077	-	NC_012871.2:63769241-63773665	SS	SSN	OK	12.8253	25.487	0.990777	2.20778	0.0302	0.81998	no
MSTRG.2297	MSTRG.2297	-	NC_012870.2:63852736-63860314	SS	SSN	OK	3.19506	13.25	2.05208	2.11689	0.0302	0.819979	no
MSTRG.12509	MSTRG.12509	-	NC_012874.2:64823089-64824037	SS	SSN	OK	34.3815	11.8831	-1.53272	-2.32909	0.03025	0.820217	no
MSTRG.13006	MSTRG.13006	-	NC_012875.2:12195700-12196683	SS	SSN	OK	0.980661	8.43847	3.10516	2.76884	0.03045	0.823624	no
MSTRG.9415	MSTRG.9415	-	NC_012873.2:2411389-2429223	SS	SSN	OK	31.7739	16.8485	-0.91522	-2.08018	0.0305	0.823624	no
MSTRG.5876	MSTRG.5876	-	NC_012871.2:73097382-73101741	SS	SSN	OK	6.3117	14.6231	1.21215	2.21402	0.0305	0.823624	no
MSTRG.16800	MSTRG.16800	-	NC_012877.2:56427581-56428788	SS	SSN	OK	36.2672	71.0427	0.97002	2.17981	0.0306	0.825204	no
MSTRG.5253	MSTRG.5253	-	NC_012871.2:66062953-66068712	SS	SSN	OK	0.934587	7.3258	2.97058	2.79403	0.03075	0.828125	no
MSTRG.8930	MSTRG.8930	-	NC_012872.2:70917777-70920955	SS	SSN	OK	10.3917	20.9939	1.01453	2.14934	0.03085	0.828573	no
MSTRG.8096	MSTRG.8096	-	NC_012872.2:61620738-61632153	SS	SSN	OK	4.57148	10.4839	1.19745	2.20952	0.03085	0.828573	no
MSTRG.13437	MSTRG.13437	-	NC_012875.2:47476343-47479544	SS	SSN	OK	16.1179	6.41131	-1.32997	-2.25535	0.031	0.830775	no
MSTRG.12727	MSTRG.12727	-	NC_012874.2:70364604-70365714	SS	SSN	OK	142.06	74.1357	-0.938264	-2.16222	0.0311	0.830775	no
MSTRG.10557	MSTRG.10557	-	NC_012873.2:55853259-55854459	SS	SSN	OK	20.798	7.98745	-1.38064	-2.18435	0.0312	0.830775	no
MSTRG.3210	MSTRG.3210	-	NC_012870.2:75398427-75402412	SS	SSN	OK	60.7763	114.398	0.912486	2.17244	0.0312	0.830775	no
MSTRG.13861	MSTRG.13861	-	NC_012875.2:52669727-52671120	SS	SSN	OK	0.478515	4.49127	3.23049	2.83338	0.03125	0.830775	no
MSTRG.554	MSTRG.554	-	NC_012870.2:5670223-5674781	SS	SSN	OK	12.6319	5.81055	-1.12033	-2.22763	0.03135	0.830775	no
MSTRG.12648	MSTRG.12648	-	NC_012874.2:68490876-68510429	SS	SSN	OK	25.2121	12.0424	-1.066	-2.17648	0.03135	0.830775	no
MSTRG.6591	MSTRG.6591	-	NC_012872.2:4519249-4525204	SS	SSN	OK	13.2977	6.64488	-1.00086	-2.20084	0.03135	0.830775	no
MSTRG.14350	MSTRG.14350	-	NC_012875.2:58549805-58552124	SS	SSN	OK	47.9688	25.2193	-0.927568	-2.10823	0.03135	0.830775	no
MSTRG.3556	MSTRG.3556	-	NC_012870.2:79751397-79755884	SS	SSN	OK	1.78094	5.68883	1.67549	2.39374	0.03135	0.830775	no
MSTRG.3920	MSTRG.3920	-	NC_012871.2:4853636-4857014	SS	SSN	OK	0.471953	4.4311	3.23095	2.9022	0.0314	0.830992	no
MSTRG.18784	MSTRG.18784	-	NC_012878.2:58822910-58824927	SS	SSN	OK	0.295039	2.57014	3.12287	2.69972	0.03145	0.831208	no
MSTRG.7661	MSTRG.7661	-	NC_012872.2:55068445-55075542	SS	SSN	OK	3.40888	1.10492	-1.62536	-2.2982	0.0315	0.831424	no
MSTRG.8236	MSTRG.8236	-	NC_012872.2:63204507-63206393	SS	SSN	OK	0.305525	2.69292	3.13981	2.59185	0.03155	0.83164	no
MSTRG.2816	MSTRG.2816	-	NC_012870.2:70505857-70511274	SS	SSN	OK	5.48802	13.5471	1.30363	2.21693	0.03165	0.833171	no
MSTRG.996	MSTRG.996	-	NC_012870.2:11022770-11023969	SS	SSN	OK	3.98121	13.4462	1.75592	2.33978	0.03185	0.837326	no
MSTRG.12704	MSTRG.12704	-	NC_012874.2:69771055-69773463	SS	SSN	OK	0.552669	2.71485	2.29638	2.1926	0.03215	0.844097	no
MSTRG.13772	MSTRG.13772	-	NC_012875.2:51628449-51632035	SS	SSN	OK	65.4585	34.2135	-0.936015	-2.14893	0.0322	0.844294	no
MSTRG.15823	MSTRG.15823	-	NC_012876.2:63611197-63617149	SS	SSN	OK	2.21259	20.1389	3.18618	3.11458	0.0324	0.848419	no
MSTRG.4915	MSTRG.4915	-	NC_012871.2:61350498-61355661	SS	SSN	OK	37.5508	70.4441	0.907636	2.1498	0.03265	0.85384	no
MSTRG.20176	MSTRG.20176	-	NC_012879.2:56119598-56125174	SS	SSN	OK	122.497	65.3711	-0.906027	-2.10637	0.03275	0.854391	no
MSTRG.5529	MSTRG.5529	-	NC_012871.2:69291039-69304338	SS	SSN	OK	6.40084	2.91952	-1.13253	-2.15382	0.0328	0.854391	no
MSTRG.13061	MSTRG.13061	-	NC_012875.2:30770168-30772242	SS	SSN	OK	0.453691	4.20964	3.21391	2.85391	0.0328	0.854391	no
MSTRG.16770	MSTRG.16770	-	NC_012877.2:55748910-55750531	SS	SSN	OK	23.1859	45.321	0.966937	2.08494	0.0331	0.859951	no
MSTRG.20134	MSTRG.20134	-	NC_012879.2:55476900-55480977	SS	SSN	OK	2.16046	5.92407	1.45525	2.20194	0.0331	0.859951	no
MSTRG.9536	MSTRG.9536	-	NC_012873.2:3856008-3860032	SS	SSN	OK	6.27416	16.4335	1.38914	2.21732	0.03315	0.860126	no
MSTRG.19415	MSTRG.19415	-	NC_012879.2:8811574-8820224	SS	SSN	OK	0.874595	2.73149	1.643	2.08666	0.03345	0.866778	no
MSTRG.15073	MSTRG.15073	-	NC_012876.2:12304142-12308997	SS	SSN	OK	8.94545	3.13094	-1.51456	-2.33584	0.0335	0.866943	no
MSTRG.8603	MSTRG.8603	-	NC_012872.2:67230179-67232061	SS	SSN	OK	4.8225	11.8172	1.29303	2.1262	0.0336	0.868401	no
MSTRG.8748	MSTRG.8748	-	NC_012872.2:68836065-68837481	SS	SSN	OK	2.62524	10.1347	1.94879	2.36589	0.0339	0.875016	no
MSTRG.15191	MSTRG.15191	-	NC_012876.2:32206003-32208425	SS	SSN	OK	6.8841	0.708644	-3.28013	-2.4448	0.03395	0.87517	no
MSTRG.17356	MSTRG.17356	-	NC_012878.2:3351734-3354881	SS	SSN	OK	6.49652	14.0049	1.10819	2.14187	0.0342	0.879482	no
MSTRG.17580	MSTRG.17580	-	NC_012878.2:8622037-8624245	SS	SSN	OK	2.56811	0.287124	-3.16096	-2.65664	0.03425	0.879482	no
MSTRG.19479	MSTRG.19479	-	NC_012879.2:10160430-10162350	SS	SSN	OK	1.06654	5.10314	2.25845	2.4214	0.03425	0.879482	no
MSTRG.9924	MSTRG.9924	-	NC_012873.2:10581791-10589697	SS	SSN	OK	0.832641	2.28677	1.45755	2.23412	0.03445	0.883333	no
MSTRG.2501	MSTRG.2501	-	NC_012870.2:66813393-66819504	SS	SSN	OK	1.96106	5.75609	1.55345	2.1679	0.0346	0.883333	no
MSTRG.3188	MSTRG.3188	-	NC_012870.2:75028062-75044363	SS	SSN	OK	1.33269	8.54918	2.68144	2.6351	0.0346	0.883333	no
MSTRG.10145	MSTRG.10145	-	NC_012873.2:43731293-43742685	SS	SSN	OK	2.26722	7.31465	1.68987	2.23244	0.0347	0.883333	no
MSTRG.6396	MSTRG.6396	-	NC_012872.2:1673986-1676444	SS	SSN	OK	0.689169	3.21754	2.22303	2.2891	0.0347	0.883333	no
MSTRG.15853	MSTRG.15853	-	NC_012876.2:63959767-63962997	SS	SSN	OK	11.5823	4.97806	-1.21826	-2.17552	0.03475	0.883333	no
MSTRG.20130	MSTRG.20130	-	NC_012879.2:55419471-55421902	SS	SSN	OK	22.8574	11.3652	-1.00804	-2.06323	0.03475	0.883333	no
MSTRG.12269	MSTRG.12269	-	NC_012874.2:53726643-53728021	SS	SSN	OK	0.89517	7.90799	3.14308	2.81799	0.0348	0.883333	no
MSTRG.11728	MSTRG.11728	-	NC_012874.2:2599962-2601253	SS	SSN	OK	0.989908	8.80992	3.15376	2.81712	0.0348	0.883333	no
MSTRG.15330	MSTRG.15330	-	NC_012876.2:53555971-53559564	SS	SSN	OK	22.453	10.5219	-1.09351	-2.15997	0.03495	0.886009	no
MSTRG.17557	MSTRG.17557	-	NC_012878.2:7567520-7568792	SS	SSN	OK	21.9513	7.33879	-1.58069	-2.24692	0.0352	0.888945	no
MSTRG.9868	MSTRG.9868	-	NC_012873.2:8916035-8920220	SS	SSN	OK	50.7058	27.4673	-0.884437	-2.09215	0.0352	0.888945	no
MSTRG.13721	MSTRG.13721	-	NC_012875.2:50998883-51000497	SS	SSN	OK	0.780888	6.86294	3.13564	2.80999	0.0352	0.888945	no
MSTRG.18656	MSTRG.18656	-	NC_012878.2:57463112-57468442	SS	SSN	OK	2.13894	6.82508	1.67395	2.13734	0.03535	0.891601	no
MSTRG.11014	MSTRG.11014	-	NC_012873.2:61718404-61724455	SS	SSN	OK	1.8451	0.212675	-3.11698	-2.62231	0.03545	0.89299	no
MSTRG.7821	MSTRG.7821	-	NC_012872.2:57929704-57931439	SS	SSN	OK	8.57963	19.7345	1.20174	2.14628	0.0357	0.897013	no
MSTRG.13391	MSTRG.13391	-	NC_012875.2:46692065-46694275	SS	SSN	OK	4.21588	10.2372	1.27992	2.14048	0.0357	0.897013	no
MSTRG.2363	MSTRG.2363	-	NC_012870.2:64930140-64933056	SS	SSN	OK	5.50796	12.8378	1.2208	2.08796	0.0358	0.89839	no
MSTRG.4634	MSTRG.4634	-	NC_012871.2:55188560-55190847	SS	SSN	OK	18.3988	8.56092	-1.10377	-2.11986	0.03585	0.89851	no
MSTRG.19356	MSTRG.19356	-	NC_012879.2:7454126-7455401	SS	SSN	OK	0.534136	4.3515	3.02624	2.56725	0.036	0.900118	no
MSTRG.9637	MSTRG.9637	-	NC_012873.2:5164396-5170081	SS	SSN	OK	4.99418	11.3948	1.19006	2.15393	0.03605	0.900118	no
MSTRG.15448	MSTRG.15448	-	NC_012876.2:57361277-57363008	SS	SSN	OK	0.227032	2.10897	3.21557	2.50712	0.03605	0.900118	no
MSTRG.3228	MSTRG.3228	-	NC_012870.2:75564222-75565454	SS	SSN	OK	8.51647	25.1008	1.5594	2.20032	0.0361	0.900235	no
MSTRG.5436	MSTRG.5436	-	NC_012871.2:68192320-68194549	SS	SSN	OK	89.8621	168.907	0.910447	2.13925	0.0362	0.901598	no
MSTRG.5637	MSTRG.5637	-	NC_012871.2:70562117-70563741	SS	SSN	OK	1.72607	8.49481	2.29909	2.47238	0.03625	0.901713	no
MSTRG.18777	MSTRG.18777	-	NC_012878.2:58737131-58739204	SS	SSN	OK	0.381437	2.91214	2.93257	2.59407	0.0367	0.911766	no
MSTRG.4339	MSTRG.4339	-	NC_012871.2:17973191-17976108	SS	SSN	OK	14.1976	32.0934	1.17663	2.11673	0.03675	0.911868	no
MSTRG.5232	MSTRG.5232	-	NC_012871.2:65814935-65825791	SS	SSN	OK	4.60033	11.8063	1.35975	2.20718	0.03685	0.913209	no
MSTRG.7120	MSTRG.7120	-	NC_012872.2:12986805-12995115	SS	SSN	OK	2.34416	6.68317	1.51146	2.06063	0.037	0.915785	no
MSTRG.13131	MSTRG.13131	-	NC_012875.2:38432078-38434329	SS	SSN	OK	1.25349	5.78489	2.20634	2.28787	0.03705	0.915882	no
MSTRG.712	MSTRG.712	-	NC_012870.2:7364307-7377302	SS	SSN	OK	5.13678	1.08263	-2.24632	-2.31403	0.0371	0.915978	no
MSTRG.7494	MSTRG.7494	-	NC_012872.2:51129256-51130134	SS	SSN	OK	17.103	38.6842	1.17749	2.14046	0.0372	0.916938	no
MSTRG.10179	MSTRG.10179	-	NC_012873.2:47683964-47702479	SS	SSN	OK	2.67452	11.2478	2.07229	2.34112	0.0373	0.916938	no
MSTRG.552	MSTRG.552	-	NC_012870.2:5643343-5646912	SS	SSN	OK	1.1647	4.46663	1.93923	2.34488	0.03735	0.916938	no
MSTRG.12630	MSTRG.12630	-	NC_012874.2:67971899-67978073	SS	SSN	OK	3.06779	13.0556	2.0894	2.32232	0.03745	0.916938	no
MSTRG.18961	MSTRG.18961	-	NC_012879.2:1719514-1720357	SS	SSN	OK	159.685	292.79	0.874641	2.06996	0.0375	0.916938	no
MSTRG.7007	MSTRG.7007	-	NC_012872.2:10951117-10952853	SS	SSN	OK	2.81987	10.7677	1.93301	2.36675	0.0375	0.916938	no
MSTRG.8070	MSTRG.8070	-	NC_012872.2:61305357-61310119	SS	SSN	OK	4.32929	9.92253	1.19658	2.04669	0.0376	0.916938	no
MSTRG.11192	MSTRG.11192	-	NC_012873.2:64078979-64080415	SS	SSN	OK	2.89782	9.02309	1.63865	2.09463	0.0376	0.916938	no
MSTRG.19780	MSTRG.19780	-	NC_012879.2:44899308-44900412	SS	SSN	OK	1.12866	9.04679	3.00279	2.66744	0.03765	0.916938	no
MSTRG.17822	MSTRG.17822	-	NC_012878.2:44679720-44681339	SS	SSN	OK	5.34985	0.637488	-3.06903	-2.73617	0.03775	0.916938	no
MSTRG.5297	MSTRG.5297	-	NC_012871.2:66551001-66551816	SS	SSN	OK	2.98619	13.7588	2.20397	2.37887	0.03775	0.916938	no
MSTRG.18917	MSTRG.18917	-	NC_012879.2:1245070-1249656	SS	SSN	OK	102.505	55.2667	-0.891215	-2.03368	0.0378	0.916938	no
MSTRG.7449	MSTRG.7449	-	NC_012872.2:49593240-49595173	SS	SSN	OK	2.03908	6.34416	1.63751	2.08676	0.0378	0.916938	no
MSTRG.18288	MSTRG.18288	-	NC_012878.2:53578249-53584822	SS	SSN	OK	17.627	35.1043	0.993863	2.00732	0.03795	0.916938	no
MSTRG.7493	MSTRG.7493	-	NC_012872.2:51055772-51061398	SS	SSN	OK	607.971	308.498	-0.978742	-2.11049	0.03805	0.916938	no
MSTRG.18070	MSTRG.18070	-	NC_012878.2:50325381-50328849	SS	SSN	OK	28.1022	52.3951	0.898749	2.04424	0.03805	0.916938	no
MSTRG.19938	MSTRG.19938	-	NC_012879.2:51809870-51812281	SS	SSN	OK	0.27018	2.14628	2.98984	2.44385	0.03805	0.916938	no
MSTRG.11450	MSTRG.11450	-	NC_012873.2:67352061-67352765	SS	SSN	OK	0.772719	6.2956	3.02633	2.39066	0.03805	0.916938	no
MSTRG.13549	MSTRG.13549	-	NC_012875.2:48879271-48881202	SS	SSN	OK	0.164046	1.50588	3.19844	2.4234	0.03805	0.916938	no
MSTRG.20078	MSTRG.20078	-	NC_012879.2:54604309-54607170	SS	SSN	OK	10.0346	3.50566	-1.51723	-2.12659	0.03815	0.916938	no
MSTRG.19043	MSTRG.19043	-	NC_012879.2:2710491-2716221	SS	SSN	OK	0.424433	3.57162	3.07297	2.72127	0.03815	0.916938	no
MSTRG.15839	MSTRG.15839	-	NC_012876.2:63791055-63793243	SS	SSN	OK	0.887464	4.17678	2.23463	2.4055	0.0382	0.916938	no
MSTRG.6145	MSTRG.6145	-	NC_012871.2:76039026-76040823	SS	SSN	OK	0.455255	3.49624	2.94106	2.58518	0.0382	0.916938	no
MSTRG.11983	MSTRG.11983	-	NC_012874.2:10586731-10589267	SS	SSN	OK	3.90537	0.816199	-2.25847	-2.40861	0.03825	0.917031	no
MSTRG.3794	MSTRG.3794	-	NC_012871.2:2996573-2999185	SS	SSN	OK	12.1437	28.5215	1.23185	2.07191	0.03845	0.920715	no
MSTRG.2572	MSTRG.2572	-	NC_012870.2:67615743-67620503	SS	SSN	OK	0.605043	2.14837	1.82814	2.08567	0.0387	0.924723	no
MSTRG.4933	MSTRG.4933	-	NC_012871.2:61637207-61638665	SS	SSN	OK	0.503778	3.82525	2.92469	2.56816	0.0388	0.924723	no
MSTRG.3179	MSTRG.3179	-	NC_012870.2:74931610-74940445	SS	SSN	OK	51.3854	27.8202	-0.885227	-2.05624	0.03885	0.924723	no
MSTRG.8230	MSTRG.8230	-	NC_012872.2:63143886-63148191	SS	SSN	OK	13.584	27.6805	1.02696	2.14134	0.03885	0.924723	no
MSTRG.6460	MSTRG.6460	-	NC_012872.2:2573910-2575080	SS	SSN	OK	1.54261	6.97994	2.17784	2.21587	0.03885	0.924723	no
MSTRG.13135	MSTRG.13135	-	NC_012875.2:38615110-38618406	SS	SSN	OK	64.046	131.265	1.0353	1.946	0.0389	0.924806	no
MSTRG.18761	MSTRG.18761	-	NC_012878.2:58602034-58606592	SS	SSN	OK	1.82408	4.93296	1.43528	2.14783	0.03915	0.929637	no
MSTRG.3742	MSTRG.3742	-	NC_012871.2:2005139-2009139	SS	SSN	OK	6.80101	14.5101	1.09324	2.09412	0.0392	0.929714	no
MSTRG.6858	MSTRG.6858	-	NC_012872.2:8585321-8592639	SS	SSN	OK	15.9344	7.5286	-1.08169	-2.02673	0.03925	0.92979	no
MSTRG.8511	MSTRG.8511	-	NC_012872.2:66280879-66282847	SS	SSN	OK	5.28522	1.22369	-2.11073	-2.20396	0.0396	0.93585	no
MSTRG.6924	MSTRG.6924	-	NC_012872.2:9787491-9788483	SS	SSN	OK	35.8213	69.7838	0.962074	2.08177	0.0396	0.93585	no
MSTRG.880	MSTRG.880	-	NC_012870.2:9343520-9345102	SS	SSN	OK	7.10567	19.4068	1.44952	2.19975	0.0397	0.935988	no
MSTRG.7621	MSTRG.7621	-	NC_012872.2:54089181-54091278	SS	SSN	OK	0.531703	4.14718	2.96344	2.61512	0.0397	0.935988	no
MSTRG.18557	MSTRG.18557	-	NC_012878.2:56472471-56477155	SS	SSN	OK	2.30163	6.23242	1.43714	2.19646	0.04005	0.943121	no
MSTRG.2309	MSTRG.2309	-	NC_012870.2:64057276-64061681	SS	SSN	OK	26.0726	48.556	0.897115	2.0696	0.0401	0.94318	no
MSTRG.17805	MSTRG.17805	-	NC_012878.2:43092900-43097762	SS	SSN	OK	2.05663	0.465941	-2.14206	-2.16958	0.04025	0.943478	no
MSTRG.2941	MSTRG.2941	-	NC_012870.2:71983916-71988191	SS	SSN	OK	9.50169	3.55697	-1.41753	-2.15982	0.0403	0.943478	no
MSTRG.6480	MSTRG.6480	-	NC_012872.2:2948829-2949749	SS	SSN	OK	2.62762	12.191	2.21399	2.39969	0.0403	0.943478	no
MSTRG.12544	MSTRG.12544	-	NC_012874.2:65725403-65735685	SS	SSN	OK	245.958	134.338	-0.872545	-2.00289	0.04035	0.943478	no
MSTRG.19350	MSTRG.19350	-	NC_012879.2:7374467-7377431	SS	SSN	OK	0.40429	3.23471	3.00018	2.65914	0.04035	0.943478	no
MSTRG.8628	MSTRG.8628	-	NC_012872.2:67487914-67492104	SS	SSN	OK	0.340844	4.4864	3.71838	2.67918	0.04055	0.94704	no
MSTRG.11026	MSTRG.11026	-	NC_012873.2:61872919-61875257	SS	SSN	OK	1.84068	5.76302	1.64658	2.18037	0.0407	0.949428	no
MSTRG.11925	MSTRG.11925	-	NC_012874.2:8005084-8007431	SS	SSN	OK	1.86294	0.25212	-2.88539	-2.42062	0.04075	0.94948	no
MSTRG.18334	MSTRG.18334	-	NC_012878.2:54172614-54220045	SS	SSN	OK	145.274	79.0776	-0.877432	-2.07713	0.0408	0.949532	no
MSTRG.12730	MSTRG.12730	-	NC_012874.2:70492119-70505492	SS	SSN	OK	2.51667	0.346187	-2.86189	-2.42811	0.0409	0.950746	no
MSTRG.7514	MSTRG.7514	-	NC_012872.2:51503070-51506416	SS	SSN	OK	5.63449	2.15579	-1.38607	-2.08759	0.04095	0.950796	no
MSTRG.12731	MSTRG.12731	-	NC_012874.2:70555398-70557787	SS	SSN	OK	0.905663	4.01773	2.14934	2.07286	0.04105	0.952006	no
MSTRG.4128	MSTRG.4128	-	NC_012871.2:9358032-9358768	SS	SSN	OK	18.121	3.81088	-2.24947	-2.41348	0.04135	0.956773	no
MSTRG.17405	MSTRG.17405	-	NC_012878.2:4247882-4249178	SS	SSN	OK	4.02818	0.567287	-2.82798	-2.44116	0.0414	0.956773	no
MSTRG.17470	MSTRG.17470	-	NC_012878.2:5487008-5511934	SS	SSN	OK	5.31785	13.2522	1.31731	2.04575	0.0414	0.956773	no
MSTRG.14563	MSTRG.14563	-	NC_012875.2:60923729-60925388	SS	SSN	OK	2.93537	10.2157	1.79917	2.2812	0.0415	0.95797	no
MSTRG.10976	MSTRG.10976	-	NC_012873.2:61243258-61261370	SS	SSN	OK	41.3639	22.4693	-0.880421	-1.9645	0.04165	0.960318	no
MSTRG.5015	MSTRG.5015	-	NC_012871.2:62926686-62928100	SS	SSN	OK	13.2412	27.607	1.06	2.08711	0.04185	0.963811	no
MSTRG.3954	MSTRG.3954	-	NC_012871.2:5321598-5322875	SS	SSN	OK	27.1722	53.0138	0.964238	2.04367	0.0419	0.963845	no
MSTRG.16923	MSTRG.16923	-	NC_012877.2:58915270-58920583	SS	SSN	OK	23.0501	44.8134	0.959158	2.07729	0.04245	0.975368	no
MSTRG.17296	MSTRG.17296	-	NC_012878.2:2401047-2404056	SS	SSN	OK	2.22547	5.95728	1.42054	2.15231	0.0425	0.97539	no
MSTRG.5992	MSTRG.5992	-	NC_012871.2:74246231-74248192	SS	SSN	OK	2.42127	8.90257	1.87846	2.27325	0.0426	0.975495	no
MSTRG.12327	MSTRG.12327	-	NC_012874.2:57233539-57239081	SS	SSN	OK	8.60145	0.212123	-5.3416	-3.56487	0.04275	0.975495	no
MSTRG.4728	MSTRG.4728	-	NC_012871.2:57584795-57589263	SS	SSN	OK	31.4493	56.6863	0.849971	1.99311	0.04275	0.975495	no
MSTRG.7439	MSTRG.7439	-	NC_012872.2:48963951-48964898	SS	SSN	OK	9.38649	24.6468	1.39275	2.07772	0.04275	0.975495	no
MSTRG.1583	MSTRG.1583	-	NC_012870.2:22733188-22734748	SS	SSN	OK	0.20945	1.76799	3.07744	2.31683	0.04275	0.975495	no
MSTRG.6620	MSTRG.6620	-	NC_012872.2:4857427-4860295	SS	SSN	OK	0.177315	1.62999	3.20048	2.27546	0.0428	0.975516	no
MSTRG.4686	MSTRG.4686	-	NC_012871.2:56299434-56304650	SS	SSN	OK	0.294688	2.27772	2.95033	2.51427	0.0429	0.976675	no
MSTRG.9077	MSTRG.9077	-	NC_012872.2:72702254-72703522	SS	SSN	OK	7.43722	0.96067	-2.95265	-2.58429	0.0431	0.977868	no
MSTRG.6228	MSTRG.6228	-	NC_012871.2:77145081-77150592	SS	SSN	OK	1.42468	5.25326	1.88257	2.26455	0.0431	0.977868	no
MSTRG.3652	MSTRG.3652	-	NC_012871.2:275233-276396	SS	SSN	OK	1.25647	5.38795	2.10036	2.03394	0.0431	0.977868	no
MSTRG.11140	MSTRG.11140	-	NC_012873.2:63531192-63532456	SS	SSN	OK	1.1947	5.28512	2.14528	2.07584	0.04315	0.977886	no
MSTRG.11477	MSTRG.11477	-	NC_012873.2:67705096-67709197	SS	SSN	OK	312.515	171.369	-0.866824	-1.98066	0.0434	0.980199	no
MSTRG.9469	MSTRG.9469	-	NC_012873.2:2950314-2954690	SS	SSN	OK	0.772514	3.39775	2.13695	2.23472	0.0434	0.980199	no
MSTRG.13575	MSTRG.13575	-	NC_012875.2:49218883-49221326	SS	SSN	OK	0.413718	3.02159	2.86858	2.54323	0.0434	0.980199	no
MSTRG.2119	MSTRG.2119	-	NC_012870.2:60717364-60721017	SS	SSN	OK	3.35084	0.696708	-2.2659	-2.41889	0.04365	0.982622	no
MSTRG.6182	MSTRG.6182	-	NC_012871.2:76629624-76632307	SS	SSN	OK	7.91054	1.64369	-2.26684	-2.41932	0.0437	0.982622	no
MSTRG.2750	MSTRG.2750	-	NC_012870.2:69679214-69680721	SS	SSN	OK	1.35703	5.72922	2.07788	2.09446	0.04375	0.982622	no
MSTRG.1965	MSTRG.1965	-	NC_012870.2:57394416-57396611	SS	SSN	OK	192.744	353.956	0.876882	2.03268	0.0439	0.982622	no
MSTRG.1258	MSTRG.1258	-	NC_012870.2:15401830-15402382	SS	SSN	OK	8.53852	29.6397	1.79548	2.15712	0.0439	0.982622	no
MSTRG.20523	MSTRG.20523	-	NC_012879.2:60828118-60830656	SS	SSN	OK	0.518292	3.72878	2.84687	2.26947	0.0439	0.982622	no
MSTRG.18683	MSTRG.18683	-	NC_012878.2:57719778-57726178	SS	SSN	OK	13.8959	32.2997	1.21686	2.02534	0.04395	0.982622	no
MSTRG.6984	MSTRG.6984	-	NC_012872.2:10600409-10601551	SS	SSN	OK	2.77306	9.72427	1.81011	2.09738	0.044	0.982622	no
MSTRG.4421	MSTRG.4421	-	NC_012871.2:22482451-22483291	SS	SSN	OK	4.57534	0.611658	-2.90308	-2.29971	0.0441	0.982622	no
MSTRG.13849	MSTRG.13849	-	NC_012875.2:52528016-52529703	SS	SSN	OK	18.6646	8.61787	-1.1149	-2.06984	0.0441	0.982622	no
MSTRG.9262	MSTRG.9262	-	NC_012873.2:449792-457046	SS	SSN	OK	1.96964	7.06118	1.84198	2.23787	0.0441	0.982622	no
MSTRG.16212	MSTRG.16212	-	NC_012877.2:4573419-4574378	SS	SSN	OK	6.25763	0.917811	-2.76935	-2.2346	0.04415	0.982622	no
MSTRG.16120	MSTRG.16120	-	NC_012877.2:2541947-2544100	SS	SSN	OK	0.675193	4.92085	2.86553	2.54948	0.04415	0.982622	no
MSTRG.17200	MSTRG.17200	-	NC_012878.2:905522-906230	SS	SSN	OK	20.2119	2.75116	-2.87709	-2.50767	0.04425	0.983746	no
MSTRG.19978	MSTRG.19978	-	NC_012879.2:52679631-52682636	SS	SSN	OK	21.204	38.3705	0.855659	1.99195	0.04435	0.984867	no
MSTRG.15208	MSTRG.15208	-	NC_012876.2:38616506-38620476	SS	SSN	OK	1.45933	6.31214	2.11282	2.25389	0.0444	0.984877	no
MSTRG.17160	MSTRG.17160	-	NC_012878.2:232332-243585	SS	SSN	OK	10.2071	5.11096	-0.997902	-2.01576	0.04465	0.987125	no
MSTRG.2484	MSTRG.2484	-	NC_012870.2:66558334-66559271	SS	SSN	OK	2.89325	12.5151	2.11291	2.23053	0.04465	0.987125	no
MSTRG.5106	MSTRG.5106	-	NC_012871.2:64153686-64155933	SS	SSN	OK	17.1278	33.2274	0.95603	2.02887	0.0447	0.987125	no
MSTRG.2921	MSTRG.2921	-	NC_012870.2:71779240-71782263	SS	SSN	OK	0.756664	3.53833	2.22534	2.38545	0.0447	0.987125	no
MSTRG.17519	MSTRG.17519	-	NC_012878.2:6745350-6751812	SS	SSN	OK	37.1136	67.3131	0.858939	2.03394	0.045	0.990452	no
MSTRG.3061	MSTRG.3061	-	NC_012870.2:73552874-73559151	SS	SSN	OK	9.34778	18.1768	0.959405	2.01863	0.045	0.990452	no
MSTRG.9505	MSTRG.9505	-	NC_012873.2:3453984-3460871	SS	SSN	OK	26.1926	47.3376	0.853827	1.97993	0.04505	0.990452	no
MSTRG.518	MSTRG.518	-	NC_012870.2:5284576-5287883	SS	SSN	OK	6.6244	15.0526	1.18415	2.03847	0.04505	0.990452	no
MSTRG.7997	MSTRG.7997	-	NC_012872.2:60336193-60342757	SS	SSN	OK	0.821145	3.56033	2.1163	2.24348	0.04515	0.991554	no
MSTRG.4843	MSTRG.4843	-	NC_012871.2:59920750-59924425	SS	SSN	OK	25.0113	12.5922	-0.990051	-2.05497	0.04525	0.992653	no
MSTRG.12573	MSTRG.12573	-	NC_012874.2:66506133-66526084	SS	SSN	OK	26.6982	14.3679	-0.893894	-1.98477	0.0455	0.995939	no
MSTRG.1997	MSTRG.1997	-	NC_012870.2:58171824-58174413	SS	SSN	OK	0.309003	2.16517	2.80878	2.20937	0.0455	0.995939	no
MSTRG.13189	MSTRG.13189	-	NC_012875.2:41969240-41974271	SS	SSN	OK	42.8694	24.2753	-0.820461	-1.93927	0.04565	0.998123	no
MSTRG.2087	MSTRG.2087	-	NC_012870.2:60163293-60167334	SS	SSN	OK	9.69304	3.13823	-1.627	-2.17273	0.0461	0.999503	no
MSTRG.4034	MSTRG.4034	-	NC_012871.2:7390160-7393893	SS	SSN	OK	0.220272	1.56151	2.82558	2.22448	0.0461	0.999503	no
MSTRG.9855	MSTRG.9855	-	NC_012873.2:8568633-8571539	SS	SSN	OK	36.2507	6.32035	-2.51993	-2.31218	0.04615	0.999503	no
MSTRG.4135	MSTRG.4135	-	NC_012871.2:9442187-9445979	SS	SSN	OK	164.182	87.7374	-0.904028	-1.93262	0.0464	0.999503	no
MSTRG.13416	MSTRG.13416	-	NC_012875.2:47227690-47234923	SS	SSN	OK	26.7513	14.0324	-0.930846	-1.99481	0.04645	0.999503	no
MSTRG.6313	MSTRG.6313	-	NC_012872.2:472161-477910	SS	SSN	OK	0.514464	2.15983	2.06978	2.01604	0.04645	0.999503	no
MSTRG.17461	MSTRG.17461	-	NC_012878.2:5371308-5377486	SS	SSN	OK	1.50014	6.0688	2.01632	2.25902	0.04655	0.999503	no
MSTRG.1639	MSTRG.1639	-	NC_012870.2:25454354-25457501	SS	SSN	OK	18.2092	37.5582	1.04446	1.95432	0.04665	0.999503	no
MSTRG.10813	MSTRG.10813	-	NC_012873.2:59225869-59230258	SS	SSN	OK	1.30682	4.56799	1.80549	2.16825	0.04665	0.999503	no
MSTRG.7152	MSTRG.7152	-	NC_012872.2:13709249-13710763	SS	SSN	OK	0.447734	3.07405	2.77943	2.3487	0.04665	0.999503	no
MSTRG.10803	MSTRG.10803	-	NC_012873.2:59108347-59113518	SS	SSN	OK	2.96046	7.73206	1.38503	2.09841	0.04675	0.999503	no
MSTRG.462	MSTRG.462	-	NC_012870.2:4661356-4668913	SS	SSN	OK	1.47089	0.200101	-2.87789	-2.51615	0.04685	0.999503	no
MSTRG.4935	MSTRG.4935	-	NC_012871.2:61649963-61651937	SS	SSN	OK	6.01686	13.235	1.13728	1.99251	0.04685	0.999503	no
MSTRG.3074	MSTRG.3074	-	NC_012870.2:73654442-73659155	SS	SSN	OK	1.86199	5.61814	1.59324	2.09499	0.047	0.999503	no
MSTRG.2113	MSTRG.2113	-	NC_012870.2:60652907-60654314	SS	SSN	OK	5.16867	0.718182	-2.84737	-2.46111	0.0471	0.999503	no
MSTRG.2302	MSTRG.2302	-	NC_012870.2:63967912-63973342	SS	SSN	OK	4.42283	1.59908	-1.46772	-2.06923	0.04725	0.999503	no
MSTRG.7751	MSTRG.7751	-	NC_012872.2:56551290-56554690	SS	SSN	OK	34.8645	18.0754	-0.94773	-2.03121	0.0475	0.999503	no
MSTRG.11753	MSTRG.11753	-	NC_012874.2:3079413-3082894	SS	SSN	OK	2.70242	8.2096	1.60306	2.12463	0.0476	0.999503	no
MSTRG.3673	MSTRG.3673	-	NC_012871.2:560951-562142	SS	SSN	OK	0.256896	2.25061	3.13106	2.23077	0.04785	0.999503	no
MSTRG.16949	MSTRG.16949	-	NC_012877.2:59510142-59574150	SS	SSN	OK	2.50161	0	-inf	-nan	0.04795	0.999503	no
MSTRG.18620	MSTRG.18620	-	NC_012878.2:57124369-57127515	SS	SSN	OK	256.76	464.536	0.855369	1.97036	0.04805	0.999503	no
MSTRG.17223	MSTRG.17223	-	NC_012878.2:1181834-1185312	SS	SSN	OK	18.8372	40.3243	1.09806	1.99998	0.04805	0.999503	no
MSTRG.4985	MSTRG.4985	-	NC_012871.2:62486756-62489206	SS	SSN	OK	35.871	65.1996	0.862047	2.02889	0.0481	0.999503	no
MSTRG.3567	MSTRG.3567	-	NC_012870.2:79889213-79891734	SS	SSN	OK	23.125	51.4012	1.15235	1.97548	0.0481	0.999503	no
MSTRG.19019	MSTRG.19019	-	NC_012879.2:2467251-2473332	SS	SSN	OK	53.6144	29.9485	-0.840134	-1.95364	0.04835	0.999503	no
MSTRG.14345	MSTRG.14345	-	NC_012875.2:58519539-58525205	SS	SSN	OK	0.282315	1.90486	2.75431	2.36139	0.04835	0.999503	no
MSTRG.13210	MSTRG.13210	-	NC_012875.2:42536739-42538527	SS	SSN	OK	0.537008	3.62639	2.75552	2.43581	0.04835	0.999503	no
MSTRG.19628	MSTRG.19628	-	NC_012879.2:18072780-18074285	SS	SSN	OK	1.62595	0.198188	-3.03634	-2.17572	0.0486	0.999503	no
MSTRG.16831	MSTRG.16831	-	NC_012877.2:57132187-57134515	SS	SSN	OK	1.55351	5.37839	1.79165	2.14751	0.04875	0.999503	no
MSTRG.3026	MSTRG.3026	-	NC_012870.2:73058794-73064570	SS	SSN	OK	11.2974	5.27819	-1.09788	-1.93563	0.0488	0.999503	no
MSTRG.18642	MSTRG.18642	-	NC_012878.2:57349738-57352638	SS	SSN	OK	2.51416	0.220622	-3.51043	-2.90477	0.0489	0.999503	no
MSTRG.15825	MSTRG.15825	-	NC_012876.2:63627621-63630711	SS	SSN	OK	1.53234	4.73862	1.62873	2.16037	0.04895	0.999503	no
MSTRG.2371	MSTRG.2371	-	NC_012870.2:65043054-65048765	SS	SSN	OK	5.86561	13.0282	1.15129	1.9843	0.049	0.999503	no
MSTRG.4982	MSTRG.4982	-	NC_012871.2:62453082-62453826	SS	SSN	OK	0.713783	4.90864	2.78177	2.18625	0.0491	0.999503	no
MSTRG.13013	MSTRG.13013	-	NC_012875.2:14025972-14027649	SS	SSN	OK	0	0.559191	inf	-nan	0.04925	0.999503	no
MSTRG.4442	MSTRG.4442	-	NC_012871.2:24318124-24318542	SS	SSN	OK	0	0.988715	inf	-nan	0.04925	0.999503	no
MSTRG.16005	MSTRG.16005	-	NC_012877.2:683661-685466	SS	SSN	OK	1.41667	0.176972	-3.0009	-2.17655	0.04945	0.999503	no
MSTRG.17704	MSTRG.17704	-	NC_012878.2:21461810-21463557	SS	SSN	OK	7.28522	1.78417	-2.02972	-2.04589	0.04955	0.999503	no
MSTRG.3715	MSTRG.3715	-	NC_012871.2:1231045-1231674	SS	SSN	OK	0	1.22243	inf	-nan	0.0496	0.999503	no
MSTRG.7756	MSTRG.7756	-	NC_012872.2:56681137-56683387	SS	SSN	OK	0.208037	1.50033	2.85037	2.20224	0.04965	0.999503	no
MSTRG.1020	MSTRG.1020	-	NC_012870.2:11482752-11486983	SS	SSN	OK	29.2122	54.313	0.894726	2.02904	0.0498	0.999503	no
MSTRG.13183	MSTRG.13183	-	NC_012875.2:41251994-41253544	SS	SSN	OK	128.304	228.778	0.834382	1.98379	0.04985	0.999503	no
MSTRG.7166	MSTRG.7166	-	NC_012872.2:14442712-14447276	SS	SSN	OK	1.23173	4.05864	1.72031	1.96002	0.04995	0.999503	no
MSTRG.11833	MSTRG.11833	-	NC_012874.2:4843507-4887009	SS	SSN	OK	5.27001	0.362806	-3.86053	-3.62415	0.05	0.999503	no
MSTRG.6937	MSTRG.6937	-	NC_012872.2:9931745-9935958	SS	SSN	OK	151.045	81.9606	-0.881975	-1.89468	0.05	0.999503	no
MSTRG.6773	MSTRG.6773	-	NC_012872.2:7089656-7091221	SS	SSN	OK	0.273108	1.92595	2.81803	2.17228	0.05	0.999503	no
MSTRG.18582	MSTRG.18582	-	NC_012878.2:56733753-56736651	SS	SSN	OK	0.610371	2.52299	2.04737	2.00179	0.05005	0.999503	no
MSTRG.15023	MSTRG.15023	-	NC_012876.2:9233294-9237614	SS	SSN	OK	2.23397	6.13443	1.45732	2.05549	0.0501	0.999503	no
MSTRG.13995	MSTRG.13995	-	NC_012875.2:54656204-54657544	SS	SSN	OK	2.25517	7.49616	1.73291	2.00036	0.0501	0.999503	no
MSTRG.8129	MSTRG.8129	-	NC_012872.2:61969206-61972247	SS	SSN	OK	1.84868	0.22185	-3.05884	-2.19748	0.0503	0.999503	no
MSTRG.18662	MSTRG.18662	-	NC_012878.2:57513314-57515566	SS	SSN	OK	3.33856	0.403043	-3.05022	-2.20862	0.0503	0.999503	no
MSTRG.18880	MSTRG.18880	-	NC_012879.2:688134-689278	SS	SSN	OK	6.47897	1.56684	-2.0479	-2.07654	0.05035	0.999503	no
MSTRG.1436	MSTRG.1436	-	NC_012870.2:19066672-19070027	SS	SSN	OK	57.8676	101.325	0.808168	1.90066	0.05045	0.999503	no
MSTRG.15465	MSTRG.15465	-	NC_012876.2:57742326-57745445	SS	SSN	OK	0.570226	2.36332	2.05121	2.15185	0.05055	0.999503	no
MSTRG.10852	MSTRG.10852	-	NC_012873.2:59720964-59724461	SS	SSN	OK	4.83625	10.9237	1.1755	1.9871	0.05065	0.999503	no
MSTRG.8582	MSTRG.8582	-	NC_012872.2:67005646-67006812	SS	SSN	OK	0.263682	2.17526	3.04432	2.17397	0.05065	0.999503	no
MSTRG.13790	MSTRG.13790	-	NC_012875.2:51818298-51823449	SS	SSN	OK	1.57912	5.03407	1.6726	1.96362	0.05075	0.999503	no
MSTRG.4949	MSTRG.4949	-	NC_012871.2:61902732-61913852	SS	SSN	OK	3.318	9.8576	1.57092	2.05972	0.0508	0.999503	no
MSTRG.6864	MSTRG.6864	-	NC_012872.2:8694389-8696646	SS	SSN	OK	15.8315	29.1287	0.87965	1.94378	0.05115	0.999503	no
MSTRG.8101	MSTRG.8101	-	NC_012872.2:61718867-61723686	SS	SSN	OK	0.789762	4.17784	2.40327	2.17157	0.05115	0.999503	no
MSTRG.4669	MSTRG.4669	-	NC_012871.2:56152501-56156159	SS	SSN	OK	1.084	4.40462	2.02266	1.97639	0.0514	0.999503	no
MSTRG.4120	MSTRG.4120	-	NC_012871.2:9249097-9252174	SS	SSN	OK	0.26848	1.83173	2.77032	2.36604	0.0515	0.999503	no
MSTRG.18934	MSTRG.18934	-	NC_012879.2:1524087-1524764	SS	SSN	OK	8.11507	1.211	-2.74441	-2.33891	0.0516	0.999503	no
MSTRG.8934	MSTRG.8934	-	NC_012872.2:70974690-70977831	SS	SSN	OK	169.754	97.3586	-0.802067	-1.89975	0.0516	0.999503	no
MSTRG.4619	MSTRG.4619	-	NC_012871.2:54481472-54482938	SS	SSN	OK	0.475517	3.26956	2.78153	2.40744	0.05165	0.999503	no
MSTRG.12446	MSTRG.12446	-	NC_012874.2:62792760-62794415	SS	SSN	OK	0.260784	1.70494	2.7088	2.11793	0.05175	0.999503	no
MSTRG.2786	MSTRG.2786	-	NC_012870.2:70188784-70192389	SS	SSN	OK	4.86071	10.682	1.13594	1.98574	0.0518	0.999503	no
MSTRG.8533	MSTRG.8533	-	NC_012872.2:66501462-66503547	SS	SSN	OK	1.96306	9.61953	2.29286	2.18544	0.05185	0.999503	no
MSTRG.17619	MSTRG.17619	-	NC_012878.2:10599661-10603322	SS	SSN	OK	2.39906	7.28857	1.60317	2.10381	0.05195	0.999503	no
MSTRG.10936	MSTRG.10936	-	NC_012873.2:60770775-60773751	SS	SSN	OK	5.25435	11.3921	1.11645	2.03235	0.052	0.999503	no
MSTRG.5069	MSTRG.5069	-	NC_012871.2:63642922-63648440	SS	SSN	OK	9.09713	3.2529	-1.48369	-2.13049	0.05205	0.999503	no
MSTRG.4835	MSTRG.4835	-	NC_012871.2:59821807-59825323	SS	SSN	OK	13.3314	4.23621	-1.65399	-2.02278	0.0521	0.999503	no
MSTRG.7276	MSTRG.7276	-	NC_012872.2:18206368-18207197	SS	SSN	OK	1.0749	7.05554	2.71455	2.3342	0.05215	0.999503	no
MSTRG.16468	MSTRG.16468	-	NC_012877.2:17375484-17384225	SS	SSN	OK	9.02821	16.7114	0.888322	1.94388	0.05225	0.999503	no
MSTRG.15091	MSTRG.15091	-	NC_012876.2:13530616-13537606	SS	SSN	OK	19.7015	39.8095	1.01481	2.00717	0.05225	0.999503	no
MSTRG.16527	MSTRG.16527	-	NC_012877.2:34714491-34717548	SS	SSN	OK	3.53062	9.10149	1.36618	1.99045	0.05225	0.999503	no
MSTRG.13143	MSTRG.13143	-	NC_012875.2:39125853-39127223	SS	SSN	OK	0.352503	2.27914	2.69278	2.13251	0.0523	0.999503	no
MSTRG.4851	MSTRG.4851	-	NC_012871.2:60110172-60116828	SS	SSN	OK	4.20482	1.39992	-1.5867	-2.08103	0.05235	0.999503	no
MSTRG.15855	MSTRG.15855	-	NC_012876.2:63982643-63985569	SS	SSN	OK	1.23729	5.32838	2.10651	2.24086	0.05235	0.999503	no
MSTRG.11846	MSTRG.11846	-	NC_012874.2:5470841-5471230	SS	SSN	OK	1.09658	0	-inf	-nan	0.05235	0.999503	no
MSTRG.12895	MSTRG.12895	-	NC_012875.2:2974694-2975027	SS	SSN	OK	1.59323	0	-inf	-nan	0.05235	0.999503	no
MSTRG.16526	MSTRG.16526	-	NC_012877.2:34468548-34469307	SS	SSN	OK	0.346968	0	-inf	-nan	0.05235	0.999503	no
MSTRG.17572	MSTRG.17572	-	NC_012878.2:8362413-8363030	SS	SSN	OK	0.470931	0	-inf	-nan	0.05235	0.999503	no
MSTRG.20588	MSTRG.20588	-	NW_018396844.1:96-437	SS	SSN	OK	1.49886	0	-inf	-nan	0.05235	0.999503	no
MSTRG.5265	MSTRG.5265	-	NC_012871.2:66183450-66185590	SS	SSN	OK	0.722283	4.91372	2.76618	2.42202	0.05255	0.999503	no
MSTRG.18008	MSTRG.18008	-	NC_012878.2:49241781-49243479	SS	SSN	OK	2.17329	7.39862	1.76737	2.13993	0.05265	0.999503	no
MSTRG.7185	MSTRG.7185	-	NC_012872.2:15160958-15162858	SS	SSN	OK	39.192	20.492	-0.935497	-1.99516	0.0528	0.999503	no
MSTRG.15873	MSTRG.15873	-	NC_012876.2:64254239-64257427	SS	SSN	OK	456.208	251.958	-0.856509	-1.91851	0.0528	0.999503	no
MSTRG.12044	MSTRG.12044	-	NC_012874.2:14272002-14279567	SS	SSN	OK	11.6627	6.03411	-0.950693	-1.90309	0.0529	0.999503	no
MSTRG.19389	MSTRG.19389	-	NC_012879.2:8149987-8152208	SS	SSN	OK	11.4318	4.62879	-1.30435	-1.94769	0.05315	0.999503	no
MSTRG.4640	MSTRG.4640	-	NC_012871.2:55400091-55404266	SS	SSN	OK	4.25524	10.4093	1.29056	2.0425	0.05325	0.999503	no
MSTRG.8666	MSTRG.8666	-	NC_012872.2:67909654-67916748	SS	SSN	OK	10.4917	19.917	0.924753	1.98432	0.05335	0.999503	no
MSTRG.16401	MSTRG.16401	-	NC_012877.2:11145267-11148744	SS	SSN	OK	0.296873	1.93151	2.70181	2.37623	0.0535	0.999503	no
MSTRG.13556	MSTRG.13556	-	NC_012875.2:48958120-48959336	SS	SSN	OK	11.3574	2.61704	-2.11762	-2.23864	0.05375	0.999503	no
MSTRG.2828	MSTRG.2828	-	NC_012870.2:70586796-70589076	SS	SSN	OK	67.7913	120.02	0.824099	1.96046	0.05375	0.999503	no
MSTRG.19840	MSTRG.19840	-	NC_012879.2:48796233-48799590	SS	SSN	OK	7.14521	15.2191	1.09083	1.97985	0.05375	0.999503	no
MSTRG.2314	MSTRG.2314	-	NC_012870.2:64121273-64123892	SS	SSN	OK	8.28583	2.05613	-2.01071	-2.19701	0.0538	0.999503	no
MSTRG.6568	MSTRG.6568	-	NC_012872.2:4111823-4114771	SS	SSN	OK	40.0795	72.4396	0.853915	1.94499	0.0538	0.999503	no
MSTRG.1485	MSTRG.1485	-	NC_012870.2:20071756-20072792	SS	SSN	OK	1.94863	7.83409	2.00731	2.07746	0.0545	0.999503	no
MSTRG.11854	MSTRG.11854	-	NC_012874.2:5657841-5668020	SS	SSN	OK	35.9439	17.4171	-1.04524	-1.86277	0.0546	0.999503	no
MSTRG.18718	MSTRG.18718	-	NC_012878.2:58081619-58090931	SS	SSN	OK	19.3597	35.9001	0.890933	1.88247	0.05475	0.999503	no
MSTRG.11532	MSTRG.11532	-	NC_012873.2:68221896-68225183	SS	SSN	OK	6.24422	12.305	0.978647	1.97366	0.0548	0.999503	no
MSTRG.13028	MSTRG.13028	-	NC_012875.2:16726720-16727572	SS	SSN	OK	0.641218	4.04138	2.65596	2.09969	0.05485	0.999503	no
MSTRG.20502	MSTRG.20502	-	NC_012879.2:60467091-60469544	SS	SSN	OK	54.3668	97.29	0.839564	1.89296	0.055	0.999503	no
MSTRG.16992	MSTRG.16992	-	NC_012877.2:60200513-60207072	SS	SSN	OK	0.784583	3.30798	2.07595	2.19344	0.055	0.999503	no
MSTRG.10714	MSTRG.10714	-	NC_012873.2:58004032-58008897	SS	SSN	OK	2.55152	0.392716	-2.6998	-2.31968	0.0551	0.999503	no
MSTRG.8699	MSTRG.8699	-	NC_012872.2:68229172-68230345	SS	SSN	OK	1.24329	4.79874	1.94849	1.86521	0.0551	0.999503	no
MSTRG.19441	MSTRG.19441	-	NC_012879.2:9280211-9283765	SS	SSN	OK	2.44591	7.00573	1.51816	1.97705	0.05535	0.999503	no
MSTRG.719	MSTRG.719	-	NC_012870.2:7447545-7450973	SS	SSN	OK	2.45669	5.82772	1.24621	1.9514	0.0554	0.999503	no
MSTRG.1003	MSTRG.1003	-	NC_012870.2:11195160-11195966	SS	SSN	OK	0	0.301756	inf	-nan	0.0554	0.999503	no
MSTRG.846	MSTRG.846	-	NC_012870.2:9075296-9075806	SS	SSN	OK	0	0.940997	inf	-nan	0.0554	0.999503	no
MSTRG.2872	MSTRG.2872	-	NC_012870.2:71152983-71158104	SS	SSN	OK	233.432	132.6	-0.815919	-1.87508	0.05545	0.999503	no
MSTRG.15605	MSTRG.15605	-	NC_012876.2:60525977-60527991	SS	SSN	OK	146.36	258.733	0.821946	1.86488	0.0557	0.999503	no
MSTRG.5072	MSTRG.5072	-	NC_012871.2:63673697-63676607	SS	SSN	OK	2.62375	0.400502	-2.71175	-2.32366	0.05575	0.999503	no
MSTRG.19206	MSTRG.19206	-	NC_012879.2:4807708-4811588	SS	SSN	OK	1.34354	0.216036	-2.6367	-2.30096	0.05575	0.999503	no
MSTRG.17728	MSTRG.17728	-	NC_012878.2:36078681-36083514	SS	SSN	OK	102.665	181.387	0.821131	1.93746	0.05585	0.999503	no
MSTRG.4476	MSTRG.4476	-	NC_012871.2:37812117-37835480	SS	SSN	OK	99.1088	56.8607	-0.80158	-1.86017	0.05595	0.999503	no
MSTRG.11329	MSTRG.11329	-	NC_012873.2:66041264-66044158	SS	SSN	OK	1.08385	3.44705	1.6692	1.94445	0.05605	0.999503	no
MSTRG.5673	MSTRG.5673	-	NC_012871.2:70928168-70934111	SS	SSN	OK	0.347406	2.1818	2.65082	2.31967	0.05615	0.999503	no
MSTRG.16929	MSTRG.16929	-	NC_012877.2:59045671-59055674	SS	SSN	OK	0.370357	2.76632	2.90098	2.459	0.0562	0.999503	no
MSTRG.5822	MSTRG.5822	-	NC_012871.2:72600429-72604360	SS	SSN	OK	3.67299	9.64646	1.39305	1.93571	0.05635	0.999503	no
MSTRG.11908	MSTRG.11908	-	NC_012874.2:7303686-7308390	SS	SSN	OK	5.09534	2.0116	-1.34083	-1.96687	0.0564	0.999503	no
MSTRG.5005	MSTRG.5005	-	NC_012871.2:62755600-62784536	SS	SSN	OK	11.0441	26.3899	1.25671	1.92423	0.05645	0.999503	no
MSTRG.11134	MSTRG.11134	-	NC_012873.2:63383724-63391057	SS	SSN	OK	0	0.316493	inf	-nan	0.05655	0.999503	no
MSTRG.12386	MSTRG.12386	-	NC_012874.2:60659102-60661990	SS	SSN	OK	26.0471	46.8855	0.848019	1.91213	0.05665	0.999503	no
MSTRG.1340	MSTRG.1340	-	NC_012870.2:17475286-17477169	SS	SSN	OK	3.28381	8.77891	1.41867	2.02434	0.05665	0.999503	no
MSTRG.14416	MSTRG.14416	-	NC_012875.2:59419762-59422785	SS	SSN	OK	637.342	1134.78	0.832275	1.82625	0.0568	0.999503	no
MSTRG.12495	MSTRG.12495	-	NC_012874.2:64481963-64508004	SS	SSN	OK	3.90966	14.3069	1.87159	1.67647	0.0568	0.999503	no
MSTRG.4859	MSTRG.4859	-	NC_012871.2:60351874-60353317	SS	SSN	OK	3.38563	21.4147	2.6611	2.30909	0.0569	0.999503	no
MSTRG.10653	MSTRG.10653	-	NC_012873.2:57209414-57210607	SS	SSN	OK	0.576828	3.68244	2.67445	2.27013	0.05705	0.999503	no
MSTRG.17788	MSTRG.17788	-	NC_012878.2:42787729-42796534	SS	SSN	OK	1.23248	11.2021	3.18414	2.56938	0.05705	0.999503	no
MSTRG.12292	MSTRG.12292	-	NC_012874.2:55217118-55221008	SS	SSN	OK	22.7476	12.0633	-0.915082	-1.92365	0.05725	0.999503	no
MSTRG.12550	MSTRG.12550	-	NC_012874.2:65816666-65819093	SS	SSN	OK	1.47736	4.56678	1.62816	1.9806	0.0573	0.999503	no
MSTRG.11340	MSTRG.11340	-	NC_012873.2:66161350-66162987	SS	SSN	OK	1.34345	5.42019	2.0124	2.08467	0.05745	0.999503	no
MSTRG.11858	MSTRG.11858	-	NC_012874.2:5732611-5736811	SS	SSN	OK	78.2319	44.7412	-0.806153	-1.9156	0.05755	0.999503	no
MSTRG.11696	MSTRG.11696	-	NC_012874.2:2237326-2245459	SS	SSN	OK	9.67473	19.0324	0.976161	1.91656	0.05755	0.999503	no
MSTRG.12525	MSTRG.12525	-	NC_012874.2:65123094-65134457	SS	SSN	OK	17.1815	6.03511	-1.5094	-1.91325	0.0576	0.999503	no
MSTRG.2888	MSTRG.2888	-	NC_012870.2:71347377-71352228	SS	SSN	OK	38.4565	21.2335	-0.856881	-1.94291	0.0576	0.999503	no
MSTRG.17864	MSTRG.17864	-	NC_012878.2:46311073-46311778	SS	SSN	OK	3.08451	11.8907	1.94672	1.97643	0.05765	0.999503	no
MSTRG.20274	MSTRG.20274	-	NC_012879.2:57654710-57657949	SS	SSN	OK	1.49115	5.8082	1.96166	2.07535	0.05765	0.999503	no
MSTRG.2223	MSTRG.2223	-	NC_012870.2:62453869-62456055	SS	SSN	OK	72.0192	128.839	0.839117	1.91104	0.0578	0.999503	no
MSTRG.4805	MSTRG.4805	-	NC_012871.2:59226951-59230180	SS	SSN	OK	1.66974	4.68701	1.48904	1.87304	0.0578	0.999503	no
MSTRG.11626	MSTRG.11626	-	NC_012874.2:1118766-1126245	SS	SSN	OK	50.2296	29.0986	-0.78759	-1.86929	0.0581	0.999503	no
MSTRG.4860	MSTRG.4860	-	NC_012871.2:60382749-60386184	SS	SSN	OK	1282.4	721.694	-0.829385	-1.90468	0.05815	0.999503	no
MSTRG.13775	MSTRG.13775	-	NC_012875.2:51653580-51655446	SS	SSN	OK	2.97467	7.6702	1.36654	1.90833	0.05825	0.999503	no
MSTRG.9865	MSTRG.9865	-	NC_012873.2:8806062-8807500	SS	SSN	OK	0.43524	2.73805	2.65326	2.16757	0.05845	0.999503	no
MSTRG.14596	MSTRG.14596	-	NC_012876.2:111864-117621	SS	SSN	OK	7.1065	3.30916	-1.10268	-1.90328	0.0586	0.999503	no
MSTRG.14230	MSTRG.14230	-	NC_012875.2:57250379-57254180	SS	SSN	OK	6.67886	2.27777	-1.55198	-1.93369	0.05865	0.999503	no
MSTRG.7550	MSTRG.7550	-	NC_012872.2:52416277-52421414	SS	SSN	OK	6.12837	12.3907	1.01569	1.93982	0.0588	0.999503	no
MSTRG.6504	MSTRG.6504	-	NC_012872.2:3255320-3259428	SS	SSN	OK	10.8781	20.6768	0.92659	1.87985	0.05885	0.999503	no
MSTRG.16618	MSTRG.16618	-	NC_012877.2:50191593-50194710	SS	SSN	OK	8.58156	18.374	1.09835	1.84007	0.059	0.999503	no
MSTRG.7859	MSTRG.7859	-	NC_012872.2:58588000-58591433	SS	SSN	OK	0.439531	2.61754	2.57418	2.22302	0.059	0.999503	no
MSTRG.10864	MSTRG.10864	-	NC_012873.2:59874930-59876428	SS	SSN	OK	0.414813	2.59046	2.64267	2.16093	0.059	0.999503	no
MSTRG.17055	MSTRG.17055	-	NC_012877.2:61322472-61327063	SS	SSN	OK	250.352	142.915	-0.808802	-1.90434	0.05905	0.999503	no
MSTRG.11288	MSTRG.11288	-	NC_012873.2:65382717-65386580	SS	SSN	OK	11.0073	5.19689	-1.08274	-1.85331	0.0593	0.999503	no
MSTRG.12687	MSTRG.12687	-	NC_012874.2:69518681-69521277	SS	SSN	OK	6.20711	1.00209	-2.6309	-2.14347	0.0594	0.999503	no
MSTRG.16821	MSTRG.16821	-	NC_012877.2:56906107-56906800	SS	SSN	OK	1.05423	6.38611	2.59875	2.12865	0.0594	0.999503	no
MSTRG.7473	MSTRG.7473	-	NC_012872.2:50563298-50564943	SS	SSN	OK	15.6293	30.4541	0.962387	1.9563	0.05955	0.999503	no
MSTRG.16822	MSTRG.16822	-	NC_012877.2:56929898-56930685	SS	SSN	OK	3.46339	13.8489	1.99952	2.11751	0.0597	0.999503	no
MSTRG.8795	MSTRG.8795	-	NC_012872.2:69339610-69344561	SS	SSN	OK	9.17556	17.0224	0.891565	1.90622	0.0601	0.999503	no
MSTRG.14227	MSTRG.14227	-	NC_012875.2:57230516-57231181	SS	SSN	OK	5.95263	1.01702	-2.54919	-2.05307	0.0602	0.999503	no
MSTRG.4927	MSTRG.4927	-	NC_012871.2:61491880-61497003	SS	SSN	OK	65.2476	37.3825	-0.803563	-1.86693	0.0602	0.999503	no
MSTRG.15920	MSTRG.15920	-	NC_012876.2:65046175-65047603	SS	SSN	OK	1.88444	7.62838	2.01724	2.13433	0.06025	0.999503	no
MSTRG.19420	MSTRG.19420	-	NC_012879.2:8861094-8862182	SS	SSN	OK	3.01733	0.497148	-2.60152	-2.07957	0.06035	0.999503	no
MSTRG.12076	MSTRG.12076	-	NC_012874.2:15761018-15763260	SS	SSN	OK	207.069	119.549	-0.792512	-1.85245	0.0604	0.999503	no
MSTRG.12693	MSTRG.12693	-	NC_012874.2:69680330-69685896	SS	SSN	OK	26.2615	15.1899	-0.789834	-1.81025	0.0606	0.999503	no
MSTRG.16257	MSTRG.16257	-	NC_012877.2:5313997-5320640	SS	SSN	OK	30.0537	17.1316	-0.810885	-1.83299	0.06065	0.999503	no
MSTRG.332	MSTRG.332	-	NC_012870.2:3224358-3226276	SS	SSN	OK	21.6198	43.361	1.00405	1.81547	0.06065	0.999503	no
MSTRG.7240	MSTRG.7240	-	NC_012872.2:16628702-16632430	SS	SSN	OK	10.1094	4.7064	-1.10301	-1.92217	0.06075	0.999503	no
MSTRG.14526	MSTRG.14526	-	NC_012875.2:60457088-60460328	SS	SSN	OK	1.14641	3.77586	1.71969	2.0587	0.0608	0.999503	no
MSTRG.14054	MSTRG.14054	-	NC_012875.2:55375002-55376578	SS	SSN	OK	1.61382	0.223005	-2.85533	-2.08495	0.06085	0.999503	no
MSTRG.20299	MSTRG.20299	-	NC_012879.2:58028752-58030829	SS	SSN	OK	3.88448	9.5468	1.2973	1.96975	0.06085	0.999503	no
MSTRG.2254	MSTRG.2254	-	NC_012870.2:62829617-62833078	SS	SSN	OK	1.74559	6.53569	1.90463	1.86698	0.06105	0.999503	no
MSTRG.15566	MSTRG.15566	-	NC_012876.2:59920774-59923659	SS	SSN	OK	13.1061	6.61076	-0.987349	-1.88714	0.0612	0.999503	no
MSTRG.14171	MSTRG.14171	-	NC_012875.2:56642481-56655881	SS	SSN	OK	83.3466	48.2624	-0.788223	-1.81872	0.0612	0.999503	no
MSTRG.3276	MSTRG.3276	-	NC_012870.2:76203098-76206901	SS	SSN	OK	4.60894	11.4762	1.31614	1.93807	0.0613	0.999503	no
MSTRG.9717	MSTRG.9717	-	NC_012873.2:6195750-6196862	SS	SSN	OK	41.561	74.7773	0.847371	1.8878	0.06135	0.999503	no
MSTRG.17750	MSTRG.17750	-	NC_012878.2:39825097-39828701	SS	SSN	OK	76.0062	39.5201	-0.943531	-1.81638	0.0614	0.999503	no
MSTRG.15781	MSTRG.15781	-	NC_012876.2:62960503-62963289	SS	SSN	OK	8.15561	17.4235	1.09517	1.88172	0.0617	0.999503	no
MSTRG.12628	MSTRG.12628	-	NC_012874.2:67937538-67939239	SS	SSN	OK	17.4061	34.1693	0.973105	1.85202	0.06175	0.999503	no
MSTRG.9291	MSTRG.9291	-	NC_012873.2:839680-844273	SS	SSN	OK	1.36973	5.48607	2.00188	2.10487	0.062	0.999503	no
MSTRG.3087	MSTRG.3087	-	NC_012870.2:73739971-73743637	SS	SSN	OK	0.600332	3.54769	2.56305	2.07262	0.062	0.999503	no
MSTRG.13557	MSTRG.13557	-	NC_012875.2:48959457-48960765	SS	SSN	OK	13.4435	3.35922	-2.00071	-2.08881	0.0621	0.999503	no
MSTRG.5546	MSTRG.5546	-	NC_012871.2:69501656-69504163	SS	SSN	OK	616.198	1093.42	0.82738	1.87055	0.0621	0.999503	no
MSTRG.14497	MSTRG.14497	-	NC_012875.2:60188505-60190214	SS	SSN	OK	242.595	138.771	-0.805847	-1.89761	0.0622	0.999503	no
MSTRG.8200	MSTRG.8200	-	NC_012872.2:62800467-62805030	SS	SSN	OK	35.977	20.51	-0.810745	-1.9035	0.06225	0.999503	no
MSTRG.1580	MSTRG.1580	-	NC_012870.2:22352249-22353457	SS	SSN	OK	3.06129	0.488749	-2.64698	-2.15705	0.0623	0.999503	no
MSTRG.10165	MSTRG.10165	-	NC_012873.2:46183379-46183808	SS	SSN	OK	0	0.704632	inf	-nan	0.0624	0.999503	no
MSTRG.12818	MSTRG.12818	-	NC_012875.2:1109232-1109631	SS	SSN	OK	0	1.4285	inf	-nan	0.0624	0.999503	no
MSTRG.446	MSTRG.446	-	NC_012870.2:4460131-4460674	SS	SSN	OK	0	1.13441	inf	-nan	0.0624	0.999503	no
MSTRG.7127	MSTRG.7127	-	NC_012872.2:13135188-13135932	SS	SSN	OK	0	0.665394	inf	-nan	0.0624	0.999503	no
MSTRG.4630	MSTRG.4630	-	NC_012871.2:55008073-55010323	SS	SSN	OK	90.2923	52.1187	-0.7928	-1.88484	0.06245	0.999503	no
MSTRG.9006	MSTRG.9006	-	NC_012872.2:71794580-71798863	SS	SSN	OK	3.2806	8.75637	1.41637	1.9283	0.0625	0.999503	no
MSTRG.18488	MSTRG.18488	-	NC_012878.2:55860223-55863590	SS	SSN	OK	20.5374	36.2878	0.821231	1.84883	0.06255	0.999503	no
MSTRG.6751	MSTRG.6751	-	NC_012872.2:6730398-6736468	SS	SSN	OK	5.81099	11.5083	0.985822	1.85184	0.06255	0.999503	no
MSTRG.1007	MSTRG.1007	-	NC_012870.2:11339459-11340687	SS	SSN	OK	1582.24	2981.84	0.914233	1.81719	0.0626	0.999503	no
MSTRG.13430	MSTRG.13430	-	NC_012875.2:47373049-47373296	SS	SSN	OK	3.30231	0	-inf	-nan	0.0626	0.999503	no
MSTRG.15457	MSTRG.15457	-	NC_012876.2:57555891-57556269	SS	SSN	OK	0.974716	0	-inf	-nan	0.0626	0.999503	no
MSTRG.7684	MSTRG.7684	-	NC_012872.2:55412148-55412320	SS	SSN	OK	15.1688	0	-inf	-nan	0.0626	0.999503	no
MSTRG.10822	MSTRG.10822	-	NC_012873.2:59422291-59428041	SS	SSN	OK	1.77192	4.90708	1.46955	1.90752	0.0627	0.999503	no
MSTRG.15898	MSTRG.15898	-	NC_012876.2:64709983-64711501	SS	SSN	OK	25.1857	49.0489	0.961618	1.845	0.06305	0.999503	no
MSTRG.3143	MSTRG.3143	-	NC_012870.2:74435813-74437504	SS	SSN	OK	0.360405	2.16597	2.58732	2.12503	0.06305	0.999503	no
MSTRG.19918	MSTRG.19918	-	NC_012879.2:51454606-51455476	SS	SSN	OK	11.9876	1.02579	-3.54674	-2.97117	0.0631	0.999503	no
MSTRG.6429	MSTRG.6429	-	NC_012872.2:2083780-2085910	SS	SSN	OK	2.74322	7.12272	1.37656	1.97692	0.0631	0.999503	no
MSTRG.4247	MSTRG.4247	-	NC_012871.2:13778351-13780872	SS	SSN	OK	25.6755	12.6981	-1.01578	-1.86109	0.0633	0.999503	no
MSTRG.13745	MSTRG.13745	-	NC_012875.2:51306708-51311013	SS	SSN	OK	66.0933	38.3686	-0.784577	-1.85721	0.0633	0.999503	no
MSTRG.2226	MSTRG.2226	-	NC_012870.2:62492199-62495003	SS	SSN	OK	12.5872	22.9136	0.86425	1.87464	0.0633	0.999503	no
MSTRG.4781	MSTRG.4781	-	NC_012871.2:58905273-58906167	SS	SSN	OK	17.5761	6.98476	-1.33133	-1.84205	0.0634	0.999503	no
MSTRG.20117	MSTRG.20117	-	NC_012879.2:55261772-55263488	SS	SSN	OK	3.96262	0.663247	-2.57884	-2.21588	0.06365	0.999503	no
MSTRG.14434	MSTRG.14434	-	NC_012875.2:59555683-59559473	SS	SSN	OK	0.392925	2.34981	2.58022	2.20169	0.06375	0.999503	no
MSTRG.8518	MSTRG.8518	-	NC_012872.2:66368690-66375575	SS	SSN	OK	18.91	9.85177	-0.940692	-1.82531	0.0638	0.999503	no
MSTRG.9007	MSTRG.9007	-	NC_012872.2:71807296-71810598	SS	SSN	OK	18.4352	32.8658	0.834122	1.84647	0.06395	0.999503	no
MSTRG.19496	MSTRG.19496	-	NC_012879.2:10995313-11001814	SS	SSN	OK	57.196	32.731	-0.805256	-1.89417	0.0641	0.999503	no
MSTRG.7106	MSTRG.7106	-	NC_012872.2:12673649-12676123	SS	SSN	OK	74.8363	43.2804	-0.790022	-1.81878	0.0641	0.999503	no
MSTRG.5303	MSTRG.5303	-	NC_012871.2:66610104-66621303	SS	SSN	OK	0.110027	8.8241	6.32552	0.67852	0.0642	0.999503	no
MSTRG.5593	MSTRG.5593	-	NC_012871.2:69944251-69948574	SS	SSN	OK	5.86349	11.4978	0.971528	1.84229	0.0645	0.999503	no
MSTRG.18707	MSTRG.18707	-	NC_012878.2:57961937-57968775	SS	SSN	OK	4.97328	12.5933	1.34039	1.86517	0.0646	0.999503	no
MSTRG.18007	MSTRG.18007	-	NC_012878.2:49161986-49164264	SS	SSN	OK	1.18093	4.50354	1.93114	2.01565	0.06465	0.999503	no
MSTRG.18290	MSTRG.18290	-	NC_012878.2:53598805-53600248	SS	SSN	OK	1.55536	5.97427	1.94151	2.0335	0.06475	0.999503	no
MSTRG.14939	MSTRG.14939	-	NC_012876.2:6649075-6652015	SS	SSN	OK	11.1391	4.58741	-1.27988	-1.87353	0.0649	0.999503	no
MSTRG.11759	MSTRG.11759	-	NC_012874.2:3272713-3273831	SS	SSN	OK	22.7777	43.8263	0.944176	1.9063	0.065	0.999503	no
MSTRG.15949	MSTRG.15949	-	NC_012876.2:65371830-65378783	SS	SSN	OK	31.4508	55.1334	0.80983	1.80244	0.06505	0.999503	no
MSTRG.17919	MSTRG.17919	-	NC_012878.2:47789716-47794372	SS	SSN	OK	0.735926	2.7476	1.90054	1.94065	0.06515	0.999503	no
MSTRG.19109	MSTRG.19109	-	NC_012879.2:3461360-3463706	SS	SSN	OK	1.18828	0.204193	-2.54086	-2.02459	0.06535	0.999503	no
MSTRG.15436	MSTRG.15436	-	NC_012876.2:57211013-57212891	SS	SSN	OK	10.6378	20.4486	0.942799	1.82641	0.0657	0.999503	no
MSTRG.3067	MSTRG.3067	-	NC_012870.2:73596595-73597788	SS	SSN	OK	0.849654	5.08132	2.58026	2.19367	0.066	0.999503	no
MSTRG.295	MSTRG.295	-	NC_012870.2:2882611-2886333	SS	SSN	OK	12.6808	23.874	0.912797	1.75815	0.06605	0.999503	no
MSTRG.12752	MSTRG.12752	-	NC_012874.2:71301960-71302796	SS	SSN	OK	0.506047	3.57033	2.81871	2.05619	0.0661	0.999503	no
MSTRG.14733	MSTRG.14733	-	NC_012876.2:2366988-2371393	SS	SSN	OK	14.2286	7.1587	-0.991022	-1.83848	0.06625	0.999503	no
MSTRG.11204	MSTRG.11204	-	NC_012873.2:64334715-64336543	SS	SSN	OK	4.76674	0.833265	-2.51616	-2.17321	0.0663	0.999503	no
MSTRG.7048	MSTRG.7048	-	NC_012872.2:11555481-11559932	SS	SSN	OK	4.7734	1.52032	-1.65065	-1.97071	0.0663	0.999503	no
MSTRG.5568	MSTRG.5568	-	NC_012871.2:69752582-69755910	SS	SSN	OK	4.02522	0.899752	-2.16147	-2.24422	0.0666	0.999503	no
MSTRG.1338	MSTRG.1338	-	NC_012870.2:17426043-17430977	SS	SSN	OK	3.71771	7.1601	0.945565	1.78813	0.06675	0.999503	no
MSTRG.6948	MSTRG.6948	-	NC_012872.2:10079609-10081224	SS	SSN	OK	4.25876	0.52113	-3.03072	-2.53711	0.067	0.999503	no
MSTRG.2095	MSTRG.2095	-	NC_012870.2:60365411-60366771	SS	SSN	OK	3.77477	10.3789	1.45919	1.90896	0.06715	0.999503	no
MSTRG.20302	MSTRG.20302	-	NC_012879.2:58082177-58086269	SS	SSN	OK	49.8436	84.7267	0.765409	1.78175	0.0673	0.999503	no
MSTRG.17291	MSTRG.17291	-	NC_012878.2:2329549-2333662	SS	SSN	OK	29.32	50.1073	0.773137	1.78353	0.06735	0.999503	no
MSTRG.19807	MSTRG.19807	-	NC_012879.2:46845584-46846495	SS	SSN	OK	0.53388	3.71831	2.80006	2.02213	0.0674	0.999503	no
MSTRG.424	MSTRG.424	-	NC_012870.2:4246891-4248650	SS	SSN	OK	7.57812	2.45011	-1.62899	-1.90892	0.06745	0.999503	no
MSTRG.9805	MSTRG.9805	-	NC_012873.2:7445273-7446376	SS	SSN	OK	10.0232	24.2945	1.27729	1.9003	0.06755	0.999503	no
MSTRG.15340	MSTRG.15340	-	NC_012876.2:54052135-54053093	SS	SSN	OK	6.04092	16.8239	1.47767	1.93289	0.06755	0.999503	no
MSTRG.5815	MSTRG.5815	-	NC_012871.2:72574584-72575518	SS	SSN	OK	0.458251	10.3773	4.50115	2.77392	0.06775	0.999503	no
MSTRG.20118	MSTRG.20118	-	NC_012879.2:55268999-55270787	SS	SSN	OK	1.62395	0.249918	-2.69998	-1.99272	0.06785	0.999503	no
MSTRG.14540	MSTRG.14540	-	NC_012875.2:60600517-60604835	SS	SSN	OK	11.6118	20.5089	0.820659	1.86021	0.06795	0.999503	no
MSTRG.12149	MSTRG.12149	-	NC_012874.2:21259486-21261583	SS	SSN	OK	3.77177	1.23735	-1.60798	-1.78948	0.068	0.999503	no
MSTRG.4733	MSTRG.4733	-	NC_012871.2:57702813-57705528	SS	SSN	OK	11.3832	5.4785	-1.05505	-1.81541	0.0681	0.999503	no
MSTRG.16860	MSTRG.16860	-	NC_012877.2:57670051-57674846	SS	SSN	OK	1.73356	4.76664	1.45924	1.89645	0.0681	0.999503	no
MSTRG.11898	MSTRG.11898	-	NC_012874.2:7006524-7020401	SS	SSN	OK	2.55592	0.651797	-1.97135	-1.90217	0.06825	0.999503	no
MSTRG.12414	MSTRG.12414	-	NC_012874.2:61830383-61832077	SS	SSN	OK	32.8623	57.9937	0.819465	1.80142	0.0683	0.999503	no
MSTRG.2407	MSTRG.2407	-	NC_012870.2:65524809-65527109	SS	SSN	OK	14.3497	25.5338	0.831391	1.81045	0.0684	0.999503	no
MSTRG.4298	MSTRG.4298	-	NC_012871.2:16134581-16135963	SS	SSN	OK	1.1271	4.07355	1.85367	1.8049	0.06845	0.999503	no
MSTRG.10935	MSTRG.10935	-	NC_012873.2:60758747-60762746	SS	SSN	OK	6.23344	2.92832	-1.08996	-1.77528	0.0685	0.999503	no
MSTRG.2315	MSTRG.2315	-	NC_012870.2:64125174-64128393	SS	SSN	OK	14.2745	27.1055	0.925143	1.79015	0.0685	0.999503	no
MSTRG.9162	MSTRG.9162	-	NC_012872.2:73699800-73701163	SS	SSN	OK	1.93116	7.23374	1.90528	1.99488	0.06865	0.999503	no
MSTRG.18779	MSTRG.18779	-	NC_012878.2:58739706-58748734	SS	SSN	OK	0.466462	2.08563	2.16065	1.26989	0.06865	0.999503	no
MSTRG.2655	MSTRG.2655	-	NC_012870.2:68750468-68751672	SS	SSN	OK	4.7215	0.852299	-2.46981	-2.10772	0.0687	0.999503	no
MSTRG.57	MSTRG.57	-	NC_012870.2:436374-437531	SS	SSN	OK	1.39264	6.95496	2.32022	2.05128	0.0691	0.999503	no
MSTRG.10279	MSTRG.10279	-	NC_012873.2:51398187-51399082	SS	SSN	OK	7.34332	18.2613	1.31429	1.84364	0.06925	0.999503	no
MSTRG.7430	MSTRG.7430	-	NC_012872.2:48060632-48063166	SS	SSN	OK	9.55867	1.05923	-3.17379	-2.33034	0.06935	0.999503	no
MSTRG.13723	MSTRG.13723	-	NC_012875.2:51006098-51011837	SS	SSN	OK	21.4408	11.9981	-0.837559	-1.77181	0.06935	0.999503	no
MSTRG.10662	MSTRG.10662	-	NC_012873.2:57410716-57414579	SS	SSN	OK	3.0213	0.994	-1.60385	-1.92283	0.0694	0.999503	no
MSTRG.2679	MSTRG.2679	-	NC_012870.2:68967422-68972188	SS	SSN	OK	0.528436	1.95823	1.88975	1.86613	0.06955	0.999503	no
MSTRG.12277	MSTRG.12277	-	NC_012874.2:54465253-54476389	SS	SSN	OK	0.698759	1.88113	1.42873	1.8587	0.06965	0.999503	no
MSTRG.12692	MSTRG.12692	-	NC_012874.2:69617800-69619954	SS	SSN	OK	191.607	112.161	-0.77258	-1.83216	0.0698	0.999503	no
MSTRG.10466	MSTRG.10466	-	NC_012873.2:54543143-54558705	SS	SSN	OK	6.95538	12.4593	0.841016	1.77272	0.06985	0.999503	no
MSTRG.2870	MSTRG.2870	-	NC_012870.2:71118094-71119764	SS	SSN	OK	13.2813	4.83921	-1.45656	-1.89001	0.07015	0.999503	no
MSTRG.17499	MSTRG.17499	-	NC_012878.2:6161135-6162835	SS	SSN	OK	10.7675	4.52966	-1.24921	-1.87454	0.07025	0.999503	no
MSTRG.2192	MSTRG.2192	-	NC_012870.2:62063279-62065639	SS	SSN	OK	9.23142	19.752	1.09738	1.79224	0.07025	0.999503	no
MSTRG.17960	MSTRG.17960	-	NC_012878.2:48329000-48333139	SS	SSN	OK	23.546	11.3347	-1.05474	-1.8413	0.0703	0.999503	no
MSTRG.9137	MSTRG.9137	-	NC_012872.2:73443699-73447702	SS	SSN	OK	0.611761	2.30652	1.91467	2.0033	0.0703	0.999503	no
MSTRG.4872	MSTRG.4872	-	NC_012871.2:60582754-60583769	SS	SSN	OK	1.29416	7.14555	2.46503	2.11391	0.07035	0.999503	no
MSTRG.1745	MSTRG.1745	-	NC_012870.2:38192615-38196851	SS	SSN	OK	11.8556	26.6069	1.16624	1.85853	0.0705	0.999503	no
MSTRG.2624	MSTRG.2624	-	NC_012870.2:68291763-68294878	SS	SSN	OK	2.71731	9.97692	1.87641	1.94361	0.07075	0.999503	no
MSTRG.17240	MSTRG.17240	-	NC_012878.2:1486824-1490500	SS	SSN	OK	76.1556	43.4931	-0.808163	-1.76714	0.0709	0.999503	no
MSTRG.1746	MSTRG.1746	-	NC_012870.2:38602352-38603114	SS	SSN	OK	0.579771	3.73965	2.68935	1.9381	0.07095	0.999503	no
MSTRG.17691	MSTRG.17691	-	NC_012878.2:16975815-16976580	SS	SSN	OK	0	1.72186	inf	-nan	0.0711	0.999503	no
MSTRG.17760	MSTRG.17760	-	NC_012878.2:40462685-40463115	SS	SSN	OK	0	2.05717	inf	-nan	0.0711	0.999503	no
MSTRG.4361	MSTRG.4361	-	NC_012871.2:18779137-18780484	SS	SSN	OK	0	0.34666	inf	-nan	0.0711	0.999503	no
MSTRG.18935	MSTRG.18935	-	NC_012879.2:1525050-1525541	SS	SSN	OK	5.74381	0.915917	-2.64872	-1.91037	0.0713	0.999503	no
MSTRG.3622	MSTRG.3622	-	NC_012870.2:80649923-80651773	SS	SSN	OK	25.3469	13.5654	-0.901875	-1.80126	0.0718	0.999503	no
MSTRG.17690	MSTRG.17690	-	NC_012878.2:16961057-16973977	SS	SSN	OK	1.12545	5.1639	2.19795	2.21685	0.0723	0.999503	no
MSTRG.18954	MSTRG.18954	-	NC_012879.2:1668830-1673976	SS	SSN	OK	0.565079	2.03407	1.84784	1.88887	0.07255	0.999503	no
MSTRG.1458	MSTRG.1458	-	NC_012870.2:19627986-19638886	SS	SSN	OK	2.61434	5.49562	1.07184	1.79998	0.0726	0.999503	no
MSTRG.241	MSTRG.241	-	NC_012870.2:2341348-2346546	SS	SSN	OK	2.16556	5.72049	1.4014	1.82972	0.07265	0.999503	no
MSTRG.18176	MSTRG.18176	-	NC_012878.2:52032842-52036263	SS	SSN	OK	7.86173	3.55941	-1.14321	-1.82634	0.0731	0.999503	no
MSTRG.1286	MSTRG.1286	-	NC_012870.2:16552781-16553919	SS	SSN	OK	5.43441	13.3075	1.29205	1.81531	0.0731	0.999503	no
MSTRG.15765	MSTRG.15765	-	NC_012876.2:62821416-62825023	SS	SSN	OK	7.45932	3.74534	-0.993945	-1.84677	0.07315	0.999503	no
MSTRG.15892	MSTRG.15892	-	NC_012876.2:64590571-64600683	SS	SSN	OK	9.8484	5.13694	-0.93898	-1.78371	0.0733	0.999503	no
MSTRG.10784	MSTRG.10784	-	NC_012873.2:58903057-58906806	SS	SSN	OK	10.5518	18.7801	0.831719	1.79479	0.0733	0.999503	no
MSTRG.11239	MSTRG.11239	-	NC_012873.2:64675609-64680629	SS	SSN	OK	2.6272	6.59579	1.32802	1.88222	0.0734	0.999503	no
MSTRG.19769	MSTRG.19769	-	NC_012879.2:44516476-44523035	SS	SSN	OK	4.49232	1.26914	-1.82361	-1.78521	0.07345	0.999503	no
MSTRG.8319	MSTRG.8319	-	NC_012872.2:64080602-64081757	SS	SSN	OK	11.9659	4.05418	-1.56144	-1.97529	0.07355	0.999503	no
MSTRG.15094	MSTRG.15094	-	NC_012876.2:13798223-13811776	SS	SSN	OK	5.88512	10.54	0.84073	1.7294	0.07355	0.999503	no
MSTRG.4016	MSTRG.4016	-	NC_012871.2:6939972-6942140	SS	SSN	OK	4.74585	14.2223	1.58342	1.88341	0.07355	0.999503	no
MSTRG.13142	MSTRG.13142	-	NC_012875.2:39119931-39122435	SS	SSN	OK	165.276	99.597	-0.730704	-1.72214	0.07365	0.999503	no
MSTRG.20386	MSTRG.20386	-	NC_012879.2:59141861-59143136	SS	SSN	OK	1.65515	6.0982	1.88142	1.96829	0.0737	0.999503	no
MSTRG.11598	MSTRG.11598	-	NC_012874.2:391605-394247	SS	SSN	OK	0.153439	0.941095	2.61667	1.8769	0.0737	0.999503	no
MSTRG.12293	MSTRG.12293	-	NC_012874.2:55234283-55238144	SS	SSN	OK	66.0064	39.0931	-0.755689	-1.75604	0.07375	0.999503	no
MSTRG.10795	MSTRG.10795	-	NC_012873.2:59032914-59034872	SS	SSN	OK	18.1769	33.4526	0.880012	1.77449	0.07375	0.999503	no
MSTRG.7633	MSTRG.7633	-	NC_012872.2:54402969-54404847	SS	SSN	OK	4.70787	11.6593	1.30833	1.85624	0.0738	0.999503	no
MSTRG.4198	MSTRG.4198	-	NC_012871.2:12172491-12178755	SS	SSN	OK	18.6799	9.38378	-0.993246	-1.79483	0.07385	0.999503	no
MSTRG.1206	MSTRG.1206	-	NC_012870.2:14551414-14553923	SS	SSN	OK	97.1942	56.791	-0.775207	-1.8237	0.07385	0.999503	no
MSTRG.3767	MSTRG.3767	-	NC_012871.2:2552189-2555434	SS	SSN	OK	0.513745	1.84306	1.84298	1.8239	0.0739	0.999503	no
MSTRG.3809	MSTRG.3809	-	NC_012871.2:3140605-3145718	SS	SSN	OK	24.6696	41.8904	0.763884	1.79461	0.07395	0.999503	no
MSTRG.3555	MSTRG.3555	-	NC_012870.2:79722349-79722728	SS	SSN	OK	0.775092	0	-inf	-nan	0.0743	0.999503	no
MSTRG.18506	MSTRG.18506	-	NC_012878.2:55991768-55992273	SS	SSN	OK	1.85737	10.0327	2.43337	2.00492	0.0744	0.999503	no
MSTRG.17062	MSTRG.17062	-	NC_012877.2:61606427-61607276	SS	SSN	OK	2.77533	0.44222	-2.64982	-1.95096	0.0745	0.999503	no
MSTRG.2779	MSTRG.2779	-	NC_012870.2:70059923-70062381	SS	SSN	OK	253.754	148.204	-0.775846	-1.78202	0.07455	0.999503	no
MSTRG.17159	MSTRG.17159	-	NC_012878.2:228075-231440	SS	SSN	OK	0.811432	3.0466	1.90866	1.77562	0.07455	0.999503	no
MSTRG.3446	MSTRG.3446	-	NC_012870.2:78493971-78496304	SS	SSN	OK	20.5316	35.6989	0.798036	1.80957	0.07475	0.999503	no
MSTRG.549	MSTRG.549	-	NC_012870.2:5604623-5607672	SS	SSN	OK	22.1573	11.8492	-0.902992	-1.8203	0.07485	0.999503	no
MSTRG.3381	MSTRG.3381	-	NC_012870.2:77663527-77666976	SS	SSN	OK	7.23523	3.63226	-0.994171	-1.74783	0.0749	0.999503	no
MSTRG.8736	MSTRG.8736	-	NC_012872.2:68699967-68703459	SS	SSN	OK	4.46027	8.60238	0.947604	1.785	0.0749	0.999503	no
MSTRG.18399	MSTRG.18399	-	NC_012878.2:54900243-54912457	SS	SSN	OK	81.6976	48.4045	-0.755152	-1.75742	0.0751	0.999503	no
MSTRG.16886	MSTRG.16886	-	NC_012877.2:58296451-58297431	SS	SSN	OK	19.7726	37.8878	0.93823	1.82655	0.07525	0.999503	no
MSTRG.11428	MSTRG.11428	-	NC_012873.2:67170524-67175137	SS	SSN	OK	0.944592	3.41215	1.85292	1.93041	0.07525	0.999503	no
MSTRG.3088	MSTRG.3088	-	NC_012870.2:73746697-73747753	SS	SSN	OK	41.3681	72.8025	0.815468	1.78345	0.0753	0.999503	no
MSTRG.5607	MSTRG.5607	-	NC_012871.2:70162498-70166748	SS	SSN	OK	3.66656	1.40393	-1.38495	-1.75141	0.0754	0.999503	no
MSTRG.1104	MSTRG.1104	-	NC_012870.2:12560801-12563378	SS	SSN	OK	0.635164	2.30862	1.86183	1.85633	0.07545	0.999503	no
MSTRG.12572	MSTRG.12572	-	NC_012874.2:66489863-66496442	SS	SSN	OK	211.976	125.917	-0.751425	-1.711	0.0755	0.999503	no
MSTRG.18447	MSTRG.18447	-	NC_012878.2:55438049-55447855	SS	SSN	OK	4.22139	7.97536	0.917832	1.78568	0.0757	0.999503	no
MSTRG.8768	MSTRG.8768	-	NC_012872.2:69029048-69031191	SS	SSN	OK	0.454553	2.39159	2.39545	2.03553	0.07585	0.999503	no
MSTRG.456	MSTRG.456	-	NC_012870.2:4562089-4568171	SS	SSN	OK	19.3652	33.4741	0.789583	1.73456	0.0759	0.999503	no
MSTRG.20568	MSTRG.20568	-	NW_018396446.1:7441-14309	SS	SSN	OK	12.4436	21.5067	0.789388	1.78896	0.07595	0.999503	no
MSTRG.5784	MSTRG.5784	-	NC_012871.2:72248997-72251015	SS	SSN	OK	4.00215	10.7328	1.42318	1.86696	0.07595	0.999503	no
MSTRG.15345	MSTRG.15345	-	NC_012876.2:54214654-54222507	SS	SSN	OK	10.5987	20.5284	0.953735	1.79497	0.076	0.999503	no
MSTRG.9632	MSTRG.9632	-	NC_012873.2:5083517-5085713	SS	SSN	OK	28.5629	48.6606	0.768611	1.77252	0.0764	0.999503	no
MSTRG.16769	MSTRG.16769	-	NC_012877.2:55707522-55709170	SS	SSN	OK	141.078	245.726	0.800551	1.72496	0.0765	0.999503	no
MSTRG.218	MSTRG.218	-	NC_012870.2:2099274-2102005	SS	SSN	OK	12.9971	5.0654	-1.35944	-1.71181	0.0769	0.999503	no
MSTRG.5292	MSTRG.5292	-	NC_012871.2:66512281-66515398	SS	SSN	OK	0.952969	0.174573	-2.4486	-1.986	0.0771	0.999503	no
MSTRG.13841	MSTRG.13841	-	NC_012875.2:52431336-52435730	SS	SSN	OK	4.54654	0.838779	-2.43841	-2.04404	0.07715	0.999503	no
MSTRG.16848	MSTRG.16848	-	NC_012877.2:57488719-57491233	SS	SSN	OK	4.05041	9.29874	1.19897	1.81127	0.07715	0.999503	no
MSTRG.14409	MSTRG.14409	-	NC_012875.2:59352955-59353862	SS	SSN	OK	1.80695	9.09854	2.33208	1.99668	0.07715	0.999503	no
MSTRG.18424	MSTRG.18424	-	NC_012878.2:55182838-55187731	SS	SSN	OK	126.514	74.7075	-0.759977	-1.79103	0.0773	0.999503	no
MSTRG.6002	MSTRG.6002	-	NC_012871.2:74342650-74356417	SS	SSN	OK	292.651	167.436	-0.805571	-1.74626	0.0774	0.999503	no
MSTRG.8223	MSTRG.8223	-	NC_012872.2:63079260-63081997	SS	SSN	OK	13.8892	24.7749	0.834917	1.72553	0.0774	0.999503	no
MSTRG.7234	MSTRG.7234	-	NC_012872.2:16403015-16407237	SS	SSN	OK	2.43519	6.06033	1.31536	1.8424	0.0775	0.999503	no
MSTRG.40	MSTRG.40	-	NC_012870.2:260901-264268	SS	SSN	OK	0.397924	2.04524	2.3617	2.01831	0.0775	0.999503	no
MSTRG.15678	MSTRG.15678	-	NC_012876.2:61571997-61575682	SS	SSN	OK	1.1729	4.12162	1.81314	1.79933	0.07785	0.999503	no
MSTRG.4719	MSTRG.4719	-	NC_012871.2:57264343-57267137	SS	SSN	OK	0.936336	3.44585	1.87976	1.95557	0.07785	0.999503	no
MSTRG.17452	MSTRG.17452	-	NC_012878.2:5243211-5247623	SS	SSN	OK	50.8814	29.6029	-0.781401	-1.73755	0.078	0.999503	no
MSTRG.2496	MSTRG.2496	-	NC_012870.2:66774284-66776178	SS	SSN	OK	2.77743	10.1826	1.87428	1.95054	0.078	0.999503	no
MSTRG.3301	MSTRG.3301	-	NC_012870.2:76662033-76663563	SS	SSN	OK	0.3115	1.90444	2.61206	1.92306	0.078	0.999503	no
MSTRG.19456	MSTRG.19456	-	NC_012879.2:9569043-9577731	SS	SSN	OK	30.2301	17.8977	-0.756213	-1.67894	0.07825	0.999503	no
MSTRG.5752	MSTRG.5752	-	NC_012871.2:71860375-71863686	SS	SSN	OK	2.81014	7.02475	1.3218	1.86231	0.0783	0.999503	no
MSTRG.18502	MSTRG.18502	-	NC_012878.2:55959418-55961929	SS	SSN	OK	31.5556	55.7537	0.821171	1.74981	0.07855	0.999503	no
MSTRG.5652	MSTRG.5652	-	NC_012871.2:70696241-70697891	SS	SSN	OK	1.9202	6.99633	1.86534	1.93916	0.0787	0.999503	no
MSTRG.627	MSTRG.627	-	NC_012870.2:6514194-6517362	SS	SSN	OK	48.8493	29.098	-0.747416	-1.73191	0.07885	0.999503	no
MSTRG.8629	MSTRG.8629	-	NC_012872.2:67492778-67496527	SS	SSN	OK	0.559832	2.05058	1.87296	1.7502	0.07955	0.999503	no
MSTRG.11128	MSTRG.11128	-	NC_012873.2:63242208-63247905	SS	SSN	OK	28.8171	17.0882	-0.753927	-1.72103	0.0796	0.999503	no
MSTRG.6737	MSTRG.6737	-	NC_012872.2:6491609-6495170	SS	SSN	OK	21.3517	12.2838	-0.79759	-1.72518	0.07975	0.999503	no
MSTRG.2390	MSTRG.2390	-	NC_012870.2:65248023-65251762	SS	SSN	OK	4.32546	1.88256	-1.20016	-1.80707	0.07985	0.999503	no
MSTRG.9030	MSTRG.9030	-	NC_012872.2:72078933-72084769	SS	SSN	OK	16.2945	9.19296	-0.825785	-1.80202	0.0802	0.999503	no
MSTRG.14153	MSTRG.14153	-	NC_012875.2:56426300-56427049	SS	SSN	OK	2.12113	10.7749	2.34477	2.00779	0.0802	0.999503	no
MSTRG.599	MSTRG.599	-	NC_012870.2:6187236-6190567	SS	SSN	OK	0.245377	1.47638	2.58899	1.91745	0.0802	0.999503	no
MSTRG.18755	MSTRG.18755	-	NC_012878.2:58539923-58543775	SS	SSN	OK	0.158684	0.956785	2.59204	1.9197	0.0802	0.999503	no
MSTRG.3779	MSTRG.3779	-	NC_012871.2:2791282-2792496	SS	SSN	OK	24.6876	12.6826	-0.960941	-1.78344	0.08025	0.999503	no
MSTRG.8947	MSTRG.8947	-	NC_012872.2:71097374-71100691	SS	SSN	OK	6.64907	12.5696	0.918711	1.71457	0.0804	0.999503	no
MSTRG.16079	MSTRG.16079	-	NC_012877.2:1907526-1909468	SS	SSN	OK	3.85731	9.38542	1.28283	1.80223	0.0804	0.999503	no
MSTRG.5995	MSTRG.5995	-	NC_012871.2:74287167-74289265	SS	SSN	OK	12.2326	25.6975	1.07089	1.72374	0.08045	0.999503	no
MSTRG.1496	MSTRG.1496	-	NC_012870.2:20311387-20314178	SS	SSN	OK	5.60491	14.5165	1.37293	1.7591	0.08055	0.999503	no
MSTRG.2581	MSTRG.2581	-	NC_012870.2:67708708-67709709	SS	SSN	OK	4.91012	0.973957	-2.33383	-1.99413	0.08065	0.999503	no
MSTRG.18150	MSTRG.18150	-	NC_012878.2:51726423-51729429	SS	SSN	OK	94.8954	158.255	0.737841	1.75018	0.08065	0.999503	no
MSTRG.11303	MSTRG.11303	-	NC_012873.2:65559923-65561100	SS	SSN	OK	8.44349	18.2386	1.11108	1.73955	0.0807	0.999503	no
MSTRG.1489	MSTRG.1489	-	NC_012870.2:20212033-20222482	SS	SSN	OK	29.2054	16.6908	-0.807183	-1.60791	0.08095	0.999503	no
MSTRG.15229	MSTRG.15229	-	NC_012876.2:39884086-39885804	SS	SSN	OK	0.948971	4.22851	2.15571	1.59616	0.081	0.999503	no
MSTRG.2644	MSTRG.2644	-	NC_012870.2:68639648-68640403	SS	SSN	OK	7.64784	1.4411	-2.40788	-1.98033	0.08105	0.999503	no
MSTRG.14488	MSTRG.14488	-	NC_012875.2:60088923-60090955	SS	SSN	OK	22.6826	40.8137	0.847467	1.75806	0.0812	0.999503	no
MSTRG.1481	MSTRG.1481	-	NC_012870.2:19995399-20001308	SS	SSN	OK	26.5262	13.7793	-0.944921	-1.69131	0.08155	0.999503	no
MSTRG.3248	MSTRG.3248	-	NC_012870.2:75805161-75808696	SS	SSN	OK	64.9091	38.6142	-0.749289	-1.75518	0.08155	0.999503	no
MSTRG.17528	MSTRG.17528	-	NC_012878.2:6890614-6894900	SS	SSN	OK	38.8101	65.2828	0.750272	1.72	0.08155	0.999503	no
MSTRG.869	MSTRG.869	-	NC_012870.2:9273623-9274400	SS	SSN	OK	0.751776	4.5786	2.60653	1.92201	0.0816	0.999503	no
MSTRG.18852	MSTRG.18852	-	NC_012879.2:359591-360242	SS	SSN	OK	0	0.384142	inf	-nan	0.0816	0.999503	no
MSTRG.8396	MSTRG.8396	-	NC_012872.2:65065876-65066850	SS	SSN	OK	0	0.320646	inf	-nan	0.0816	0.999503	no
MSTRG.16837	MSTRG.16837	-	NC_012877.2:57279163-57283693	SS	SSN	OK	12.4389	22.7382	0.870256	1.73947	0.08165	0.999503	no
MSTRG.956	MSTRG.956	-	NC_012870.2:10352942-10357632	SS	SSN	OK	43.2113	76.6755	0.827358	1.72005	0.08175	0.999503	no
MSTRG.13521	MSTRG.13521	-	NC_012875.2:48564014-48565423	SS	SSN	OK	0.776282	3.87466	2.31942	1.9713	0.0819	0.999503	no
MSTRG.11752	MSTRG.11752	-	NC_012874.2:3065473-3070322	SS	SSN	OK	89.0678	145.6	0.709033	1.6775	0.08195	0.999503	no
MSTRG.20430	MSTRG.20430	-	NC_012879.2:59653077-59655024	SS	SSN	OK	9.0112	16.737	0.893251	1.73633	0.08205	0.999503	no
MSTRG.14610	MSTRG.14610	-	NC_012876.2:315402-317327	SS	SSN	OK	0.64972	3.37555	2.37723	2.01477	0.0821	0.999503	no
MSTRG.1290	MSTRG.1290	-	NC_012870.2:16676542-16679498	SS	SSN	OK	5.54033	10.5565	0.930083	1.77656	0.0822	0.999503	no
MSTRG.9411	MSTRG.9411	-	NC_012873.2:2308045-2311708	SS	SSN	OK	1.26918	5.55508	2.12992	1.94448	0.08225	0.999503	no
MSTRG.2038	MSTRG.2038	-	NC_012870.2:59176875-59178910	SS	SSN	OK	5.73891	14.2124	1.3083	1.8229	0.0823	0.999503	no
MSTRG.4713	MSTRG.4713	-	NC_012871.2:57163295-57166552	SS	SSN	OK	0.214222	1.27055	2.56828	1.91234	0.0824	0.999503	no
MSTRG.18457	MSTRG.18457	-	NC_012878.2:55542868-55546635	SS	SSN	OK	20.9	11.4152	-0.872547	-1.76082	0.0825	0.999503	no
MSTRG.10850	MSTRG.10850	-	NC_012873.2:59693169-59697554	SS	SSN	OK	10.1908	5.08478	-1.00301	-1.73819	0.08255	0.999503	no
MSTRG.8178	MSTRG.8178	-	NC_012872.2:62522334-62530448	SS	SSN	OK	1.52839	3.79501	1.31209	1.75222	0.0826	0.999503	no
MSTRG.2372	MSTRG.2372	-	NC_012870.2:65065691-65069379	SS	SSN	OK	0.562249	2.71684	2.27265	1.93718	0.0826	0.999503	no
MSTRG.17934	MSTRG.17934	-	NC_012878.2:48050218-48057643	SS	SSN	OK	9.03103	5.10494	-0.822995	-1.73166	0.0827	0.999503	no
MSTRG.1660	MSTRG.1660	-	NC_012870.2:26782789-26793035	SS	SSN	OK	1.32286	3.38866	1.35706	1.76935	0.0827	0.999503	no
MSTRG.14533	MSTRG.14533	-	NC_012875.2:60547756-60549694	SS	SSN	OK	1.01657	3.56383	1.80971	1.88379	0.0827	0.999503	no
MSTRG.5377	MSTRG.5377	-	NC_012871.2:67426098-67427432	SS	SSN	OK	0.783445	4.01045	2.35586	2.00745	0.08315	0.999503	no
MSTRG.6720	MSTRG.6720	-	NC_012872.2:6189856-6192209	SS	SSN	OK	0.414297	2.05077	2.30743	1.83607	0.08335	0.999503	no
MSTRG.5703	MSTRG.5703	-	NC_012871.2:71286804-71287957	SS	SSN	OK	2.59049	8.61875	1.73426	1.79733	0.08345	0.999503	no
MSTRG.16589	MSTRG.16589	-	NC_012877.2:48223158-48227512	SS	SSN	OK	2.09001	0.717988	-1.54148	-1.83875	0.0835	0.999503	no
MSTRG.17504	MSTRG.17504	-	NC_012878.2:6223140-6230887	SS	SSN	OK	4.86496	11.8375	1.28287	1.74427	0.08385	0.999503	no
MSTRG.11956	MSTRG.11956	-	NC_012874.2:9421570-9428461	SS	SSN	OK	14.7467	8.55621	-0.78535	-1.68499	0.08425	0.999503	no
MSTRG.3232	MSTRG.3232	-	NC_012870.2:75624274-75625837	SS	SSN	OK	1.41643	5.04561	1.83277	1.87583	0.08425	0.999503	no
MSTRG.2256	MSTRG.2256	-	NC_012870.2:62856121-62857699	SS	SSN	OK	10.2189	19.4357	0.927468	1.75014	0.08435	0.999503	no
MSTRG.4202	MSTRG.4202	-	NC_012871.2:12357732-12368905	SS	SSN	OK	31.7042	19.0305	-0.736359	-1.69542	0.0844	0.999503	no
MSTRG.6488	MSTRG.6488	-	NC_012872.2:3033304-3037110	SS	SSN	OK	8.44378	15.3354	0.860909	1.72244	0.08445	0.999503	no
MSTRG.16348	MSTRG.16348	-	NC_012877.2:7430127-7433068	SS	SSN	OK	0.0563838	0.457472	3.02033	1.51445	0.08455	0.999503	no
MSTRG.430	MSTRG.430	-	NC_012870.2:4299555-4301799	SS	SSN	OK	16.0928	27.8978	0.793732	1.72506	0.08475	0.999503	no
MSTRG.628	MSTRG.628	-	NC_012870.2:6526523-6528389	SS	SSN	OK	12.2733	5.30945	-1.20889	-1.67547	0.0848	0.999503	no
MSTRG.18791	MSTRG.18791	-	NC_012878.2:58957639-58963989	SS	SSN	OK	33.7724	20.6975	-0.706388	-1.66498	0.08515	0.999503	no
MSTRG.4448	MSTRG.4448	-	NC_012871.2:26092744-26094596	SS	SSN	OK	3.33217	8.89378	1.41634	1.70782	0.0852	0.999503	no
MSTRG.10626	MSTRG.10626	-	NC_012873.2:56709547-56711286	SS	SSN	OK	15.2831	7.80591	-0.969299	-1.71802	0.08525	0.999503	no
MSTRG.12808	MSTRG.12808	-	NC_012875.2:533417-544954	SS	SSN	OK	60.0056	36.1779	-0.729988	-1.68474	0.0854	0.999503	no
MSTRG.2121	MSTRG.2121	-	NC_012870.2:60742149-60743225	SS	SSN	OK	24.7405	11.9055	-1.05525	-1.75086	0.08545	0.999503	no
MSTRG.9024	MSTRG.9024	-	NC_012872.2:72000252-72003846	SS	SSN	OK	38.2222	22.5003	-0.764468	-1.72268	0.08545	0.999503	no
MSTRG.8163	MSTRG.8163	-	NC_012872.2:62369910-62374730	SS	SSN	OK	2.50784	6.77024	1.43276	1.77378	0.0856	0.999503	no
MSTRG.11032	MSTRG.11032	-	NC_012873.2:61962228-61966350	SS	SSN	OK	6.02307	2.69458	-1.16044	-1.71658	0.08565	0.999503	no
MSTRG.11382	MSTRG.11382	-	NC_012873.2:66606558-66608361	SS	SSN	OK	5.45711	11.4049	1.06344	1.77375	0.08575	0.999503	no
MSTRG.13731	MSTRG.13731	-	NC_012875.2:51090377-51095836	SS	SSN	OK	0.725759	3.44655	2.24759	1.91312	0.08575	0.999503	no
MSTRG.8481	MSTRG.8481	-	NC_012872.2:65901144-65903548	SS	SSN	OK	4.53423	10.6311	1.22936	1.73157	0.0859	0.999503	no
MSTRG.8337	MSTRG.8337	-	NC_012872.2:64282740-64287165	SS	SSN	OK	13.2785	23.3677	0.815423	1.68814	0.08595	0.999503	no
MSTRG.11766	MSTRG.11766	-	NC_012874.2:3409323-3413533	SS	SSN	OK	12.3919	22.3775	0.852652	1.69804	0.086	0.999503	no
MSTRG.20429	MSTRG.20429	-	NC_012879.2:59644532-59645501	SS	SSN	OK	0.332993	1.89482	2.5085	1.79039	0.08605	0.999503	no
MSTRG.10871	MSTRG.10871	-	NC_012873.2:59917515-59921974	SS	SSN	OK	0.66583	2.62606	1.97968	1.81686	0.08655	0.999503	no
MSTRG.8829	MSTRG.8829	-	NC_012872.2:69763468-69768197	SS	SSN	OK	6.67386	2.72386	-1.29287	-1.72581	0.0867	0.999503	no
MSTRG.5577	MSTRG.5577	-	NC_012871.2:69821914-69825376	SS	SSN	OK	7.01885	1.57198	-2.15865	-1.22079	0.08675	0.999503	no
MSTRG.7143	MSTRG.7143	-	NC_012872.2:13514607-13529010	SS	SSN	OK	18.4809	7.77193	-1.24969	-1.80548	0.08675	0.999503	no
MSTRG.15740	MSTRG.15740	-	NC_012876.2:62494479-62496995	SS	SSN	OK	14.7855	26.8648	0.861537	1.73733	0.0868	0.999503	no
MSTRG.7391	MSTRG.7391	-	NC_012872.2:44648660-44649559	SS	SSN	OK	0.7346	3.57883	2.28446	1.84488	0.087	0.999503	no
MSTRG.10422	MSTRG.10422	-	NC_012873.2:53915158-53919184	SS	SSN	OK	0.659866	2.33004	1.82011	1.70927	0.08715	0.999503	no
MSTRG.11181	MSTRG.11181	-	NC_012873.2:63955542-63960237	SS	SSN	OK	15.0841	26.3628	0.805474	1.6832	0.0875	0.999503	no
MSTRG.18415	MSTRG.18415	-	NC_012878.2:55097090-55100787	SS	SSN	OK	2.82898	5.81436	1.03934	1.71761	0.0875	0.999503	no
MSTRG.18876	MSTRG.18876	-	NC_012879.2:616899-620836	SS	SSN	OK	3.1991	7.671	1.26175	1.7789	0.0875	0.999503	no
MSTRG.942	MSTRG.942	-	NC_012870.2:10178715-10182148	SS	SSN	OK	0.103469	4.40699	5.41253	3.20786	0.0877	0.999503	no
MSTRG.4813	MSTRG.4813	-	NC_012871.2:59425436-59435239	SS	SSN	OK	11.7001	5.51058	-1.08625	-1.70968	0.08775	0.999503	no
MSTRG.20353	MSTRG.20353	-	NC_012879.2:58816981-58819952	SS	SSN	OK	1.36053	3.41917	1.32948	1.68934	0.088	0.999503	no
MSTRG.11229	MSTRG.11229	-	NC_012873.2:64544796-64547146	SS	SSN	OK	2.17231	5.61407	1.36982	1.7818	0.088	0.999503	no
MSTRG.13245	MSTRG.13245	-	NC_012875.2:43533194-43536174	SS	SSN	OK	5.42937	1.27435	-2.09102	-1.87379	0.08805	0.999503	no
MSTRG.14125	MSTRG.14125	-	NC_012875.2:56171688-56176042	SS	SSN	OK	20.2574	35.0812	0.792248	1.76887	0.08815	0.999503	no
MSTRG.3096	MSTRG.3096	-	NC_012870.2:73854909-73858185	SS	SSN	OK	2.3655	5.50137	1.21765	1.68763	0.08815	0.999503	no
MSTRG.3175	MSTRG.3175	-	NC_012870.2:74848417-74850459	SS	SSN	OK	3.95337	9.51093	1.2665	1.76673	0.0882	0.999503	no
MSTRG.9559	MSTRG.9559	-	NC_012873.2:4153510-4157349	SS	SSN	OK	15.7924	28.4218	0.847762	1.65096	0.08825	0.999503	no
MSTRG.6003	MSTRG.6003	-	NC_012871.2:74362173-74365854	SS	SSN	OK	7.64392	15.8289	1.05017	1.74861	0.08855	0.999503	no
MSTRG.4285	MSTRG.4285	-	NC_012871.2:15128120-15129922	SS	SSN	OK	3.80465	1.12831	-1.7536	-1.81688	0.0886	0.999503	no
MSTRG.3760	MSTRG.3760	-	NC_012871.2:2367070-2374063	SS	SSN	OK	35.8183	21.6258	-0.727943	-1.63509	0.0888	0.999503	no
MSTRG.8422	MSTRG.8422	-	NC_012872.2:65351396-65353706	SS	SSN	OK	4.26257	9.43874	1.14687	1.69066	0.0888	0.999503	no
MSTRG.4696	MSTRG.4696	-	NC_012871.2:56836511-56840328	SS	SSN	OK	2.70185	0.796213	-1.76272	-1.81478	0.08885	0.999503	no
MSTRG.5203	MSTRG.5203	-	NC_012871.2:65426976-65430394	SS	SSN	OK	37.4061	62.4007	0.738287	1.70886	0.0889	0.999503	no
MSTRG.3059	MSTRG.3059	-	NC_012870.2:73542519-73547639	SS	SSN	OK	11.2532	20.8937	0.892727	1.67519	0.0891	0.999503	no
MSTRG.18330	MSTRG.18330	-	NC_012878.2:54116509-54121244	SS	SSN	OK	9.06466	18.1048	0.99805	1.66846	0.08915	0.999503	no
MSTRG.19363	MSTRG.19363	-	NC_012879.2:7563093-7564492	SS	SSN	OK	4.31118	10.254	1.25003	1.75949	0.08915	0.999503	no
MSTRG.16411	MSTRG.16411	-	NC_012877.2:12100039-12105135	SS	SSN	OK	10.2938	4.89832	-1.07142	-1.66429	0.0893	0.999503	no
MSTRG.13282	MSTRG.13282	-	NC_012875.2:44569451-44569609	SS	SSN	OK	14.2403	0	-inf	-nan	0.0893	0.999503	no
MSTRG.19968	MSTRG.19968	-	NC_012879.2:52475972-52476392	SS	SSN	OK	0.465458	0	-inf	-nan	0.0893	0.999503	no
MSTRG.2653	MSTRG.2653	-	NC_012870.2:68733955-68734439	SS	SSN	OK	0.353719	0	-inf	-nan	0.0893	0.999503	no
MSTRG.4460	MSTRG.4460	-	NC_012871.2:28618375-28618558	SS	SSN	OK	6.73061	0	-inf	-nan	0.0893	0.999503	no
MSTRG.6302	MSTRG.6302	-	NC_012872.2:362453-362681	SS	SSN	OK	2.65573	0	-inf	-nan	0.0893	0.999503	no
MSTRG.7461	MSTRG.7461	-	NC_012872.2:50247289-50247382	SS	SSN	OK	773.212	0	-inf	-nan	0.0893	0.999503	no
MSTRG.13733	MSTRG.13733	-	NC_012875.2:51115123-51116314	SS	SSN	OK	3.05064	8.47905	1.47479	1.74607	0.08935	0.999503	no
MSTRG.10899	MSTRG.10899	-	NC_012873.2:60351671-60357414	SS	SSN	OK	34.8374	56.9732	0.709647	1.65169	0.0894	0.999503	no
MSTRG.2772	MSTRG.2772	-	NC_012870.2:69919635-69920890	SS	SSN	OK	24.229	12.6872	-0.933357	-1.71238	0.08945	0.999503	no
MSTRG.5315	MSTRG.5315	-	NC_012871.2:66784957-66787490	SS	SSN	OK	33.2768	19.6112	-0.762836	-1.67216	0.0895	0.999503	no
MSTRG.11261	MSTRG.11261	-	NC_012873.2:64995628-64999359	SS	SSN	OK	0.626317	2.99842	2.25924	1.9233	0.0895	0.999503	no
MSTRG.10612	MSTRG.10612	-	NC_012873.2:56513946-56520245	SS	SSN	OK	0.630424	2.16027	1.77682	1.82856	0.0897	0.999503	no
MSTRG.7552	MSTRG.7552	-	NC_012872.2:52430759-52434227	SS	SSN	OK	0.585788	2.00771	1.7771	1.82886	0.0897	0.999503	no
MSTRG.10810	MSTRG.10810	-	NC_012873.2:59192373-59204429	SS	SSN	OK	21.9457	36.5097	0.734342	1.67014	0.0898	0.999503	no
MSTRG.14281	MSTRG.14281	-	NC_012875.2:57762688-57767421	SS	SSN	OK	10.2044	17.6244	0.788386	1.67168	0.08985	0.999503	no
MSTRG.6364	MSTRG.6364	-	NC_012872.2:1194221-1196557	SS	SSN	OK	3.63138	8.02397	1.1438	1.71709	0.08995	0.999503	no
MSTRG.16281	MSTRG.16281	-	NC_012877.2:5710626-5712016	SS	SSN	OK	1.07113	5.19233	2.27725	1.92489	0.09005	0.999503	no
MSTRG.15694	MSTRG.15694	-	NC_012876.2:61812356-61813421	SS	SSN	OK	1.15784	5.50594	2.24955	1.92149	0.09045	0.999503	no
MSTRG.2225	MSTRG.2225	-	NC_012870.2:62481202-62486261	SS	SSN	OK	12.1441	22.7017	0.902548	1.669	0.0905	0.999503	no
MSTRG.2708	MSTRG.2708	-	NC_012870.2:69254785-69259474	SS	SSN	OK	11.4377	20.4595	0.838973	1.71736	0.0907	0.999503	no
MSTRG.1079	MSTRG.1079	-	NC_012870.2:12182714-12185474	SS	SSN	OK	19.6939	39.1078	0.989709	1.67607	0.0908	0.999503	no
MSTRG.15797	MSTRG.15797	-	NC_012876.2:63252812-63263582	SS	SSN	OK	23.8446	14.3814	-0.729459	-1.69713	0.091	0.999503	no
MSTRG.9381	MSTRG.9381	-	NC_012873.2:2024616-2031340	SS	SSN	OK	31.2126	18.3065	-0.769776	-1.66174	0.09105	0.999503	no
MSTRG.6248	MSTRG.6248	-	NC_012871.2:77388688-77390853	SS	SSN	OK	3.41544	1.01055	-1.75693	-1.8005	0.09125	0.999503	no
MSTRG.2881	MSTRG.2881	-	NC_012870.2:71249605-71253537	SS	SSN	OK	13.1744	6.87162	-0.939017	-1.69959	0.0913	0.999503	no
MSTRG.8773	MSTRG.8773	-	NC_012872.2:69072860-69075146	SS	SSN	OK	111.179	54.1084	-1.03896	-1.65134	0.09145	0.999503	no
MSTRG.2227	MSTRG.2227	-	NC_012870.2:62497308-62498441	SS	SSN	OK	0.937166	6.04725	2.6899	2.15809	0.09145	0.999503	no
MSTRG.9922	MSTRG.9922	-	NC_012873.2:10542212-10546212	SS	SSN	OK	5.07223	12.4837	1.29935	1.76242	0.09215	0.999503	no
MSTRG.12475	MSTRG.12475	-	NC_012874.2:63826940-63832964	SS	SSN	OK	2.17286	0.756023	-1.52309	-1.80482	0.0922	0.999503	no
MSTRG.791	MSTRG.791	-	NC_012870.2:8347530-8348492	SS	SSN	OK	14.6218	6.31803	-1.21057	-1.65365	0.09225	0.999503	no
MSTRG.19930	MSTRG.19930	-	NC_012879.2:51681014-51687463	SS	SSN	OK	26.9329	15.9332	-0.757333	-1.65356	0.0923	0.999503	no
MSTRG.4875	MSTRG.4875	-	NC_012871.2:60639257-60650829	SS	SSN	OK	31.4301	19.1142	-0.7175	-1.693	0.0923	0.999503	no
MSTRG.3293	MSTRG.3293	-	NC_012870.2:76518460-76520318	SS	SSN	OK	2.20858	6.18556	1.48579	1.75067	0.0923	0.999503	no
MSTRG.17992	MSTRG.17992	-	NC_012878.2:48859836-48861283	SS	SSN	OK	0.254146	1.39018	2.45154	1.82219	0.0923	0.999503	no
MSTRG.6852	MSTRG.6852	-	NC_012872.2:8538896-8541639	SS	SSN	OK	9.49056	4.89408	-0.955456	-1.71646	0.0924	0.999503	no
MSTRG.6123	MSTRG.6123	-	NC_012871.2:75679449-75682117	SS	SSN	OK	34.1343	19.1703	-0.832352	-1.70911	0.0925	0.999503	no
MSTRG.19300	MSTRG.19300	-	NC_012879.2:6339159-6345527	SS	SSN	OK	0.509404	1.66145	1.70556	1.6966	0.0925	0.999503	no
MSTRG.2984	MSTRG.2984	-	NC_012870.2:72515556-72519018	SS	SSN	OK	0.360178	2.10209	2.54504	2.15157	0.09255	0.999503	no
MSTRG.15586	MSTRG.15586	-	NC_012876.2:60224275-60228729	SS	SSN	OK	5.04086	10.2096	1.01818	1.68116	0.0926	0.999503	no
MSTRG.8340	MSTRG.8340	-	NC_012872.2:64344201-64352991	SS	SSN	OK	0.615395	1.72012	1.48292	1.70451	0.0926	0.999503	no
MSTRG.2125	MSTRG.2125	-	NC_012870.2:60835935-60837925	SS	SSN	OK	32.2621	19.1001	-0.756256	-1.67808	0.09265	0.999503	no
MSTRG.556	MSTRG.556	-	NC_012870.2:5686577-5688644	SS	SSN	OK	5.58911	10.8602	0.958366	1.66496	0.0927	0.999503	no
MSTRG.15363	MSTRG.15363	-	NC_012876.2:54874792-54876959	SS	SSN	OK	6.28823	13.1755	1.06713	1.67093	0.09275	0.999503	no
MSTRG.5975	MSTRG.5975	-	NC_012871.2:74134341-74139306	SS	SSN	OK	1.26634	5.25086	2.05188	1.81223	0.09285	0.999503	no
MSTRG.8123	MSTRG.8123	-	NC_012872.2:61908304-61910289	SS	SSN	OK	2.53629	7.0821	1.48146	1.74331	0.0929	0.999503	no
MSTRG.604	MSTRG.604	-	NC_012870.2:6271711-6274582	SS	SSN	OK	0.564735	1.85099	1.71265	1.70468	0.09325	0.999503	no
MSTRG.3912	MSTRG.3912	-	NC_012871.2:4739631-4747102	SS	SSN	OK	0	0.913674	inf	-nan	0.09325	0.999503	no
MSTRG.13559	MSTRG.13559	-	NC_012875.2:49008776-49015219	SS	SSN	OK	1.45883	0.306212	-2.25221	-1.9182	0.0933	0.999503	no
MSTRG.4970	MSTRG.4970	-	NC_012871.2:62302961-62305736	SS	SSN	OK	0.511021	2.73478	2.41997	1.7967	0.09385	0.999503	no
MSTRG.16204	MSTRG.16204	-	NC_012877.2:4300327-4302179	SS	SSN	OK	0.664483	3.18227	2.25975	1.89242	0.09395	0.999503	no
MSTRG.17259	MSTRG.17259	-	NC_012878.2:1729975-1738630	SS	SSN	OK	3.97593	1.49515	-1.411	-1.75884	0.0941	0.999503	no
MSTRG.15473	MSTRG.15473	-	NC_012876.2:57896253-57898734	SS	SSN	OK	56.0576	33.7894	-0.730338	-1.69288	0.09425	0.999503	no
MSTRG.13667	MSTRG.13667	-	NC_012875.2:50307341-50311691	SS	SSN	OK	249.878	152.415	-0.713226	-1.67446	0.09425	0.999503	no
MSTRG.646	MSTRG.646	-	NC_012870.2:6729596-6731678	SS	SSN	OK	36.3228	21.3593	-0.76601	-1.67333	0.09435	0.999503	no
MSTRG.19786	MSTRG.19786	-	NC_012879.2:45701689-45702648	SS	SSN	OK	12.6139	5.10899	-1.30391	-1.66178	0.0945	0.999503	no
MSTRG.15159	MSTRG.15159	-	NC_012876.2:19351459-19354615	SS	SSN	OK	5.3353	11.6749	1.12977	1.62518	0.0948	0.999503	no
MSTRG.4648	MSTRG.4648	-	NC_012871.2:55586212-55594925	SS	SSN	OK	23.0303	13.7967	-0.739213	-1.65843	0.0949	0.999503	no
MSTRG.9481	MSTRG.9481	-	NC_012873.2:3150604-3161174	SS	SSN	OK	4.1176	1.50688	-1.45024	-1.56944	0.09495	0.999503	no
MSTRG.3530	MSTRG.3530	-	NC_012870.2:79465913-79472180	SS	SSN	OK	3.15686	6.89271	1.12658	1.69634	0.09495	0.999503	no
MSTRG.11378	MSTRG.11378	-	NC_012873.2:66540663-66543367	SS	SSN	OK	1.7454	5.7813	1.72784	1.99871	0.09495	0.999503	no
MSTRG.7762	MSTRG.7762	-	NC_012872.2:56782647-56789961	SS	SSN	OK	30.4502	50.2682	0.723192	1.69901	0.09525	0.999503	no
MSTRG.6137	MSTRG.6137	-	NC_012871.2:75846999-75851400	SS	SSN	OK	3.08032	5.76846	0.905105	1.63878	0.09525	0.999503	no
MSTRG.8863	MSTRG.8863	-	NC_012872.2:70130869-70134670	SS	SSN	OK	1.55654	4.19665	1.4309	1.75101	0.09525	0.999503	no
MSTRG.4812	MSTRG.4812	-	NC_012871.2:59370286-59379799	SS	SSN	OK	2.39098	4.53178	0.922477	1.66569	0.0954	0.999503	no
MSTRG.6578	MSTRG.6578	-	NC_012872.2:4322422-4333528	SS	SSN	OK	1.91288	0.689775	-1.47155	-1.63649	0.0955	0.999503	no
MSTRG.19675	MSTRG.19675	-	NC_012879.2:23209641-23214617	SS	SSN	OK	4.21188	1.84446	-1.19127	-1.62921	0.0955	0.999503	no
MSTRG.3855	MSTRG.3855	-	NC_012871.2:4005166-4007537	SS	SSN	OK	4.87186	2.14889	-1.18088	-1.59817	0.0955	0.999503	no
MSTRG.13652	MSTRG.13652	-	NC_012875.2:50077263-50082085	SS	SSN	OK	54.3133	32.1932	-0.754549	-1.63144	0.09555	0.999503	no
MSTRG.12732	MSTRG.12732	-	NC_012874.2:70590309-70602544	SS	SSN	OK	1.23466	0.258795	-2.25423	-1.82372	0.0956	0.999503	no
MSTRG.4816	MSTRG.4816	-	NC_012871.2:59533987-59538571	SS	SSN	OK	0.910559	2.93216	1.68714	1.67618	0.0957	0.999503	no
MSTRG.15481	MSTRG.15481	-	NC_012876.2:58091556-58103982	SS	SSN	OK	20.6328	11.0946	-0.895078	-1.53207	0.0958	0.999503	no
MSTRG.11827	MSTRG.11827	-	NC_012874.2:4755462-4755770	SS	SSN	OK	0	0.752217	inf	-nan	0.09585	0.999503	no
MSTRG.15269	MSTRG.15269	-	NC_012876.2:49784188-49784640	SS	SSN	OK	0	0.319005	inf	-nan	0.09585	0.999503	no
MSTRG.17368	MSTRG.17368	-	NC_012878.2:3606065-3606537	SS	SSN	OK	0	0.294701	inf	-nan	0.09585	0.999503	no
MSTRG.4403	MSTRG.4403	-	NC_012871.2:21122865-21123254	SS	SSN	OK	0	37.6824	inf	-nan	0.09585	0.999503	no
MSTRG.8093	MSTRG.8093	-	NC_012872.2:61591361-61591579	SS	SSN	OK	0	2.38343	inf	-nan	0.09585	0.999503	no
MSTRG.9349	MSTRG.9349	-	NC_012873.2:1547961-1551335	SS	SSN	OK	8.69033	4.39979	-0.981975	-1.68377	0.09595	0.999503	no
MSTRG.17726	MSTRG.17726	-	NC_012878.2:35364092-35365824	SS	SSN	OK	37.7862	63.9763	0.759679	1.63807	0.0962	0.999503	no
MSTRG.20113	MSTRG.20113	-	NC_012879.2:55186991-55194201	SS	SSN	OK	4.37163	1.58993	-1.4592	-1.72685	0.09625	0.999503	no
MSTRG.10775	MSTRG.10775	-	NC_012873.2:58734854-58739639	SS	SSN	OK	0.615878	3.92755	2.67291	2.24682	0.09635	0.999503	no
MSTRG.5956	MSTRG.5956	-	NC_012871.2:73943496-73944367	SS	SSN	OK	0.957717	4.54679	2.24718	1.87906	0.0966	0.999503	no
MSTRG.19297	MSTRG.19297	-	NC_012879.2:6296812-6299588	SS	SSN	OK	9.85345	17.8564	0.857742	1.66914	0.0967	0.999503	no
MSTRG.20059	MSTRG.20059	-	NC_012879.2:54265215-54277941	SS	SSN	OK	8.74258	14.7695	0.756489	1.63409	0.09675	0.999503	no
MSTRG.4629	MSTRG.4629	-	NC_012871.2:54970229-54971099	SS	SSN	OK	5.27554	14.7898	1.48721	1.75006	0.0968	0.999503	no
MSTRG.6573	MSTRG.6573	-	NC_012872.2:4164394-4168474	SS	SSN	OK	43.572	25.1446	-0.793153	-1.63815	0.09685	0.999503	no
MSTRG.12360	MSTRG.12360	-	NC_012874.2:58986724-58986977	SS	SSN	OK	5.46711	29.2261	2.41841	1.76974	0.09705	0.999503	no
MSTRG.1852	MSTRG.1852	-	NC_012870.2:54731766-54735033	SS	SSN	OK	3.50087	1.5356	-1.18891	-1.61607	0.09745	0.999503	no
MSTRG.5153	MSTRG.5153	-	NC_012871.2:64746552-64750418	SS	SSN	OK	5.98515	13.1129	1.13152	1.69548	0.0976	0.999503	no
MSTRG.17252	MSTRG.17252	-	NC_012878.2:1633812-1636525	SS	SSN	OK	34.6415	56.8026	0.713455	1.64608	0.0977	0.999503	no
MSTRG.14024	MSTRG.14024	-	NC_012875.2:55074212-55077473	SS	SSN	OK	26.189	42.7061	0.705482	1.65599	0.09775	0.999503	no
MSTRG.3839	MSTRG.3839	-	NC_012871.2:3850774-3856295	SS	SSN	OK	7.37136	13.5305	0.876214	1.63271	0.0982	0.999503	no
MSTRG.13243	MSTRG.13243	-	NC_012875.2:43497872-43504639	SS	SSN	OK	31.6334	18.5997	-0.766168	-1.62468	0.09825	0.999503	no
MSTRG.13133	MSTRG.13133	-	NC_012875.2:38579080-38588474	SS	SSN	OK	0.291059	1.31654	2.17736	1.8319	0.09825	0.999503	no
MSTRG.221	MSTRG.221	-	NC_012870.2:2135946-2137986	SS	SSN	OK	317.784	518.409	0.706043	1.66522	0.0985	0.999503	no
MSTRG.14216	MSTRG.14216	-	NC_012875.2:57144499-57150094	SS	SSN	OK	4.43641	8.29006	0.90199	1.63263	0.09855	0.999503	no
MSTRG.1272	MSTRG.1272	-	NC_012870.2:15851301-15857286	SS	SSN	OK	2.23509	0.666277	-1.74614	-1.64817	0.09885	0.999503	no
MSTRG.10765	MSTRG.10765	-	NC_012873.2:58572081-58579309	SS	SSN	OK	54.967	32.8559	-0.742413	-1.683	0.099	0.999503	no
MSTRG.11838	MSTRG.11838	-	NC_012874.2:5130018-5134559	SS	SSN	OK	0.959612	0.138793	-2.78952	-2.16677	0.0992	0.999503	no
MSTRG.14677	MSTRG.14677	-	NC_012876.2:1359832-1363105	SS	SSN	OK	22.868	13.0697	-0.807106	-1.67619	0.0992	0.999503	no
MSTRG.10987	MSTRG.10987	-	NC_012873.2:61388756-61392361	SS	SSN	OK	50.9331	30.4434	-0.742475	-1.64443	0.0992	0.999503	no
MSTRG.2320	MSTRG.2320	-	NC_012870.2:64162760-64167471	SS	SSN	OK	34.0928	56.7913	0.736201	1.668	0.0992	0.999503	no
MSTRG.1789	MSTRG.1789	-	NC_012870.2:51092965-51094492	SS	SSN	OK	0.505227	2.54031	2.33	1.72144	0.09925	0.999503	no
MSTRG.8966	MSTRG.8966	-	NC_012872.2:71314234-71316855	SS	SSN	OK	23.2393	38.1119	0.713676	1.6354	0.09935	0.999503	no
MSTRG.14184	MSTRG.14184	-	NC_012875.2:56801291-56805012	SS	SSN	OK	1.59856	4.42235	1.46804	1.73854	0.09935	0.999503	no
MSTRG.17848	MSTRG.17848	-	NC_012878.2:45636070-45637135	SS	SSN	OK	4.42773	10.7814	1.28391	1.62587	0.09955	0.999503	no
MSTRG.6865	MSTRG.6865	-	NC_012872.2:8697777-8698680	SS	SSN	OK	5.56854	13.4913	1.27666	1.62573	0.09975	0.999503	no
MSTRG.10497	MSTRG.10497	-	NC_012873.2:55058245-55062343	SS	SSN	OK	3.85289	7.55452	0.971399	1.65653	0.09985	0.999503	no
MSTRG.5611	MSTRG.5611	-	NC_012871.2:70216115-70222372	SS	SSN	OK	1.84161	4.50791	1.29149	1.73366	0.0999	0.999503	no
MSTRG.20248	MSTRG.20248	-	NC_012879.2:57346467-57347908	SS	SSN	OK	16.2741	0.181886	-6.48339	-4.26967	0.10005	0.999503	no
MSTRG.1575	MSTRG.1575	-	NC_012870.2:22272196-22276104	SS	SSN	OK	20.9466	11.6806	-0.842598	-1.64486	0.10005	0.999503	no
MSTRG.16434	MSTRG.16434	-	NC_012877.2:14480307-14484216	SS	SSN	OK	24.7064	14.3731	-0.781509	-1.66966	0.1001	0.999503	no
MSTRG.2326	MSTRG.2326	-	NC_012870.2:64288858-64291296	SS	SSN	OK	2.34889	5.74271	1.28975	1.59112	0.1002	0.999503	no
MSTRG.2866	MSTRG.2866	-	NC_012870.2:71073224-71075839	SS	SSN	OK	13.4704	7.27694	-0.888393	-1.68446	0.1004	0.999503	no
MSTRG.14069	MSTRG.14069	-	NC_012875.2:55505187-55508856	SS	SSN	OK	170.402	105.781	-0.687858	-1.60619	0.1004	0.999503	no
MSTRG.20181	MSTRG.20181	-	NC_012879.2:56174456-56175857	SS	SSN	OK	40.2594	73.0936	0.860418	1.62024	0.1004	0.999503	no
MSTRG.18044	MSTRG.18044	-	NC_012878.2:49897690-49904201	SS	SSN	OK	3.47035	6.90037	0.991591	1.69622	0.1005	0.999503	no
MSTRG.2925	MSTRG.2925	-	NC_012870.2:71818086-71822518	SS	SSN	OK	4.64159	9.33048	1.00733	1.64328	0.10065	0.999503	no
MSTRG.9257	MSTRG.9257	-	NC_012873.2:418427-422347	SS	SSN	OK	1.16916	3.87964	1.73045	1.78369	0.1007	0.999503	no
MSTRG.9830	MSTRG.9830	-	NC_012873.2:7905572-7913033	SS	SSN	OK	56.1705	34.5687	-0.700347	-1.6607	0.10075	0.999503	no
MSTRG.6076	MSTRG.6076	-	NC_012871.2:75221979-75224105	SS	SSN	OK	13.2867	22.9796	0.790367	1.67605	0.1009	0.999503	no
MSTRG.16978	MSTRG.16978	-	NC_012877.2:59960576-59963370	SS	SSN	OK	1.31182	3.57416	1.44604	1.70363	0.1009	0.999503	no
MSTRG.16932	MSTRG.16932	-	NC_012877.2:59213409-59217260	SS	SSN	OK	0	3.64493	inf	-nan	0.10105	0.999503	no
MSTRG.12729	MSTRG.12729	-	NC_012874.2:70444015-70460505	SS	SSN	OK	12.6191	7.56629	-0.73795	-1.6151	0.1013	0.999503	no
MSTRG.17346	MSTRG.17346	-	NC_012878.2:3158696-3164978	SS	SSN	OK	3.09407	5.654	0.869769	1.63464	0.10135	0.999503	no
MSTRG.10903	MSTRG.10903	-	NC_012873.2:60408420-60409838	SS	SSN	OK	6.36667	0.193192	-5.04243	-3.21463	0.10155	0.999503	no
MSTRG.15574	MSTRG.15574	-	NC_012876.2:60102634-60105537	SS	SSN	OK	4.25127	8.98012	1.07884	1.64491	0.10155	0.999503	no
MSTRG.15082	MSTRG.15082	-	NC_012876.2:12684757-12699108	SS	SSN	OK	13.8148	7.67186	-0.848567	-1.6644	0.1018	0.999503	no
MSTRG.17594	MSTRG.17594	-	NC_012878.2:9133673-9136209	SS	SSN	OK	4.53338	0.192504	-4.55763	-2.82989	0.10185	0.999503	no
MSTRG.447	MSTRG.447	-	NC_012870.2:4462694-4463939	SS	SSN	OK	0.258007	3.66898	3.8299	2.24925	0.1019	0.999503	no
MSTRG.20095	MSTRG.20095	-	NC_012879.2:54864154-54879648	SS	SSN	OK	5.00049	2.87548	-0.798268	-1.61186	0.10195	0.999503	no
MSTRG.15880	MSTRG.15880	-	NC_012876.2:64471733-64475737	SS	SSN	OK	355.232	215.517	-0.720958	-1.61246	0.10205	0.999503	no
MSTRG.4932	MSTRG.4932	-	NC_012871.2:61537702-61540120	SS	SSN	OK	1.50653	0.301445	-2.32126	-1.73314	0.1021	0.999503	no
MSTRG.6399	MSTRG.6399	-	NC_012872.2:1718270-1719279	SS	SSN	OK	6.97273	1.53811	-2.18057	-1.82995	0.1022	0.999503	no
MSTRG.5964	MSTRG.5964	-	NC_012871.2:74015650-74017734	SS	SSN	OK	5.00596	9.92855	0.987937	1.60245	0.10225	0.999503	no
MSTRG.19236	MSTRG.19236	-	NC_012879.2:5341121-5342967	SS	SSN	OK	4.27712	1.33322	-1.68173	-1.71861	0.1023	0.999503	no
MSTRG.10117	MSTRG.10117	-	NC_012873.2:40614971-40619080	SS	SSN	OK	3.57375	8.1083	1.18196	1.63249	0.1023	0.999503	no
MSTRG.4946	MSTRG.4946	-	NC_012871.2:61861561-61863105	SS	SSN	OK	1.38965	4.42494	1.67094	1.73344	0.1023	0.999503	no
MSTRG.5319	MSTRG.5319	-	NC_012871.2:66837774-66839863	SS	SSN	OK	30.2791	52.6888	0.799174	1.6611	0.10245	0.999503	no
MSTRG.3868	MSTRG.3868	-	NC_012871.2:4126851-4129477	SS	SSN	OK	43.4611	26.7368	-0.700897	-1.59804	0.1025	0.999503	no
MSTRG.18523	MSTRG.18523	-	NC_012878.2:56126160-56128318	SS	SSN	OK	0.559237	2.59192	2.21249	1.85347	0.10255	0.999503	no
MSTRG.10301	MSTRG.10301	-	NC_012873.2:51835376-51835643	SS	SSN	OK	1.01394	0	-inf	-nan	0.10255	0.999503	no
MSTRG.10309	MSTRG.10309	-	NC_012873.2:51985336-51985642	SS	SSN	OK	0.668625	0	-inf	-nan	0.10255	0.999503	no
MSTRG.11845	MSTRG.11845	-	NC_012874.2:5463227-5463561	SS	SSN	OK	0.526953	0	-inf	-nan	0.10255	0.999503	no
MSTRG.14574	MSTRG.14574	-	NC_012875.2:61051218-61051301	SS	SSN	OK	1487.34	0	-inf	-nan	0.10255	0.999503	no
MSTRG.17429	MSTRG.17429	-	NC_012878.2:4544095-4544314	SS	SSN	OK	2.0693	0	-inf	-nan	0.10255	0.999503	no
MSTRG.17850	MSTRG.17850	-	NC_012878.2:45699303-45699625	SS	SSN	OK	0.580543	0	-inf	-nan	0.10255	0.999503	no
MSTRG.19719	MSTRG.19719	-	NC_012879.2:38143216-38143640	SS	SSN	OK	0.304334	0	-inf	-nan	0.10255	0.999503	no
MSTRG.3821	MSTRG.3821	-	NC_012871.2:3404200-3404871	SS	SSN	OK	0.287687	0	-inf	-nan	0.10255	0.999503	no
MSTRG.490	MSTRG.490	-	NC_012870.2:4969363-4971140	SS	SSN	OK	0.290337	0	-inf	-nan	0.10255	0.999503	no
MSTRG.6801	MSTRG.6801	-	NC_012872.2:7528427-7528550	SS	SSN	OK	47.708	0	-inf	-nan	0.10255	0.999503	no
MSTRG.5623	MSTRG.5623	-	NC_012871.2:70427440-70431363	SS	SSN	OK	18.7848	10.7176	-0.809588	-1.58851	0.1026	0.999503	no
MSTRG.9953	MSTRG.9953	-	NC_012873.2:11552240-11553889	SS	SSN	OK	27.0826	15.8544	-0.772487	-1.62517	0.10265	0.999503	no
MSTRG.11180	MSTRG.11180	-	NC_012873.2:63931283-63933665	SS	SSN	OK	0.285031	1.32643	2.21836	1.84501	0.10265	0.999503	no
MSTRG.10285	MSTRG.10285	-	NC_012873.2:51515115-51516333	SS	SSN	OK	7.26698	15.08	1.05321	1.62481	0.1028	0.999503	no
MSTRG.13907	MSTRG.13907	-	NC_012875.2:53317378-53321147	SS	SSN	OK	0.572685	1.87985	1.7148	1.5955	0.10285	0.999503	no
MSTRG.18806	MSTRG.18806	-	NC_012878.2:59155245-59160170	SS	SSN	OK	32.4801	20.0356	-0.69699	-1.62735	0.1029	0.999503	no
MSTRG.13126	MSTRG.13126	-	NC_012875.2:38286396-38287869	SS	SSN	OK	24.2404	41.293	0.768486	1.67638	0.10315	0.999503	no
MSTRG.16813	MSTRG.16813	-	NC_012877.2:56638767-56642136	SS	SSN	OK	1.15629	4.98513	2.10813	1.78124	0.10315	0.999503	no
MSTRG.19419	MSTRG.19419	-	NC_012879.2:8855458-8856845	SS	SSN	OK	3.74091	0.828691	-2.17448	-1.81751	0.1032	0.999503	no
MSTRG.828	MSTRG.828	-	NC_012870.2:8907503-8910009	SS	SSN	OK	0.309581	1.53851	2.31314	1.69948	0.1032	0.999503	no
MSTRG.5082	MSTRG.5082	-	NC_012871.2:63855640-63857854	SS	SSN	OK	13.4614	22.9694	0.770885	1.61518	0.1033	0.999503	no
MSTRG.16968	MSTRG.16968	-	NC_012877.2:59819965-59827469	SS	SSN	OK	4.70289	9.7417	1.05063	1.59756	0.1033	0.999503	no
MSTRG.1948	MSTRG.1948	-	NC_012870.2:57106069-57106610	SS	SSN	OK	22.681	0.887193	-4.67609	-2.95524	0.1035	0.999503	no
MSTRG.6169	MSTRG.6169	-	NC_012871.2:76400781-76402283	SS	SSN	OK	3.79312	0.864489	-2.13347	-1.78118	0.1036	0.999503	no
MSTRG.2596	MSTRG.2596	-	NC_012870.2:67980293-67982270	SS	SSN	OK	4.72157	9.48242	1.00599	1.63924	0.1036	0.999503	no
MSTRG.16659	MSTRG.16659	-	NC_012877.2:52060412-52064328	SS	SSN	OK	30.1809	18.089	-0.738527	-1.604	0.10365	0.999503	no
MSTRG.4289	MSTRG.4289	-	NC_012871.2:15189576-15192177	SS	SSN	OK	6.68133	12.4955	0.903203	1.62968	0.1037	0.999503	no
MSTRG.1279	MSTRG.1279	-	NC_012870.2:15934017-15938197	SS	SSN	OK	4.96912	1.78008	-1.48105	-1.60243	0.1039	0.999503	no
MSTRG.4628	MSTRG.4628	-	NC_012871.2:54908755-54912742	SS	SSN	OK	1.21646	0.374017	-1.70152	-1.60881	0.10395	0.999503	no
MSTRG.12053	MSTRG.12053	-	NC_012874.2:14536337-14552987	SS	SSN	OK	3.77805	1.78798	-1.07931	-1.62057	0.10405	0.999503	no
MSTRG.3129	MSTRG.3129	-	NC_012870.2:74228235-74230586	SS	SSN	OK	10.6796	5.75033	-0.893136	-1.61011	0.10435	0.999503	no
MSTRG.18693	MSTRG.18693	-	NC_012878.2:57840049-57841889	SS	SSN	OK	3.639	1.14774	-1.66475	-1.66802	0.1045	0.999503	no
MSTRG.2379	MSTRG.2379	-	NC_012870.2:65155176-65161831	SS	SSN	OK	0.667005	2.25584	1.7579	1.61784	0.1047	0.999503	no
MSTRG.7840	MSTRG.7840	-	NC_012872.2:58330540-58335523	SS	SSN	OK	0.569698	2.44896	2.1039	1.78332	0.1048	0.999503	no
MSTRG.1044	MSTRG.1044	-	NC_012870.2:11766304-11766978	SS	SSN	OK	3.22627	0.664826	-2.27882	-1.66629	0.1049	0.999503	no
MSTRG.488	MSTRG.488	-	NC_012870.2:4957708-4961728	SS	SSN	OK	21.8927	36.8761	0.752237	1.60771	0.10495	0.999503	no
MSTRG.1553	MSTRG.1553	-	NC_012870.2:21691892-21694266	SS	SSN	OK	0.0868764	4.73049	5.76688	3.73875	0.1051	0.999503	no
MSTRG.11313	MSTRG.11313	-	NC_012873.2:65750133-65756869	SS	SSN	OK	26.4802	16.5714	-0.676215	-1.59398	0.1052	0.999503	no
MSTRG.5044	MSTRG.5044	-	NC_012871.2:63349672-63350986	SS	SSN	OK	15.8014	6.8833	-1.19888	-1.66564	0.10525	0.999503	no
MSTRG.10507	MSTRG.10507	-	NC_012873.2:55333467-55337623	SS	SSN	OK	262.255	160.392	-0.709368	-1.60643	0.10525	0.999503	no
MSTRG.12254	MSTRG.12254	-	NC_012874.2:52009207-52014516	SS	SSN	OK	6.83286	2.52683	-1.43516	-1.65202	0.1053	0.999503	no
MSTRG.16879	MSTRG.16879	-	NC_012877.2:58165635-58170539	SS	SSN	OK	5.69094	3.00417	-0.921701	-1.60388	0.10535	0.999503	no
MSTRG.3676	MSTRG.3676	-	NC_012871.2:584970-593841	SS	SSN	OK	52.1261	33.1198	-0.654312	-1.56419	0.10555	0.999503	no
MSTRG.13293	MSTRG.13293	-	NC_012875.2:44957201-44961060	SS	SSN	OK	9.66205	16.414	0.764527	1.60802	0.1057	0.999503	no
MSTRG.9060	MSTRG.9060	-	NC_012872.2:72525679-72531879	SS	SSN	OK	0.464315	2.11993	2.19084	1.79608	0.1057	0.999503	no
MSTRG.2188	MSTRG.2188	-	NC_012870.2:61885030-61887372	SS	SSN	OK	0.396035	1.80956	2.19194	1.79698	0.1057	0.999503	no
MSTRG.9910	MSTRG.9910	-	NC_012873.2:10201776-10208616	SS	SSN	OK	35.0907	21.769	-0.688813	-1.61701	0.10575	0.999503	no
MSTRG.17849	MSTRG.17849	-	NC_012878.2:45679634-45680653	SS	SSN	OK	2.69244	8.50681	1.65971	1.70227	0.10585	0.999503	no
MSTRG.7839	MSTRG.7839	-	NC_012872.2:58321717-58325668	SS	SSN	OK	0.644057	2.93471	2.18795	1.79371	0.10585	0.999503	no
MSTRG.1784	MSTRG.1784	-	NC_012870.2:50855084-50863093	SS	SSN	OK	1.14623	0	-inf	-nan	0.1059	0.999503	no
MSTRG.16843	MSTRG.16843	-	NC_012877.2:57331665-57374510	SS	SSN	OK	25.7884	41.3829	0.682311	1.61748	0.1061	0.999503	no
MSTRG.14063	MSTRG.14063	-	NC_012875.2:55463769-55467614	SS	SSN	OK	0.154056	3.47091	4.49379	2.83973	0.10625	0.999503	no
MSTRG.8718	MSTRG.8718	-	NC_012872.2:68449416-68455332	SS	SSN	OK	22.5587	11.4474	-0.978672	-1.5621	0.1063	0.999503	no
MSTRG.9920	MSTRG.9920	-	NC_012873.2:10378201-10395440	SS	SSN	OK	2.44135	5.46499	1.16254	1.57832	0.10645	0.999503	no
MSTRG.2159	MSTRG.2159	-	NC_012870.2:61257913-61267677	SS	SSN	OK	57.0579	35.3232	-0.691809	-1.60329	0.10665	0.999503	no
MSTRG.14737	MSTRG.14737	-	NC_012876.2:2404533-2408698	SS	SSN	OK	12.8543	23.0177	0.840493	1.61396	0.10715	0.999503	no
MSTRG.14777	MSTRG.14777	-	NC_012876.2:2937154-2939549	SS	SSN	OK	7.41047	13.3611	0.850405	1.63102	0.10715	0.999503	no
MSTRG.919	MSTRG.919	-	NC_012870.2:9916349-9921317	SS	SSN	OK	41.0279	65.6731	0.678698	1.60105	0.1072	0.999503	no
MSTRG.8132	MSTRG.8132	-	NC_012872.2:62009574-62019200	SS	SSN	OK	136.272	228.625	0.746491	1.56253	0.1073	0.999503	no
MSTRG.2819	MSTRG.2819	-	NC_012870.2:70526728-70530065	SS	SSN	OK	2.93897	6.61406	1.17023	1.61452	0.1073	0.999503	no
MSTRG.2652	MSTRG.2652	-	NC_012870.2:68725149-68729452	SS	SSN	OK	4.24348	1.76619	-1.26461	-1.62662	0.1075	0.999503	no
MSTRG.14032	MSTRG.14032	-	NC_012875.2:55156916-55158418	SS	SSN	OK	0.221154	1.08268	2.29148	1.61732	0.1075	0.999503	no
MSTRG.814	MSTRG.814	-	NC_012870.2:8708202-8720972	SS	SSN	OK	239.546	403.721	0.753056	1.5968	0.1077	0.999503	no
MSTRG.1039	MSTRG.1039	-	NC_012870.2:11706573-11710351	SS	SSN	OK	22.2469	36.7065	0.722434	1.59913	0.10775	0.999503	no
MSTRG.16656	MSTRG.16656	-	NC_012877.2:52027333-52031012	SS	SSN	OK	13.0306	6.87417	-0.92265	-1.60688	0.1078	0.999503	no
MSTRG.559	MSTRG.559	-	NC_012870.2:5710449-5713038	SS	SSN	OK	32.9139	20.4678	-0.685343	-1.57019	0.1079	0.999503	no
MSTRG.17197	MSTRG.17197	-	NC_012878.2:877327-882335	SS	SSN	OK	0.263084	6.48325	4.62312	2.90426	0.10805	0.999503	no
MSTRG.8856	MSTRG.8856	-	NC_012872.2:70006276-70011814	SS	SSN	OK	7.4758	12.6051	0.753712	1.58463	0.10815	0.999503	no
MSTRG.3615	MSTRG.3615	-	NC_012870.2:80531924-80533381	SS	SSN	OK	0.199339	3.99558	4.32511	2.69291	0.10815	0.999503	no
MSTRG.6698	MSTRG.6698	-	NC_012872.2:5898782-5900666	SS	SSN	OK	1.91776	5.37231	1.48612	1.64425	0.1083	0.999503	no
MSTRG.4826	MSTRG.4826	-	NC_012871.2:59648200-59650537	SS	SSN	OK	0.89558	2.81588	1.65269	1.66378	0.1083	0.999503	no
MSTRG.9651	MSTRG.9651	-	NC_012873.2:5320138-5326937	SS	SSN	OK	3.27566	5.71355	0.802604	1.58738	0.10855	0.999503	no
MSTRG.2025	MSTRG.2025	-	NC_012870.2:58833876-58836473	SS	SSN	OK	4.9336	9.15705	0.892243	1.62063	0.10855	0.999503	no
MSTRG.11534	MSTRG.11534	-	NC_012873.2:68228364-68234259	SS	SSN	OK	0.363918	1.35782	1.89961	1.46946	0.10865	0.999503	no
MSTRG.9758	MSTRG.9758	-	NC_012873.2:6710182-6716715	SS	SSN	OK	8.27016	13.9883	0.758233	1.59433	0.10875	0.999503	no
MSTRG.20128	MSTRG.20128	-	NC_012879.2:55412763-55414416	SS	SSN	OK	7.70786	3.17814	-1.27815	-1.6009	0.1089	0.999503	no
MSTRG.12272	MSTRG.12272	-	NC_012874.2:53797394-53800763	SS	SSN	OK	0.63686	2.78254	2.12736	1.77013	0.1092	0.999503	no
MSTRG.16283	MSTRG.16283	-	NC_012877.2:5827453-5828149	SS	SSN	OK	3.40467	10.9479	1.68506	1.70305	0.1095	0.999503	no
MSTRG.14428	MSTRG.14428	-	NC_012875.2:59518692-59522448	SS	SSN	OK	29.8812	17.6446	-0.760011	-1.60711	0.10975	0.999503	no
MSTRG.1011	MSTRG.1011	-	NC_012870.2:11389187-11396362	SS	SSN	OK	5.75241	2.8417	-1.01741	-1.60505	0.10995	0.999503	no
MSTRG.7881	MSTRG.7881	-	NC_012872.2:58828644-58832239	SS	SSN	OK	0.247128	2.27659	3.20355	2.4825	0.1101	0.999503	no
MSTRG.6988	MSTRG.6988	-	NC_012872.2:10669593-10670345	SS	SSN	OK	16.4633	6.06874	-1.43978	-1.68382	0.1102	0.999503	no
MSTRG.12409	MSTRG.12409	-	NC_012874.2:61610595-61615896	SS	SSN	OK	0.737895	3.07751	2.06027	1.74131	0.1103	0.999503	no
MSTRG.18141	MSTRG.18141	-	NC_012878.2:51556598-51560042	SS	SSN	OK	2.23961	6.04264	1.43193	1.57822	0.1104	0.999503	no
MSTRG.8081	MSTRG.8081	-	NC_012872.2:61509152-61510559	SS	SSN	OK	7.32954	14.3024	0.964468	1.60386	0.11045	0.999503	no
MSTRG.9792	MSTRG.9792	-	NC_012873.2:7169355-7172750	SS	SSN	OK	14.4056	7.8712	-0.871977	-1.5691	0.1105	0.999503	no
MSTRG.8988	MSTRG.8988	-	NC_012872.2:71603577-71623678	SS	SSN	OK	12.0514	7.29952	-0.723329	-1.57208	0.1105	0.999503	no
MSTRG.10201	MSTRG.10201	-	NC_012873.2:48383062-48387013	SS	SSN	OK	15.8494	8.89681	-0.833067	-1.62902	0.11055	0.999503	no
MSTRG.5455	MSTRG.5455	-	NC_012871.2:68477414-68483304	SS	SSN	OK	2.32355	4.88504	1.07204	1.56465	0.11085	0.999503	no
MSTRG.15914	MSTRG.15914	-	NC_012876.2:64932751-64934134	SS	SSN	OK	12.5483	22.1228	0.81804	1.57534	0.1109	0.999503	no
MSTRG.6143	MSTRG.6143	-	NC_012871.2:76013756-76014953	SS	SSN	OK	0.255319	1.2225	2.25946	1.59237	0.111	0.999503	no
MSTRG.2920	MSTRG.2920	-	NC_012870.2:71771082-71773690	SS	SSN	OK	20.0075	35.4207	0.824052	1.61512	0.11115	0.999503	no
MSTRG.2940	MSTRG.2940	-	NC_012870.2:71974247-71977012	SS	SSN	OK	3.1259	7.35065	1.2336	1.57709	0.1113	0.999503	no
MSTRG.11037	MSTRG.11037	-	NC_012873.2:62033999-62036689	SS	SSN	OK	9.36165	4.61237	-1.02125	-1.62161	0.11135	0.999503	no
MSTRG.12260	MSTRG.12260	-	NC_012874.2:52596096-52596713	SS	SSN	OK	0.784886	3.72781	2.24777	1.65466	0.11135	0.999503	no
MSTRG.17993	MSTRG.17993	-	NC_012878.2:48874868-48911999	SS	SSN	OK	0.748322	2.30026	1.62007	1.65856	0.11145	0.999503	no
MSTRG.13402	MSTRG.13402	-	NC_012875.2:47008656-47012937	SS	SSN	OK	0.210079	3.64627	4.11742	2.56802	0.1117	0.999503	no
MSTRG.2243	MSTRG.2243	-	NC_012870.2:62735531-62742013	SS	SSN	OK	86.4209	52.3221	-0.723961	-1.59286	0.11175	0.999503	no
MSTRG.7292	MSTRG.7292	-	NC_012872.2:19141884-19142903	SS	SSN	OK	1.36573	5.68179	2.05667	1.72366	0.11185	0.999503	no
MSTRG.3952	MSTRG.3952	-	NC_012871.2:5280722-5285034	SS	SSN	OK	10.819	18.0304	0.736856	1.5178	0.1123	0.999503	no
MSTRG.13857	MSTRG.13857	-	NC_012875.2:52629493-52633188	SS	SSN	OK	11.0487	22.3676	1.01754	1.56591	0.11255	0.999503	no
MSTRG.13724	MSTRG.13724	-	NC_012875.2:51016119-51020257	SS	SSN	OK	3.04263	1.0227	-1.57294	-1.7118	0.1126	0.999503	no
MSTRG.12602	MSTRG.12602	-	NC_012874.2:67471494-67479544	SS	SSN	OK	1.657	5.28156	1.67239	1.69628	0.11265	0.999503	no
MSTRG.15483	MSTRG.15483	-	NC_012876.2:58146687-58151260	SS	SSN	OK	3.55074	7.9298	1.15916	1.57935	0.1127	0.999503	no
MSTRG.19847	MSTRG.19847	-	NC_012879.2:48958893-48961359	SS	SSN	OK	2.80317	0.0721177	-5.28056	-2.62971	0.1129	0.999503	no
MSTRG.349	MSTRG.349	-	NC_012870.2:3374022-3376419	SS	SSN	OK	126.452	210.48	0.735096	1.54998	0.1129	0.999503	no
MSTRG.12308	MSTRG.12308	-	NC_012874.2:55975889-55996792	SS	SSN	OK	21.2239	35.5262	0.743194	1.58275	0.1129	0.999503	no
MSTRG.1266	MSTRG.1266	-	NC_012870.2:15636016-15641342	SS	SSN	OK	6.09411	10.8348	0.830179	1.58961	0.1129	0.999503	no
MSTRG.3874	MSTRG.3874	-	NC_012871.2:4200041-4202138	SS	SSN	OK	0.120118	2.68561	4.48272	2.85563	0.11305	0.999503	no
MSTRG.6344	MSTRG.6344	-	NC_012872.2:890126-896235	SS	SSN	OK	5.26828	9.58348	0.863219	1.5613	0.1131	0.999503	no
MSTRG.2964	MSTRG.2964	-	NC_012870.2:72260329-72266333	SS	SSN	OK	24.3921	14.3201	-0.768377	-1.62781	0.11315	0.999503	no
MSTRG.3428	MSTRG.3428	-	NC_012870.2:78316453-78320259	SS	SSN	OK	29.1383	46.6497	0.678951	1.54907	0.1132	0.999503	no
MSTRG.11138	MSTRG.11138	-	NC_012873.2:63501271-63502605	SS	SSN	OK	1.20827	4.97623	2.04211	1.71786	0.11325	0.999503	no
MSTRG.19457	MSTRG.19457	-	NC_012879.2:9648381-9651147	SS	SSN	OK	1.32178	0.279842	-2.2398	-1.68888	0.1133	0.999503	no
MSTRG.16753	MSTRG.16753	-	NC_012877.2:55504442-55507897	SS	SSN	OK	11.7088	6.36531	-0.879286	-1.56477	0.1135	0.999503	no
MSTRG.12930	MSTRG.12930	-	NC_012875.2:4492036-4498230	SS	SSN	OK	3.52404	1.91256	-0.881723	-1.57108	0.11365	0.999503	no
MSTRG.18950	MSTRG.18950	-	NC_012879.2:1612952-1627951	SS	SSN	OK	41.1329	25.2412	-0.704514	-1.59384	0.11365	0.999503	no
MSTRG.17190	MSTRG.17190	-	NC_012878.2:772300-776577	SS	SSN	OK	167.96	104.871	-0.679499	-1.59625	0.1138	0.999503	no
MSTRG.12223	MSTRG.12223	-	NC_012874.2:45492378-45563332	SS	SSN	OK	0	464.834	inf	-nan	0.1138	0.999503	no
MSTRG.19888	MSTRG.19888	-	NC_012879.2:50637040-50640108	SS	SSN	OK	30.1791	14.0235	-1.10571	-1.56647	0.11395	0.999503	no
MSTRG.14983	MSTRG.14983	-	NC_012876.2:8301778-8308172	SS	SSN	OK	80.7257	51.232	-0.655982	-1.55769	0.114	0.999503	no
MSTRG.7019	MSTRG.7019	-	NC_012872.2:11126687-11130081	SS	SSN	OK	6.67439	14.6959	1.13871	1.5612	0.11415	0.999503	no
MSTRG.18139	MSTRG.18139	-	NC_012878.2:51501456-51503875	SS	SSN	OK	8.96045	15.4729	0.788099	1.58117	0.1142	0.999503	no
MSTRG.2061	MSTRG.2061	-	NC_012870.2:59691704-59693357	SS	SSN	OK	24.634	14.028	-0.812345	-1.57455	0.1145	0.999503	no
MSTRG.5562	MSTRG.5562	-	NC_012871.2:69699517-69701274	SS	SSN	OK	2.34442	0.501584	-2.22467	-1.69092	0.1146	0.999503	no
MSTRG.13276	MSTRG.13276	-	NC_012875.2:44407228-44408217	SS	SSN	OK	47.6558	27.1392	-0.812274	-1.6234	0.1147	0.999503	no
MSTRG.3427	MSTRG.3427	-	NC_012870.2:78276604-78280859	SS	SSN	OK	74.7577	47.0406	-0.668315	-1.5807	0.11475	0.999503	no
MSTRG.18078	MSTRG.18078	-	NC_012878.2:50525245-50526718	SS	SSN	OK	1.73236	5.28211	1.60838	1.64146	0.11475	0.999503	no
MSTRG.10745	MSTRG.10745	-	NC_012873.2:58305904-58311970	SS	SSN	OK	11.2728	6.60784	-0.770598	-1.55449	0.1151	0.999503	no
MSTRG.14139	MSTRG.14139	-	NC_012875.2:56315308-56320997	SS	SSN	OK	6.5445	11.1438	0.767881	1.54298	0.1155	0.999503	no
MSTRG.14367	MSTRG.14367	-	NC_012875.2:58867881-58868655	SS	SSN	OK	0.681385	10.7599	3.98105	2.47272	0.1156	0.999503	no
MSTRG.590	MSTRG.590	-	NC_012870.2:6060715-6063370	SS	SSN	OK	14.9265	24.6308	0.72259	1.5611	0.1158	0.999503	no
MSTRG.17198	MSTRG.17198	-	NC_012878.2:883305-885202	SS	SSN	OK	0.254422	10.2772	5.33608	3.14714	0.116	0.999503	no
MSTRG.5304	MSTRG.5304	-	NC_012871.2:66610104-66621303	SS	SSN	OK	335.969	187.177	-0.843928	-1.49288	0.1164	0.999503	no
MSTRG.10232	MSTRG.10232	-	NC_012873.2:49886880-49891224	SS	SSN	OK	53.4516	85.4219	0.676371	1.49037	0.11655	0.999503	no
MSTRG.4109	MSTRG.4109	-	NC_012871.2:9074445-9080863	SS	SSN	OK	2.41013	1.18428	-1.0251	-1.58029	0.1167	0.999503	no
MSTRG.16088	MSTRG.16088	-	NC_012877.2:2172552-2177575	SS	SSN	OK	7.54044	13.7394	0.865604	1.58227	0.11675	0.999503	no
MSTRG.2507	MSTRG.2507	-	NC_012870.2:66882345-66884471	SS	SSN	OK	4.97434	9.48109	0.930548	1.58868	0.1168	0.999503	no
MSTRG.2626	MSTRG.2626	-	NC_012870.2:68329228-68334295	SS	SSN	OK	2.07995	0.874838	-1.24946	-1.55396	0.11685	0.999503	no
MSTRG.14799	MSTRG.14799	-	NC_012876.2:3742623-3746524	SS	SSN	OK	2.14414	4.62057	1.10767	1.50181	0.11705	0.999503	no
MSTRG.17665	MSTRG.17665	-	NC_012878.2:14512982-14529101	SS	SSN	OK	26.6093	14.4774	-0.878132	-1.54492	0.1174	0.999503	no
MSTRG.2374	MSTRG.2374	-	NC_012870.2:65073283-65090967	SS	SSN	OK	4.145	3.93919	-0.0734729	-0.033989	0.1177	0.999503	no
MSTRG.10652	MSTRG.10652	-	NC_012873.2:57172860-57175616	SS	SSN	OK	13.0131	21.6631	0.73528	1.59919	0.1178	0.999503	no
MSTRG.12713	MSTRG.12713	-	NC_012874.2:69953222-69954589	SS	SSN	OK	25.6239	11.4296	-1.16471	-1.61976	0.1179	0.999503	no
MSTRG.11859	MSTRG.11859	-	NC_012874.2:5759715-5813807	SS	SSN	OK	3.60026	0.616703	-2.54545	-2.02124	0.1184	0.999503	no
MSTRG.8929	MSTRG.8929	-	NC_012872.2:70884014-70885541	SS	SSN	OK	15.6757	8.45754	-0.890223	-1.59381	0.11845	0.999503	no
MSTRG.13216	MSTRG.13216	-	NC_012875.2:42651489-42653450	SS	SSN	OK	9.5478	16.7936	0.81467	1.59775	0.1187	0.999503	no
MSTRG.14803	MSTRG.14803	-	NC_012876.2:3776260-3778999	SS	SSN	OK	0.372987	1.54141	2.04706	1.66502	0.11875	0.999503	no
MSTRG.4896	MSTRG.4896	-	NC_012871.2:60956716-60962758	SS	SSN	OK	494.87	301.318	-0.715763	-1.54144	0.1188	0.999503	no
MSTRG.13987	MSTRG.13987	-	NC_012875.2:54592263-54592880	SS	SSN	OK	1.41279	5.81285	2.0407	1.66139	0.1193	0.999503	no
MSTRG.5302	MSTRG.5302	-	NC_012871.2:66599882-66605970	SS	SSN	OK	18.2491	11.4977	-0.666486	-1.52258	0.11935	0.999503	no
MSTRG.6531	MSTRG.6531	-	NC_012872.2:3611926-3613789	SS	SSN	OK	1.06422	0.242511	-2.13367	-1.54684	0.11945	0.999503	no
MSTRG.12023	MSTRG.12023	-	NC_012874.2:12509341-12509568	SS	SSN	OK	0.900185	0	-inf	-nan	0.11945	0.999503	no
MSTRG.12634	MSTRG.12634	-	NC_012874.2:68124155-68124369	SS	SSN	OK	1.13454	0	-inf	-nan	0.11945	0.999503	no
MSTRG.13193	MSTRG.13193	-	NC_012875.2:42049570-42049794	SS	SSN	OK	0.947359	0	-inf	-nan	0.11945	0.999503	no
MSTRG.13598	MSTRG.13598	-	NC_012875.2:49514800-49514919	SS	SSN	OK	30.6784	0	-inf	-nan	0.11945	0.999503	no
MSTRG.16748	MSTRG.16748	-	NC_012877.2:55247713-55298800	SS	SSN	OK	1.11344	0	-inf	-nan	0.11945	0.999503	no
MSTRG.16955	MSTRG.16955	-	NC_012877.2:59610447-59610748	SS	SSN	OK	0.3505	0	-inf	-nan	0.11945	0.999503	no
MSTRG.9364	MSTRG.9364	-	NC_012873.2:1799431-1799643	SS	SSN	OK	1.17855	0	-inf	-nan	0.11945	0.999503	no
MSTRG.10989	MSTRG.10989	-	NC_012873.2:61456648-61463206	SS	SSN	OK	26.7532	42.4474	0.665965	1.52139	0.1196	0.999503	no
MSTRG.18760	MSTRG.18760	-	NC_012878.2:58594834-58600274	SS	SSN	OK	8.01596	14.2124	0.826199	1.52516	0.11965	0.999503	no
MSTRG.4076	MSTRG.4076	-	NC_012871.2:8244160-8245035	SS	SSN	OK	9.78933	25.1769	1.36282	1.60026	0.1197	0.999503	no
MSTRG.12017	MSTRG.12017	-	NC_012874.2:12289654-12291295	SS	SSN	OK	0.131676	1.91891	3.86522	2.36083	0.1198	0.999503	no
MSTRG.15603	MSTRG.15603	-	NC_012876.2:60462470-60470825	SS	SSN	OK	3.81275	7.58625	0.992555	1.56468	0.12045	0.999503	no
MSTRG.6116	MSTRG.6116	-	NC_012871.2:75632322-75639873	SS	SSN	OK	35.4628	22.3103	-0.668592	-1.57278	0.1205	0.999503	no
MSTRG.4490	MSTRG.4490	-	NC_012871.2:43895282-43945448	SS	SSN	OK	0.35419	3.895	3.45903	1.98168	0.1205	0.999503	no
MSTRG.5819	MSTRG.5819	-	NC_012871.2:72585885-72586946	SS	SSN	OK	2.03517	7.67224	1.9145	1.39652	0.1211	0.999503	no
MSTRG.11154	MSTRG.11154	-	NC_012873.2:63669199-63670893	SS	SSN	OK	12.8424	6.98626	-0.878323	-1.53108	0.1212	0.999503	no
MSTRG.16230	MSTRG.16230	-	NC_012877.2:4747711-4751001	SS	SSN	OK	8.27176	3.58104	-1.20782	-1.47592	0.12125	0.999503	no
MSTRG.2486	MSTRG.2486	-	NC_012870.2:66564635-66565732	SS	SSN	OK	50.7344	30.5218	-0.733124	-1.53967	0.12125	0.999503	no
MSTRG.11350	MSTRG.11350	-	NC_012873.2:66264205-66272417	SS	SSN	OK	0.943963	2.16972	1.20071	1.59261	0.1213	0.999503	no
MSTRG.9689	MSTRG.9689	-	NC_012873.2:5726947-5728363	SS	SSN	OK	0.182512	2.40495	3.71995	2.28545	0.1213	0.999503	no
MSTRG.12085	MSTRG.12085	-	NC_012874.2:16262712-16266457	SS	SSN	OK	1.32908	4.03978	1.60385	1.63255	0.12135	0.999503	no
MSTRG.17135	MSTRG.17135	-	NC_012878.2:10329-17407	SS	SSN	OK	5.2763	2.65208	-0.992401	-1.54104	0.1214	0.999503	no
MSTRG.3683	MSTRG.3683	-	NC_012871.2:684748-685970	SS	SSN	OK	1.81968	5.55683	1.61058	1.62466	0.1216	0.999503	no
MSTRG.17186	MSTRG.17186	-	NC_012878.2:645490-647405	SS	SSN	OK	15.7297	6.57689	-1.25801	-1.5484	0.12175	0.999503	no
MSTRG.10728	MSTRG.10728	-	NC_012873.2:58134130-58136704	SS	SSN	OK	3.98255	9.23994	1.21419	1.56236	0.12185	0.999503	no
MSTRG.3090	MSTRG.3090	-	NC_012870.2:73776599-73782165	SS	SSN	OK	0.795852	2.39724	1.5908	1.60901	0.12185	0.999503	no
MSTRG.20087	MSTRG.20087	-	NC_012879.2:54732711-54736537	SS	SSN	OK	17.8108	29.4647	0.726236	1.58281	0.1219	0.999503	no
MSTRG.18122	MSTRG.18122	-	NC_012878.2:51162373-51166652	SS	SSN	OK	0.406863	1.62984	2.00211	1.64939	0.12195	0.999503	no
MSTRG.15780	MSTRG.15780	-	NC_012876.2:62941697-62942862	SS	SSN	OK	1.02285	4.14002	2.01705	1.70263	0.12195	0.999503	no
MSTRG.15990	MSTRG.15990	-	NC_012877.2:465839-468151	SS	SSN	OK	0.370944	1.69624	2.19307	1.68414	0.122	0.999503	no
MSTRG.7674	MSTRG.7674	-	NC_012872.2:55295933-55300401	SS	SSN	OK	5.6678	11.5773	1.03043	1.52427	0.1222	0.999503	no
MSTRG.6775	MSTRG.6775	-	NC_012872.2:7096355-7103274	SS	SSN	OK	3.54074	8.94696	1.33735	1.49603	0.12225	0.999503	no
MSTRG.8967	MSTRG.8967	-	NC_012872.2:71348541-71352844	SS	SSN	OK	6.77781	0.611348	-3.47075	-2.58791	0.1223	0.999503	no
MSTRG.5556	MSTRG.5556	-	NC_012871.2:69610283-69618423	SS	SSN	OK	5.63062	2.97554	-0.920143	-1.53549	0.1224	0.999503	no
MSTRG.20270	MSTRG.20270	-	NC_012879.2:57603587-57613002	SS	SSN	OK	13.3306	22.9941	0.786523	1.54942	0.12245	0.999503	no
MSTRG.14234	MSTRG.14234	-	NC_012875.2:57314024-57318348	SS	SSN	OK	51.8255	32.9712	-0.652457	-1.55212	0.1225	0.999503	no
MSTRG.8591	MSTRG.8591	-	NC_012872.2:67095212-67097397	SS	SSN	OK	0.714229	2.24746	1.65383	1.57353	0.1225	0.999503	no
MSTRG.1841	MSTRG.1841	-	NC_012870.2:54311966-54322448	SS	SSN	OK	5.84024	1.17427	-2.31427	-1.36036	0.12255	0.999503	no
MSTRG.286	MSTRG.286	-	NC_012870.2:2747339-2751173	SS	SSN	OK	39.3401	24.0875	-0.707714	-1.52053	0.1227	0.999503	no
MSTRG.19121	MSTRG.19121	-	NC_012879.2:3631286-3640683	SS	SSN	OK	36.3456	23.1017	-0.653782	-1.55361	0.12275	0.999503	no
MSTRG.2073	MSTRG.2073	-	NC_012870.2:59965755-59970670	SS	SSN	OK	0.490105	2.01847	2.0421	1.69271	0.12275	0.999503	no
MSTRG.14203	MSTRG.14203	-	NC_012875.2:57017185-57019389	SS	SSN	OK	0.0861212	4.38122	5.66882	3.23458	0.12275	0.999503	no
MSTRG.7287	MSTRG.7287	-	NC_012872.2:18780490-18803706	SS	SSN	OK	92.2023	58.1214	-0.665733	-1.546	0.12285	0.999503	no
MSTRG.14254	MSTRG.14254	-	NC_012875.2:57449370-57455879	SS	SSN	OK	7.70754	1.12948	-2.77061	-1.58508	0.1229	0.999503	no
MSTRG.2011	MSTRG.2011	-	NC_012870.2:58490060-58492477	SS	SSN	OK	2.3065	12.8499	2.47798	1.52748	0.1229	0.999503	no
MSTRG.2165	MSTRG.2165	-	NC_012870.2:61373199-61381010	SS	SSN	OK	4.65624	8.5813	0.882031	1.5104	0.12295	0.999503	no
MSTRG.5938	MSTRG.5938	-	NC_012871.2:73657428-73705006	SS	SSN	OK	43.8813	71.5612	0.70557	1.49104	0.12325	0.999503	no
MSTRG.12331	MSTRG.12331	-	NC_012874.2:57378732-57382685	SS	SSN	OK	0.785355	2.45594	1.64486	1.56746	0.1233	0.999503	no
MSTRG.11604	MSTRG.11604	-	NC_012874.2:510158-510392	SS	SSN	OK	0	0.603346	inf	-nan	0.1233	0.999503	no
MSTRG.1415	MSTRG.1415	-	NC_012870.2:18790901-18790975	SS	SSN	OK	0	2039.78	inf	-nan	0.1233	0.999503	no
MSTRG.9915	MSTRG.9915	-	NC_012873.2:10294160-10299249	SS	SSN	OK	15.4431	9.44558	-0.709251	-1.54551	0.12355	0.999503	no
MSTRG.5484	MSTRG.5484	-	NC_012871.2:68808140-68813823	SS	SSN	OK	1.38762	3.46	1.31816	1.54725	0.12355	0.999503	no
MSTRG.16030	MSTRG.16030	-	NC_012877.2:1156045-1158569	SS	SSN	OK	4.53487	2.11761	-1.09863	-1.50301	0.12365	0.999503	no
MSTRG.18547	MSTRG.18547	-	NC_012878.2:56386775-56417784	SS	SSN	OK	2.13382	0.482095	-2.14605	-1.13798	0.12385	0.999503	no
MSTRG.13872	MSTRG.13872	-	NC_012875.2:52853371-52854075	SS	SSN	OK	0.450752	5.67124	3.65326	2.24015	0.1239	0.999503	no
MSTRG.11109	MSTRG.11109	-	NC_012873.2:62980447-62981647	SS	SSN	OK	0.222721	2.80063	3.65244	2.23852	0.1241	0.999503	no
MSTRG.19629	MSTRG.19629	-	NC_012879.2:18098367-18102740	SS	SSN	OK	47.5389	29.7094	-0.678189	-1.55028	0.12425	0.999503	no
MSTRG.16987	MSTRG.16987	-	NC_012877.2:60139338-60161037	SS	SSN	OK	3.22588	5.25224	0.703238	1.50461	0.12425	0.999503	no
MSTRG.13954	MSTRG.13954	-	NC_012875.2:54157895-54160234	SS	SSN	OK	16.8487	10.0488	-0.745613	-1.50789	0.12445	0.999503	no
MSTRG.18897	MSTRG.18897	-	NC_012879.2:1032468-1034777	SS	SSN	OK	42.4906	22.6983	-0.904561	-1.51866	0.12455	0.999503	no
MSTRG.17790	MSTRG.17790	-	NC_012878.2:42808448-42811296	SS	SSN	OK	1.88705	0.632102	-1.57791	-1.59642	0.1246	0.999503	no
MSTRG.12964	MSTRG.12964	-	NC_012875.2:6345869-6346670	SS	SSN	OK	6.74674	17.4396	1.3701	1.55776	0.1248	0.999503	no
MSTRG.15069	MSTRG.15069	-	NC_012876.2:12071670-12077162	SS	SSN	OK	34.9837	22.0595	-0.665283	-1.53829	0.12505	0.999503	no
MSTRG.16127	MSTRG.16127	-	NC_012877.2:2621900-2631866	SS	SSN	OK	1.78952	6.74511	1.91427	1.46245	0.12515	0.999503	no
MSTRG.16302	MSTRG.16302	-	NC_012877.2:6320510-6322039	SS	SSN	OK	0.0717545	2.64504	5.20408	2.98591	0.1252	0.999503	no
MSTRG.16118	MSTRG.16118	-	NC_012877.2:2487727-2488414	SS	SSN	OK	0.333675	11.3166	5.08385	3.16745	0.12535	0.999503	no
MSTRG.14611	MSTRG.14611	-	NC_012876.2:376548-378619	SS	SSN	OK	0.114097	1.44631	3.66404	2.22194	0.1254	0.999503	no
MSTRG.3275	MSTRG.3275	-	NC_012870.2:76182979-76196323	SS	SSN	OK	12.3929	22.9724	0.890383	1.48712	0.12555	0.999503	no
MSTRG.544	MSTRG.544	-	NC_012870.2:5560728-5565020	SS	SSN	OK	7.80647	13.2467	0.762888	1.55561	0.12565	0.999503	no
MSTRG.16279	MSTRG.16279	-	NC_012877.2:5671472-5680384	SS	SSN	OK	0.0956824	0.663046	2.79278	1.84868	0.1258	0.999503	no
MSTRG.12179	MSTRG.12179	-	NC_012874.2:33756830-33765479	SS	SSN	OK	0.182119	6.13751	5.0747	3.02992	0.1258	0.999503	no
MSTRG.3953	MSTRG.3953	-	NC_012871.2:5306183-5307388	SS	SSN	OK	0.158279	4.48942	4.82599	2.9655	0.126	0.999503	no
MSTRG.7504	MSTRG.7504	-	NC_012872.2:51260654-51262598	SS	SSN	OK	32.649	17.1552	-0.928395	-1.49261	0.12605	0.999503	no
MSTRG.20136	MSTRG.20136	-	NC_012879.2:55503756-55505288	SS	SSN	OK	5.63618	11.7803	1.06359	1.58899	0.12605	0.999503	no
MSTRG.18868	MSTRG.18868	-	NC_012879.2:523499-525017	SS	SSN	OK	4.73291	9.59498	1.01955	1.50263	0.1262	0.999503	no
MSTRG.14322	MSTRG.14322	-	NC_012875.2:58267735-58271559	SS	SSN	OK	612.032	381.181	-0.68313	-1.51029	0.1263	0.999503	no
MSTRG.15916	MSTRG.15916	-	NC_012876.2:64949871-64953387	SS	SSN	OK	38.5726	23.7574	-0.699196	-1.45758	0.12665	0.999503	no
MSTRG.19666	MSTRG.19666	-	NC_012879.2:21875222-21877753	SS	SSN	OK	19.8846	31.9979	0.686325	1.50306	0.1267	0.999503	no
MSTRG.1528	MSTRG.1528	-	NC_012870.2:21334121-21340392	SS	SSN	OK	10.0761	5.41594	-0.895654	-1.53155	0.1268	0.999503	no
MSTRG.4155	MSTRG.4155	-	NC_012871.2:9809298-9815409	SS	SSN	OK	1.34405	3.31704	1.30331	1.54414	0.1272	0.999503	no
MSTRG.20343	MSTRG.20343	-	NC_012879.2:58611157-58612446	SS	SSN	OK	1.51681	4.4964	1.56773	1.57549	0.1274	0.999503	no
MSTRG.3321	MSTRG.3321	-	NC_012870.2:76863572-76874112	SS	SSN	OK	130.283	79.7381	-0.708304	-1.47907	0.12745	0.999503	no
MSTRG.8731	MSTRG.8731	-	NC_012872.2:68640629-68643732	SS	SSN	OK	3.21767	1.07437	-1.58252	-1.60955	0.12755	0.999503	no
MSTRG.10643	MSTRG.10643	-	NC_012873.2:56987383-56989091	SS	SSN	OK	39.4021	74.8018	0.924801	1.46414	0.1277	0.999503	no
MSTRG.5133	MSTRG.5133	-	NC_012871.2:64456106-64458667	SS	SSN	OK	0.287823	1.27711	2.14963	1.54204	0.1278	0.999503	no
MSTRG.19919	MSTRG.19919	-	NC_012879.2:51459548-51463342	SS	SSN	OK	0.87141	0.206268	-2.07883	-1.70981	0.12785	0.999503	no
MSTRG.5104	MSTRG.5104	-	NC_012871.2:64136374-64137927	SS	SSN	OK	0.982349	4.00719	2.02828	1.66899	0.12785	0.999503	no
MSTRG.7104	MSTRG.7104	-	NC_012872.2:12629231-12631246	SS	SSN	OK	0.434364	1.80536	2.05531	1.68696	0.12785	0.999503	no
MSTRG.9510	MSTRG.9510	-	NC_012873.2:3494982-3499549	SS	SSN	OK	0.477313	1.92107	2.0089	1.65087	0.128	0.999503	no
MSTRG.8160	MSTRG.8160	-	NC_012872.2:62302970-62306300	SS	SSN	OK	0.563201	2.24624	1.99579	1.67167	0.1281	0.999503	no
MSTRG.8690	MSTRG.8690	-	NC_012872.2:68176260-68180007	SS	SSN	OK	0.320314	1.45797	2.1864	1.6649	0.1281	0.999503	no
MSTRG.15527	MSTRG.15527	-	NC_012876.2:59277019-59279074	SS	SSN	OK	3.89812	1.29615	-1.58854	-1.61529	0.1282	0.999503	no
MSTRG.15407	MSTRG.15407	-	NC_012876.2:56571578-56573451	SS	SSN	OK	0.530496	2.28938	2.10954	1.60969	0.12825	0.999503	no
MSTRG.6767	MSTRG.6767	-	NC_012872.2:6981606-6986129	SS	SSN	OK	8.19578	4.51863	-0.858996	-1.49237	0.1283	0.999503	no
MSTRG.12266	MSTRG.12266	-	NC_012874.2:53367767-53368861	SS	SSN	OK	7.65619	17.6088	1.2016	1.53435	0.12835	0.999503	no
MSTRG.10438	MSTRG.10438	-	NC_012873.2:54125651-54126236	SS	SSN	OK	6.74347	1.71476	-1.97548	-1.61578	0.1284	0.999503	no
MSTRG.10704	MSTRG.10704	-	NC_012873.2:57821930-57823067	SS	SSN	OK	0.267131	3.07395	3.52447	2.15017	0.1284	0.999503	no
MSTRG.8390	MSTRG.8390	-	NC_012872.2:65033641-65037321	SS	SSN	OK	3.62495	1.23055	-1.55866	-1.50266	0.12855	0.999503	no
MSTRG.10218	MSTRG.10218	-	NC_012873.2:49127802-49129318	SS	SSN	OK	0.36093	1.61144	2.15856	1.64767	0.12875	0.999503	no
MSTRG.16522	MSTRG.16522	-	NC_012877.2:32988624-32996100	SS	SSN	OK	53.7669	33.8864	-0.666012	-1.52274	0.129	0.999503	no
MSTRG.9716	MSTRG.9716	-	NC_012873.2:6172883-6178961	SS	SSN	OK	2.54069	5.13106	1.01404	1.47996	0.129	0.999503	no
MSTRG.3711	MSTRG.3711	-	NC_012871.2:1173980-1174650	SS	SSN	OK	6.37134	0.335311	-4.24802	-2.54807	0.12905	0.999503	no
MSTRG.14354	MSTRG.14354	-	NC_012875.2:58615909-58622832	SS	SSN	OK	175.537	110.253	-0.670956	-1.52733	0.12915	0.999503	no
MSTRG.13413	MSTRG.13413	-	NC_012875.2:47202708-47206912	SS	SSN	OK	140.304	90.0967	-0.639014	-1.47068	0.12925	0.999503	no
MSTRG.5733	MSTRG.5733	-	NC_012871.2:71616463-71617065	SS	SSN	OK	3.58894	0.852901	-2.07311	-1.5256	0.1294	0.999503	no
MSTRG.16069	MSTRG.16069	-	NC_012877.2:1703311-1705196	SS	SSN	OK	4.43014	11.2756	1.34778	1.56675	0.1295	0.999503	no
MSTRG.3477	MSTRG.3477	-	NC_012870.2:78847434-78851671	SS	SSN	OK	7.18138	13.2005	0.878257	1.48078	0.12965	0.999503	no
MSTRG.15358	MSTRG.15358	-	NC_012876.2:54757572-54762631	SS	SSN	OK	0.52686	2.18678	2.05332	1.68281	0.12985	0.999503	no
MSTRG.14695	MSTRG.14695	-	NC_012876.2:1756142-1760130	SS	SSN	OK	2.62023	5.56885	1.08769	1.47896	0.1299	0.999503	no
MSTRG.10318	MSTRG.10318	-	NC_012873.2:52285712-52287413	SS	SSN	OK	3.01289	8.80606	1.54735	1.43531	0.1299	0.999503	no
MSTRG.14359	MSTRG.14359	-	NC_012875.2:58769023-58772359	SS	SSN	OK	16.3421	28.1935	0.786772	1.49841	0.12995	0.999503	no
MSTRG.13843	MSTRG.13843	-	NC_012875.2:52450575-52453780	SS	SSN	OK	7.4577	12.6857	0.766399	1.51689	0.13005	0.999503	no
MSTRG.16158	MSTRG.16158	-	NC_012877.2:3185118-3186015	SS	SSN	OK	9.72252	22.1555	1.18827	1.51978	0.13005	0.999503	no
MSTRG.19264	MSTRG.19264	-	NC_012879.2:5791144-5793885	SS	SSN	OK	80.9293	125.915	0.637714	1.51123	0.1301	0.999503	no
MSTRG.4397	MSTRG.4397	-	NC_012871.2:20852996-20857916	SS	SSN	OK	11.0105	6.47185	-0.766626	-1.49433	0.13015	0.999503	no
MSTRG.8557	MSTRG.8557	-	NC_012872.2:66750962-66751603	SS	SSN	OK	0.74019	3.16174	2.09475	1.52957	0.1302	0.999503	no
MSTRG.13942	MSTRG.13942	-	NC_012875.2:53935047-53938440	SS	SSN	OK	10.6349	5.79266	-0.876511	-1.48002	0.13035	0.999503	no
MSTRG.2284	MSTRG.2284	-	NC_012870.2:63561050-63569315	SS	SSN	OK	40.951	26.0373	-0.653319	-1.50414	0.13065	0.999503	no
MSTRG.11796	MSTRG.11796	-	NC_012874.2:4190364-4195793	SS	SSN	OK	129.645	83.8056	-0.629442	-1.48933	0.1307	0.999503	no
MSTRG.12521	MSTRG.12521	-	NC_012874.2:65094192-65096305	SS	SSN	OK	1.82091	0.102649	-4.14888	-2.48144	0.13075	0.999503	no
MSTRG.18313	MSTRG.18313	-	NC_012878.2:53897612-53900605	SS	SSN	OK	4.73174	8.99433	0.926645	1.51357	0.1308	0.999503	no
MSTRG.3260	MSTRG.3260	-	NC_012870.2:76000036-76002909	SS	SSN	OK	97.2212	62.3228	-0.641511	-1.46594	0.13085	0.999503	no
MSTRG.10738	MSTRG.10738	-	NC_012873.2:58238819-58243905	SS	SSN	OK	6.3241	12.0549	0.93069	1.48122	0.13085	0.999503	no
MSTRG.7236	MSTRG.7236	-	NC_012872.2:16421707-16425153	SS	SSN	OK	0.47244	2.0281	2.10192	1.61941	0.13125	0.999503	no
MSTRG.2103	MSTRG.2103	-	NC_012870.2:60421555-60422611	SS	SSN	OK	0.186474	3.27798	4.13576	2.49998	0.13125	0.999503	no
MSTRG.1143	MSTRG.1143	-	NC_012870.2:13298793-13301659	SS	SSN	OK	3.42314	7.79003	1.18631	1.483	0.1313	0.999503	no
MSTRG.5004	MSTRG.5004	-	NC_012871.2:62733409-62735961	SS	SSN	OK	1.78805	5.29293	1.56568	1.59659	0.1313	0.999503	no
MSTRG.5026	MSTRG.5026	-	NC_012871.2:63140544-63144923	SS	SSN	OK	0.33795	1.3303	1.97687	1.63683	0.1313	0.999503	no
MSTRG.20126	MSTRG.20126	-	NC_012879.2:55401347-55404409	SS	SSN	OK	6.7833	3.43993	-0.979606	-1.52637	0.13145	0.999503	no
MSTRG.803	MSTRG.803	-	NC_012870.2:8496434-8504703	SS	SSN	OK	1.64343	4.57149	1.47595	1.53952	0.1315	0.999503	no
MSTRG.10284	MSTRG.10284	-	NC_012873.2:51512997-51514760	SS	SSN	OK	20.3266	39.8646	0.971735	1.42786	0.13155	0.999503	no
MSTRG.18908	MSTRG.18908	-	NC_012879.2:1142790-1144907	SS	SSN	OK	27.4957	43.8999	0.675013	1.4894	0.13175	0.999503	no
MSTRG.4645	MSTRG.4645	-	NC_012871.2:55534815-55539707	SS	SSN	OK	53.4592	34.374	-0.637119	-1.50275	0.13195	0.999503	no
MSTRG.13488	MSTRG.13488	-	NC_012875.2:48063824-48069934	SS	SSN	OK	5.76302	3.00163	-0.941079	-1.48678	0.132	0.999503	no
MSTRG.6839	MSTRG.6839	-	NC_012872.2:8248234-8251675	SS	SSN	OK	0.56307	2.28311	2.01961	1.65704	0.132	0.999503	no
MSTRG.4863	MSTRG.4863	-	NC_012871.2:60448424-60452122	SS	SSN	OK	343.098	218.126	-0.653461	-1.47595	0.1322	0.999503	no
MSTRG.12896	MSTRG.12896	-	NC_012875.2:3006472-3007730	SS	SSN	OK	19.597	9.58606	-1.03162	-1.52861	0.13235	0.999503	no
MSTRG.5293	MSTRG.5293	-	NC_012871.2:66519717-66531781	SS	SSN	OK	1.37622	2.73565	0.991176	1.52347	0.1325	0.999503	no
MSTRG.3245	MSTRG.3245	-	NC_012870.2:75739290-75744530	SS	SSN	OK	4.54158	9.69192	1.09359	1.46731	0.1326	0.999503	no
MSTRG.14000	MSTRG.14000	-	NC_012875.2:54712005-54713241	SS	SSN	OK	25.5868	14.7733	-0.792406	-1.48134	0.13265	0.999503	no
MSTRG.10449	MSTRG.10449	-	NC_012873.2:54338661-54341677	SS	SSN	OK	5.81123	11.859	1.02907	1.48462	0.13265	0.999503	no
MSTRG.1957	MSTRG.1957	-	NC_012870.2:57280223-57283524	SS	SSN	OK	1.49096	4.47715	1.58634	1.60609	0.1327	0.999503	no
MSTRG.20151	MSTRG.20151	-	NC_012879.2:55772612-55776921	SS	SSN	OK	1.75932	5.22267	1.56977	1.49736	0.13275	0.999503	no
MSTRG.15918	MSTRG.15918	-	NC_012876.2:64965324-64969140	SS	SSN	OK	26.6788	16.8035	-0.666931	-1.49866	0.13285	0.999503	no
MSTRG.2530	MSTRG.2530	-	NC_012870.2:67116442-67128691	SS	SSN	OK	66.2479	104.016	0.650854	1.44921	0.1329	0.999503	no
MSTRG.12429	MSTRG.12429	-	NC_012874.2:62358633-62365192	SS	SSN	OK	3.45428	6.33078	0.873999	1.475	0.1329	0.999503	no
MSTRG.9061	MSTRG.9061	-	NC_012872.2:72533365-72534423	SS	SSN	OK	2.79044	6.93412	1.31322	1.42751	0.1329	0.999503	no
MSTRG.2208	MSTRG.2208	-	NC_012870.2:62253257-62260263	SS	SSN	OK	9.06929	5.26726	-0.783939	-1.46985	0.133	0.999503	no
MSTRG.206	MSTRG.206	-	NC_012870.2:1987427-1990992	SS	SSN	OK	9.21603	4.55009	-1.01825	-1.4881	0.1332	0.999503	no
MSTRG.2211	MSTRG.2211	-	NC_012870.2:62309753-62311537	SS	SSN	OK	0.883142	3.13859	1.8294	1.56446	0.1332	0.999503	no
MSTRG.2128	MSTRG.2128	-	NC_012870.2:60885169-60889895	SS	SSN	OK	6.05814	10.5635	0.802139	1.4865	0.13325	0.999503	no
MSTRG.10712	MSTRG.10712	-	NC_012873.2:57991396-58003757	SS	SSN	OK	1.45291	0.208666	-2.79968	-1.82601	0.13335	0.999503	no
MSTRG.14321	MSTRG.14321	-	NC_012875.2:58259574-58261552	SS	SSN	OK	4.67439	9.20923	0.978302	1.50151	0.1334	0.999503	no
MSTRG.15506	MSTRG.15506	-	NC_012876.2:58775239-58776986	SS	SSN	OK	11.5003	5.90469	-0.96174	-1.5179	0.13355	0.999503	no
MSTRG.3515	MSTRG.3515	-	NC_012870.2:79273588-79278043	SS	SSN	OK	1.22039	3.47537	1.50982	1.53282	0.1338	0.999503	no
MSTRG.11043	MSTRG.11043	-	NC_012873.2:62113812-62114934	SS	SSN	OK	2.10001	6.10813	1.54034	1.54492	0.13385	0.999503	no
MSTRG.7390	MSTRG.7390	-	NC_012872.2:44646643-44648288	SS	SSN	OK	1.46626	4.25631	1.53747	1.55689	0.13435	0.999503	no
MSTRG.1293	MSTRG.1293	-	NC_012870.2:16735177-16739992	SS	SSN	OK	2.60117	0.167262	-3.95898	-2.35224	0.13445	0.999503	no
MSTRG.2272	MSTRG.2272	-	NC_012870.2:63306880-63307683	SS	SSN	OK	0.865704	3.65674	2.07861	1.58685	0.13445	0.999503	no
MSTRG.13840	MSTRG.13840	-	NC_012875.2:52425057-52426258	SS	SSN	OK	0.230096	2.7145	3.56038	2.09845	0.1346	0.999503	no
MSTRG.12968	MSTRG.12968	-	NC_012875.2:6449899-6453454	SS	SSN	OK	3.03617	1.2275	-1.30653	-1.50597	0.13465	0.999503	no
MSTRG.16133	MSTRG.16133	-	NC_012877.2:2697783-2698844	SS	SSN	OK	1.44585	4.16389	1.52601	1.42038	0.13495	0.999503	no
MSTRG.13308	MSTRG.13308	-	NC_012875.2:45173499-45179227	SS	SSN	OK	1.00744	3.0303	1.58877	1.51829	0.13495	0.999503	no
MSTRG.3789	MSTRG.3789	-	NC_012871.2:2869659-2884159	SS	SSN	OK	9.52484	14.9776	0.653037	1.49353	0.13505	0.999503	no
MSTRG.15601	MSTRG.15601	-	NC_012876.2:60399740-60413199	SS	SSN	OK	97.2472	149.755	0.622872	1.43708	0.1351	0.999503	no
MSTRG.15247	MSTRG.15247	-	NC_012876.2:43901469-43903209	SS	SSN	OK	1.1095	3.88618	1.80844	1.61735	0.13515	0.999503	no
MSTRG.4800	MSTRG.4800	-	NC_012871.2:59173965-59182727	SS	SSN	OK	40.3824	25.8243	-0.644995	-1.49237	0.1353	0.999503	no
MSTRG.16812	MSTRG.16812	-	NC_012877.2:56637769-56638611	SS	SSN	OK	1.60374	6.13784	1.93629	1.61688	0.1353	0.999503	no
MSTRG.999	MSTRG.999	-	NC_012870.2:11083838-11085892	SS	SSN	OK	9.63995	16.7357	0.795832	1.51024	0.13545	0.999503	no
MSTRG.19367	MSTRG.19367	-	NC_012879.2:7627446-7628999	SS	SSN	OK	0.140366	1.62434	3.53258	2.08463	0.1355	0.999503	no
MSTRG.4520	MSTRG.4520	-	NC_012871.2:47252926-47256586	SS	SSN	OK	2.15799	0.862467	-1.32315	-1.54608	0.13555	0.999503	no
MSTRG.15957	MSTRG.15957	-	NC_012877.2:10101-14482	SS	SSN	OK	1.16836	3.79546	1.69979	1.53471	0.13555	0.999503	no
MSTRG.7545	MSTRG.7545	-	NC_012872.2:52232585-52241534	SS	SSN	OK	12.6741	7.76206	-0.707374	-1.46092	0.13585	0.999503	no
MSTRG.14143	MSTRG.14143	-	NC_012875.2:56339191-56347574	SS	SSN	OK	5.36825	9.11556	0.763879	1.50549	0.1359	0.999503	no
MSTRG.19717	MSTRG.19717	-	NC_012879.2:38141238-38141688	SS	SSN	OK	8.38185	0.750527	-3.48129	-2.06987	0.13595	0.999503	no
MSTRG.17583	MSTRG.17583	-	NC_012878.2:8808406-8810850	SS	SSN	OK	2.68334	5.78604	1.10855	1.48872	0.136	0.999503	no
MSTRG.5109	MSTRG.5109	-	NC_012871.2:64181998-64186310	SS	SSN	OK	7.53463	3.55768	-1.0826	-1.50034	0.13645	0.999503	no
MSTRG.18111	MSTRG.18111	-	NC_012878.2:50933265-50936823	SS	SSN	OK	22.1027	13.3116	-0.731541	-1.47392	0.1365	0.999503	no
MSTRG.19334	MSTRG.19334	-	NC_012879.2:7099628-7101193	SS	SSN	OK	0.231857	0.965962	2.05873	1.49857	0.1367	0.999503	no
MSTRG.11203	MSTRG.11203	-	NC_012873.2:64331396-64333155	SS	SSN	OK	0.369853	1.53522	2.05342	1.49471	0.1368	0.999503	no
MSTRG.18366	MSTRG.18366	-	NC_012878.2:54556145-54559394	SS	SSN	OK	1.61971	4.05767	1.32491	1.54397	0.13685	0.999503	no
MSTRG.17905	MSTRG.17905	-	NC_012878.2:47524191-47526040	SS	SSN	OK	0.405617	4.52987	3.48128	2.05356	0.1369	0.999503	no
MSTRG.13139	MSTRG.13139	-	NC_012875.2:38778177-38786882	SS	SSN	OK	1.02682	0.242566	-2.08174	-1.49139	0.137	0.999503	no
MSTRG.7257	MSTRG.7257	-	NC_012872.2:17310347-17314674	SS	SSN	OK	0.345672	1.46392	2.08236	1.51832	0.137	0.999503	no
MSTRG.1377	MSTRG.1377	-	NC_012870.2:18157251-18157844	SS	SSN	OK	1.00239	4.09638	2.03091	1.53073	0.13705	0.999503	no
MSTRG.19711	MSTRG.19711	-	NC_012879.2:37927728-37931642	SS	SSN	OK	6.85348	11.8523	0.790258	1.52865	0.13715	0.999503	no
MSTRG.13986	MSTRG.13986	-	NC_012875.2:54588393-54591444	SS	SSN	OK	1.61641	4.6978	1.53919	1.56632	0.1372	0.999503	no
MSTRG.15954	MSTRG.15954	-	NC_012876.2:65434950-65435666	SS	SSN	OK	0.56553	2.33648	2.04666	1.46151	0.1374	0.999503	no
MSTRG.10427	MSTRG.10427	-	NC_012873.2:53982998-53987267	SS	SSN	OK	61.6616	39.6691	-0.636356	-1.49536	0.1375	0.999503	no
MSTRG.3204	MSTRG.3204	-	NC_012870.2:75312195-75313913	SS	SSN	OK	33.5059	20.3656	-0.71828	-1.52172	0.1376	0.999503	no
MSTRG.15804	MSTRG.15804	-	NC_012876.2:63368077-63372762	SS	SSN	OK	38.5898	23.9136	-0.690388	-1.45253	0.1376	0.999503	no
MSTRG.20570	MSTRG.20570	-	NW_018396461.1:3096-7885	SS	SSN	OK	12.0881	6.77147	-0.836052	-1.49141	0.1377	0.999503	no
MSTRG.9124	MSTRG.9124	-	NC_012872.2:73266747-73272780	SS	SSN	OK	5.22339	3.10213	-0.75173	-1.48734	0.13775	0.999503	no
MSTRG.20021	MSTRG.20021	-	NC_012879.2:53512001-53513481	SS	SSN	OK	9.87495	4.87043	-1.01972	-1.50397	0.1378	0.999503	no
MSTRG.13396	MSTRG.13396	-	NC_012875.2:46745304-46750294	SS	SSN	OK	89.7417	58.2595	-0.623286	-1.48369	0.1379	0.999503	no
MSTRG.9170	MSTRG.9170	-	NC_012872.2:73755681-73759725	SS	SSN	OK	12.1313	20.3525	0.746475	1.47561	0.1379	0.999503	no
MSTRG.5305	MSTRG.5305	-	NC_012871.2:66646092-66651057	SS	SSN	OK	12.2274	6.81635	-0.843045	-1.48938	0.13805	0.999503	no
MSTRG.6682	MSTRG.6682	-	NC_012872.2:5610717-5612032	SS	SSN	OK	1.33842	0.325222	-2.04104	-1.52191	0.13825	0.999503	no
MSTRG.12694	MSTRG.12694	-	NC_012874.2:69689730-69691429	SS	SSN	OK	3.12388	0.78063	-2.00063	-1.61297	0.13845	0.999503	no
MSTRG.1388	MSTRG.1388	-	NC_012870.2:18351297-18358196	SS	SSN	OK	5.86994	2.85085	-1.04196	-1.45938	0.1385	0.999503	no
MSTRG.3546	MSTRG.3546	-	NC_012870.2:79630687-79632998	SS	SSN	OK	3.77364	7.25367	0.942754	1.48298	0.1386	0.999503	no
MSTRG.5952	MSTRG.5952	-	NC_012871.2:73915213-73924542	SS	SSN	OK	34.3182	22.2078	-0.62791	-1.48592	0.13865	0.999503	no
MSTRG.17926	MSTRG.17926	-	NC_012878.2:47928592-47933872	SS	SSN	OK	6.76813	11.1645	0.722089	1.47382	0.13865	0.999503	no
MSTRG.8706	MSTRG.8706	-	NC_012872.2:68353669-68357562	SS	SSN	OK	123.463	78.6268	-0.650991	-1.45242	0.13875	0.999503	no
MSTRG.18490	MSTRG.18490	-	NC_012878.2:55881704-55896345	SS	SSN	OK	17.2485	10.6958	-0.689431	-1.46033	0.13905	0.999503	no
MSTRG.6718	MSTRG.6718	-	NC_012872.2:6163570-6167973	SS	SSN	OK	0.828017	2.36698	1.51531	1.54601	0.13905	0.999503	no
MSTRG.1332	MSTRG.1332	-	NC_012870.2:17239411-17248973	SS	SSN	OK	52.8893	30.6116	-0.788898	-1.44981	0.1393	0.999503	no
MSTRG.7561	MSTRG.7561	-	NC_012872.2:52648901-52650377	SS	SSN	OK	6.40249	2.58471	-1.30863	-1.46446	0.13945	0.999503	no
MSTRG.5183	MSTRG.5183	-	NC_012871.2:65118033-65120304	SS	SSN	OK	9.12542	15.9805	0.808345	1.45735	0.1396	0.999503	no
MSTRG.1705	MSTRG.1705	-	NC_012870.2:30328706-30338277	SS	SSN	OK	1.20048	2.95147	1.29782	1.50003	0.13975	0.999503	no
MSTRG.10441	MSTRG.10441	-	NC_012873.2:54209189-54213979	SS	SSN	OK	5.67815	2.97174	-0.934114	-1.48253	0.13995	0.999503	no
MSTRG.4883	MSTRG.4883	-	NC_012871.2:60709151-60711471	SS	SSN	OK	102.669	158.855	0.629718	1.43892	0.14005	0.999503	no
MSTRG.12204	MSTRG.12204	-	NC_012874.2:40193225-40196578	SS	SSN	OK	3.13652	6.29351	1.0047	1.48782	0.1401	0.999503	no
MSTRG.6599	MSTRG.6599	-	NC_012872.2:4608378-4611651	SS	SSN	OK	74.115	44.7337	-0.728406	-1.41737	0.14035	0.999503	no
MSTRG.2034	MSTRG.2034	-	NC_012870.2:59139731-59141920	SS	SSN	OK	7.4129	12.5629	0.76106	1.44775	0.14035	0.999503	no
MSTRG.12021	MSTRG.12021	-	NC_012874.2:12448597-12452053	SS	SSN	OK	24.449	39.182	0.680417	1.49538	0.1404	0.999503	no
MSTRG.11883	MSTRG.11883	-	NC_012874.2:6677347-6691639	SS	SSN	OK	22.8187	13.6151	-0.745006	-1.42784	0.1405	0.999503	no
MSTRG.12551	MSTRG.12551	-	NC_012874.2:65822270-65823910	SS	SSN	OK	3.49187	1.23829	-1.49565	-1.51587	0.1408	0.999503	no
MSTRG.445	MSTRG.445	-	NC_012870.2:4453860-4456156	SS	SSN	OK	4.6422	2.2016	-1.07626	-1.43573	0.14085	0.999503	no
MSTRG.3478	MSTRG.3478	-	NC_012870.2:78852370-78857967	SS	SSN	OK	5.06087	8.93479	0.82005	1.50377	0.14095	0.999503	no
MSTRG.6085	MSTRG.6085	-	NC_012871.2:75332652-75337452	SS	SSN	OK	1.5955	3.37642	1.08149	1.45843	0.14095	0.999503	no
MSTRG.18653	MSTRG.18653	-	NC_012878.2:57442456-57446672	SS	SSN	OK	2.6327	1.1176	-1.23614	-1.43049	0.14105	0.999503	no
MSTRG.13038	MSTRG.13038	-	NC_012875.2:24224882-24226754	SS	SSN	OK	3.16796	6.81122	1.10436	1.48037	0.14105	0.999503	no
MSTRG.20229	MSTRG.20229	-	NC_012879.2:56944263-56945283	SS	SSN	OK	0.972847	3.73585	1.94115	1.5908	0.14105	0.999503	no
MSTRG.19643	MSTRG.19643	-	NC_012879.2:19313886-19316661	SS	SSN	OK	10.0464	16.8821	0.748814	1.45525	0.1411	0.999503	no
MSTRG.20018	MSTRG.20018	-	NC_012879.2:53501324-53502811	SS	SSN	OK	22.1759	12.9434	-0.776781	-1.50615	0.1413	0.999503	no
MSTRG.12806	MSTRG.12806	-	NC_012875.2:493304-494141	SS	SSN	OK	0.303136	3.19587	3.39817	2.01657	0.1414	0.999503	no
MSTRG.18809	MSTRG.18809	-	NC_012878.2:59173346-59176116	SS	SSN	OK	67.4707	103.872	0.622475	1.47592	0.1415	0.999503	no
MSTRG.416	MSTRG.416	-	NC_012870.2:4083920-4085313	SS	SSN	OK	54.9887	85.0221	0.628702	1.46423	0.14155	0.999503	no
MSTRG.6205	MSTRG.6205	-	NC_012871.2:76883797-76886166	SS	SSN	OK	7.55776	3.79211	-0.994959	-1.48382	0.1416	0.999503	no
MSTRG.16532	MSTRG.16532	-	NC_012877.2:37861987-37873402	SS	SSN	OK	17.3057	35.479	1.03572	1.45528	0.1416	0.999503	no
MSTRG.9200	MSTRG.9200	-	NC_012872.2:74080199-74083753	SS	SSN	OK	9.08974	15.5788	0.777272	1.45512	0.14165	0.999503	no
MSTRG.2755	MSTRG.2755	-	NC_012870.2:69772592-69773246	SS	SSN	OK	12.1349	0.289522	-5.38935	-3.26542	0.14175	0.999503	no
MSTRG.20309	MSTRG.20309	-	NC_012879.2:58195939-58204387	SS	SSN	OK	47.8428	74.0587	0.630366	1.46293	0.14175	0.999503	no
MSTRG.5110	MSTRG.5110	-	NC_012871.2:64207090-64208674	SS	SSN	OK	2.33696	0.547891	-2.09267	-1.62464	0.14195	0.999503	no
MSTRG.12284	MSTRG.12284	-	NC_012874.2:55009672-55010730	SS	SSN	OK	10.8014	0.358281	-4.91398	-2.93612	0.142	0.999503	no
MSTRG.8674	MSTRG.8674	-	NC_012872.2:67973357-67978636	SS	SSN	OK	54.2524	35.1973	-0.624224	-1.47727	0.142	0.999503	no
MSTRG.2	MSTRG.2	-	NC_008360.1:66459-67839	SS	SSN	OK	8.656	3.8392	-1.1729	-1.5011	0.1421	0.999503	no
MSTRG.9008	MSTRG.9008	-	NC_012872.2:71813730-71817255	SS	SSN	OK	4.09697	7.63636	0.898328	1.46435	0.1422	0.999503	no
MSTRG.11102	MSTRG.11102	-	NC_012873.2:62897870-62899281	SS	SSN	OK	6.3795	12.1346	0.927614	1.41607	0.1423	0.999503	no
MSTRG.5488	MSTRG.5488	-	NC_012871.2:68848908-68849472	SS	SSN	OK	0.452814	6.10436	3.75285	2.20355	0.1424	0.999503	no
MSTRG.3167	MSTRG.3167	-	NC_012870.2:74777665-74781459	SS	SSN	OK	1.55738	0.553064	-1.4936	-1.39472	0.14245	0.999503	no
MSTRG.14499	MSTRG.14499	-	NC_012875.2:60208290-60210549	SS	SSN	OK	11.4158	19.6344	0.782356	1.44418	0.14245	0.999503	no
MSTRG.3097	MSTRG.3097	-	NC_012870.2:73864049-73864921	SS	SSN	OK	4.79563	13.7977	1.52464	1.57127	0.14255	0.999503	no
MSTRG.4890	MSTRG.4890	-	NC_012871.2:60848842-60851681	SS	SSN	OK	3.34897	6.67873	0.995855	1.45289	0.1426	0.999503	no
MSTRG.15809	MSTRG.15809	-	NC_012876.2:63408021-63415023	SS	SSN	OK	17.2113	26.411	0.61778	1.43716	0.14265	0.999503	no
MSTRG.15497	MSTRG.15497	-	NC_012876.2:58474901-58477114	SS	SSN	OK	0.268519	1.145	2.09225	1.59995	0.14265	0.999503	no
MSTRG.6043	MSTRG.6043	-	NC_012871.2:74865969-74870103	SS	SSN	OK	2.44328	5.98933	1.29357	1.49677	0.14285	0.999503	no
MSTRG.12376	MSTRG.12376	-	NC_012874.2:59694912-59707120	SS	SSN	OK	63.7274	41.7322	-0.610752	-1.44141	0.143	0.999503	no
MSTRG.11758	MSTRG.11758	-	NC_012874.2:3179645-3180833	SS	SSN	OK	7.28314	2.01953	-1.85054	-1.5394	0.1436	0.999503	no
MSTRG.5536	MSTRG.5536	-	NC_012871.2:69367912-69369054	SS	SSN	OK	2.4711	7.32745	1.56816	1.54747	0.1436	0.999503	no
MSTRG.16953	MSTRG.16953	-	NC_012877.2:59596307-59598742	SS	SSN	OK	1.91586	0.65661	-1.54489	-1.4848	0.14365	0.999503	no
MSTRG.18390	MSTRG.18390	-	NC_012878.2:54777332-54821389	SS	SSN	OK	3.32013	8.23587	1.31068	1.42757	0.14385	0.999503	no
MSTRG.11295	MSTRG.11295	-	NC_012873.2:65461253-65465051	SS	SSN	OK	1.78022	4.01766	1.1743	1.4909	0.1439	0.999503	no
MSTRG.4808	MSTRG.4808	-	NC_012871.2:59275712-59277446	SS	SSN	OK	1.33355	3.88857	1.54396	1.48235	0.1439	0.999503	no
MSTRG.2797	MSTRG.2797	-	NC_012870.2:70350854-70352707	SS	SSN	OK	0.324661	1.39001	2.09808	1.62093	0.1439	0.999503	no
MSTRG.12908	MSTRG.12908	-	NC_012875.2:3409608-3411233	SS	SSN	OK	1.6203	4.64298	1.51879	1.54049	0.14455	0.999503	no
MSTRG.9899	MSTRG.9899	-	NC_012873.2:9919756-9921668	SS	SSN	OK	8.84747	15.3016	0.790341	1.46752	0.1446	0.999503	no
MSTRG.7413	MSTRG.7413	-	NC_012872.2:46940072-46950334	SS	SSN	OK	1.4963	2.98637	0.996997	1.3901	0.145	0.999503	no
MSTRG.262	MSTRG.262	-	NC_012870.2:2523554-2527838	SS	SSN	OK	0.102158	3.08582	4.91678	2.90668	0.1451	0.999503	no
MSTRG.498	MSTRG.498	-	NC_012870.2:5072844-5076590	SS	SSN	OK	0.0846286	2.55932	4.91847	2.90768	0.1451	0.999503	no
MSTRG.14734	MSTRG.14734	-	NC_012876.2:2373746-2377034	SS	SSN	OK	16.0896	9.61146	-0.743299	-1.47852	0.14545	0.999503	no
MSTRG.11328	MSTRG.11328	-	NC_012873.2:66025916-66027573	SS	SSN	OK	6.45184	13.4267	1.05732	1.45816	0.14545	0.999503	no
MSTRG.3473	MSTRG.3473	-	NC_012870.2:78795881-78796846	SS	SSN	OK	7.78364	2.78928	-1.48055	-1.49063	0.1455	0.999503	no
MSTRG.4879	MSTRG.4879	-	NC_012871.2:60679075-60683095	SS	SSN	OK	68.0598	103.831	0.609357	1.4205	0.1455	0.999503	no
MSTRG.16648	MSTRG.16648	-	NC_012877.2:51714439-51715636	SS	SSN	OK	3.25532	8.03729	1.30391	1.51168	0.14555	0.999503	no
MSTRG.2577	MSTRG.2577	-	NC_012870.2:67643574-67647137	SS	SSN	OK	19.8027	37.4954	0.921019	1.45686	0.14565	0.999503	no
MSTRG.4543	MSTRG.4543	-	NC_012871.2:49269158-49279921	SS	SSN	OK	13.9589	8.22859	-0.762465	-1.46637	0.14575	0.999503	no
MSTRG.20442	MSTRG.20442	-	NC_012879.2:59745342-59746016	SS	SSN	OK	0.411864	3.98896	3.27577	1.94501	0.14605	0.999503	no
MSTRG.9811	MSTRG.9811	-	NC_012873.2:7537933-7538725	SS	SSN	OK	4.95898	1.32441	-1.90469	-1.57887	0.1463	0.999503	no
MSTRG.12921	MSTRG.12921	-	NC_012875.2:3941658-3943791	SS	SSN	OK	1.42709	0.389029	-1.87512	-1.52657	0.1464	0.999503	no
MSTRG.253	MSTRG.253	-	NC_012870.2:2458012-2460622	SS	SSN	OK	2.63608	1.07964	-1.28785	-1.43655	0.14645	0.999503	no
MSTRG.958	MSTRG.958	-	NC_012870.2:10367112-10371769	SS	SSN	OK	3.20818	6.36211	0.987751	1.46135	0.1465	0.999503	no
MSTRG.9049	MSTRG.9049	-	NC_012872.2:72310087-72311328	SS	SSN	OK	3.118	0.828205	-1.91256	-1.58709	0.1466	0.999503	no
MSTRG.19987	MSTRG.19987	-	NC_012879.2:52759100-52761857	SS	SSN	OK	18.4042	29.3037	0.67105	1.41211	0.14665	0.999503	no
MSTRG.10788	MSTRG.10788	-	NC_012873.2:58961126-58964241	SS	SSN	OK	1.27737	3.05453	1.25778	1.36977	0.14675	0.999503	no
MSTRG.8267	MSTRG.8267	-	NC_012872.2:63532268-63533633	SS	SSN	OK	1.40548	5.08804	1.85605	1.53434	0.14675	0.999503	no
MSTRG.12926	MSTRG.12926	-	NC_012875.2:4247793-4255587	SS	SSN	OK	13.4489	7.9432	-0.759696	-1.46118	0.1471	0.999503	no
MSTRG.6926	MSTRG.6926	-	NC_012872.2:9796689-9798820	SS	SSN	OK	3.44355	1.38907	-1.30977	-1.46727	0.14735	0.999503	no
MSTRG.9075	MSTRG.9075	-	NC_012872.2:72674658-72680844	SS	SSN	OK	2.52758	5.67589	1.16709	1.44164	0.14735	0.999503	no
MSTRG.15758	MSTRG.15758	-	NC_012876.2:62720330-62723830	SS	SSN	OK	0.467359	1.7363	1.89341	1.54592	0.14735	0.999503	no
MSTRG.10271	MSTRG.10271	-	NC_012873.2:51258807-51266469	SS	SSN	OK	2.139	5.66304	1.40464	1.19741	0.1475	0.999503	no
MSTRG.15724	MSTRG.15724	-	NC_012876.2:62179284-62189352	SS	SSN	OK	1.29655	2.85554	1.13908	1.43543	0.14785	0.999503	no
MSTRG.2124	MSTRG.2124	-	NC_012870.2:60794813-60801649	SS	SSN	OK	25.7744	16.7949	-0.617909	-1.42238	0.1481	0.999503	no
MSTRG.8770	MSTRG.8770	-	NC_012872.2:69041568-69049336	SS	SSN	OK	45.2873	29.3195	-0.627247	-1.41974	0.14825	0.999503	no
MSTRG.19489	MSTRG.19489	-	NC_012879.2:10797901-10800015	SS	SSN	OK	26.2563	16.237	-0.693378	-1.47215	0.14835	0.999503	no
MSTRG.5308	MSTRG.5308	-	NC_012871.2:66670845-66676154	SS	SSN	OK	5.89395	3.35952	-0.81098	-1.43746	0.14855	0.999503	no
MSTRG.459	MSTRG.459	-	NC_012870.2:4620194-4627648	SS	SSN	OK	36.1116	23.6398	-0.611243	-1.45412	0.14875	0.999503	no
MSTRG.20129	MSTRG.20129	-	NC_012879.2:55415835-55418328	SS	SSN	OK	23.2514	14.5093	-0.680337	-1.43008	0.14885	0.999503	no
MSTRG.16393	MSTRG.16393	-	NC_012877.2:10744622-10748527	SS	SSN	OK	32.735	20.8994	-0.647371	-1.46266	0.14895	0.999503	no
MSTRG.16721	MSTRG.16721	-	NC_012877.2:54648904-54702850	SS	SSN	OK	40.629	66.4509	0.709778	1.45323	0.14895	0.999503	no
MSTRG.15950	MSTRG.15950	-	NC_012876.2:65390736-65395158	SS	SSN	OK	0.433153	1.59264	1.87847	1.51413	0.149	0.999503	no
MSTRG.7765	MSTRG.7765	-	NC_012872.2:56945813-56952739	SS	SSN	OK	14.2249	22.6552	0.671421	1.44108	0.1491	0.999503	no
MSTRG.15729	MSTRG.15729	-	NC_012876.2:62279116-62284873	SS	SSN	OK	50.6162	33.0884	-0.613276	-1.42983	0.14925	0.999503	no
MSTRG.17662	MSTRG.17662	-	NC_012878.2:14461417-14464885	SS	SSN	OK	22.8054	14.3839	-0.664923	-1.41081	0.1493	0.999503	no
MSTRG.11085	MSTRG.11085	-	NC_012873.2:62680410-62685521	SS	SSN	OK	4.20669	7.36082	0.807182	1.4367	0.14965	0.999503	no
MSTRG.3089	MSTRG.3089	-	NC_012870.2:73753447-73756393	SS	SSN	OK	6.09381	12.4924	1.03564	1.43058	0.1497	0.999503	no
MSTRG.1647	MSTRG.1647	-	NC_012870.2:25737924-25820649	SS	SSN	OK	1.76783	0.0491604	-5.16834	-0.839301	0.14975	0.999503	no
MSTRG.20037	MSTRG.20037	-	NC_012879.2:53838178-53842194	SS	SSN	OK	6.35129	3.64	-0.803112	-1.39011	0.14985	0.999503	no
MSTRG.11880	MSTRG.11880	-	NC_012874.2:6653022-6653850	SS	SSN	OK	2.97366	8.39724	1.49767	1.52592	0.14985	0.999503	no
MSTRG.5695	MSTRG.5695	-	NC_012871.2:71213065-71221729	SS	SSN	OK	127.619	81.7475	-0.642593	-1.41456	0.1499	0.999503	no
MSTRG.5617	MSTRG.5617	-	NC_012871.2:70328891-70332261	SS	SSN	OK	9.45868	16.2723	0.782711	1.42037	0.1499	0.999503	no
MSTRG.13354	MSTRG.13354	-	NC_012875.2:46040153-46043257	SS	SSN	OK	1.92967	4.66988	1.27503	1.41189	0.15	0.999503	no
MSTRG.17347	MSTRG.17347	-	NC_012878.2:3166282-3168339	SS	SSN	OK	96.8204	63.7471	-0.602951	-1.41995	0.1501	0.999503	no
MSTRG.19267	MSTRG.19267	-	NC_012879.2:5859336-5866166	SS	SSN	OK	77.965	118.18	0.600085	1.39853	0.1501	0.999503	no
MSTRG.5846	MSTRG.5846	-	NC_012871.2:72843349-72844443	SS	SSN	OK	15.768	26.8959	0.770392	1.44066	0.1502	0.999503	no
MSTRG.18513	MSTRG.18513	-	NC_012878.2:56030073-56031216	SS	SSN	OK	21.2555	41.9691	0.981492	1.45897	0.1502	0.999503	no
MSTRG.3117	MSTRG.3117	-	NC_012870.2:74050539-74052241	SS	SSN	OK	2.75126	6.85624	1.31732	1.47197	0.15025	0.999503	no
MSTRG.11937	MSTRG.11937	-	NC_012874.2:8734759-8735915	SS	SSN	OK	0.133249	2.38826	4.16377	2.34795	0.1503	0.999503	no
MSTRG.233	MSTRG.233	-	NC_012870.2:2270870-2273867	SS	SSN	OK	262.696	169.389	-0.633056	-1.46476	0.1505	0.999503	no
MSTRG.7815	MSTRG.7815	-	NC_012872.2:57874044-57879887	SS	SSN	OK	6.59778	11.9712	0.859518	1.44174	0.15055	0.999503	no
MSTRG.1322	MSTRG.1322	-	NC_012870.2:17117319-17120728	SS	SSN	OK	2.20532	4.81027	1.12513	1.40139	0.15055	0.999503	no
MSTRG.1378	MSTRG.1378	-	NC_012870.2:18159992-18161367	SS	SSN	OK	0.165853	1.86472	3.49099	2.05951	0.1506	0.999503	no
MSTRG.18495	MSTRG.18495	-	NC_012878.2:55919933-55924277	SS	SSN	OK	19.4278	12.5127	-0.634736	-1.41054	0.15085	0.999503	no
MSTRG.10157	MSTRG.10157	-	NC_012873.2:45227508-45231890	SS	SSN	OK	6.05231	11.7522	0.957371	1.50442	0.1509	0.999503	no
MSTRG.1567	MSTRG.1567	-	NC_012870.2:22064153-22065754	SS	SSN	OK	0.207123	3.31633	4.00103	2.27104	0.1511	0.999503	no
MSTRG.17635	MSTRG.17635	-	NC_012878.2:11655871-11658014	SS	SSN	OK	24.9578	14.9076	-0.743442	-1.41507	0.15125	0.999503	no
MSTRG.1211	MSTRG.1211	-	NC_012870.2:14620790-14624605	SS	SSN	OK	57.5347	38.0221	-0.597595	-1.39039	0.1516	0.999503	no
MSTRG.12120	MSTRG.12120	-	NC_012874.2:18636376-18638196	SS	SSN	OK	9.73016	18.1256	0.897494	1.44145	0.15175	0.999503	no
MSTRG.17322	MSTRG.17322	-	NC_012878.2:2752154-2754960	SS	SSN	OK	4.51293	8.31322	0.881345	1.40262	0.15185	0.999503	no
MSTRG.8324	MSTRG.8324	-	NC_012872.2:64134568-64141404	SS	SSN	OK	113.768	74.198	-0.616646	-1.39917	0.15195	0.999503	no
MSTRG.882	MSTRG.882	-	NC_012870.2:9381535-9384720	SS	SSN	OK	23.6795	36.353	0.618438	1.45511	0.15205	0.999503	no
MSTRG.6753	MSTRG.6753	-	NC_012872.2:6754423-6755770	SS	SSN	OK	1.52521	4.20514	1.46315	1.42334	0.15205	0.999503	no
MSTRG.3639	MSTRG.3639	-	NC_012871.2:123911-126013	SS	SSN	OK	3.01603	1.07135	-1.49323	-1.49152	0.1521	0.999503	no
MSTRG.8682	MSTRG.8682	-	NC_012872.2:68040570-68042683	SS	SSN	OK	15.4444	9.35985	-0.722524	-1.40199	0.15215	0.999503	no
MSTRG.19947	MSTRG.19947	-	NC_012879.2:52071585-52074012	SS	SSN	OK	4.43587	7.98655	0.848355	1.41025	0.1522	0.999503	no
MSTRG.2914	MSTRG.2914	-	NC_012870.2:71678342-71679901	SS	SSN	OK	11.0392	6.08792	-0.85862	-1.38421	0.1524	0.999503	no
MSTRG.12695	MSTRG.12695	-	NC_012874.2:69691499-69693336	SS	SSN	OK	1.59195	0.450498	-1.82121	-1.49439	0.15245	0.999503	no
MSTRG.14112	MSTRG.14112	-	NC_012875.2:56064465-56073446	SS	SSN	OK	9.16266	3.5507	-1.36766	-1.42946	0.15255	0.999503	no
MSTRG.6461	MSTRG.6461	-	NC_012872.2:2589414-2590908	SS	SSN	OK	0.293728	1.15935	1.98076	1.48678	0.1526	0.999503	no
MSTRG.5816	MSTRG.5816	-	NC_012871.2:72576854-72577829	SS	SSN	OK	0.536816	2.08136	1.95502	1.48435	0.1527	0.999503	no
MSTRG.10473	MSTRG.10473	-	NC_012873.2:54650678-54651649	SS	SSN	OK	0.193624	2.90658	3.90799	2.21697	0.15275	0.999503	no
MSTRG.5793	MSTRG.5793	-	NC_012871.2:72334477-72337418	SS	SSN	OK	0.159068	2.39334	3.91131	2.21885	0.15275	0.999503	no
MSTRG.5320	MSTRG.5320	-	NC_012871.2:66858516-66867855	SS	SSN	OK	3.28136	1.70456	-0.944899	-1.37559	0.15295	0.999503	no
MSTRG.13889	MSTRG.13889	-	NC_012875.2:53102792-53111015	SS	SSN	OK	4.52428	1.84326	-1.29543	-1.48448	0.1531	0.999503	no
MSTRG.12416	MSTRG.12416	-	NC_012874.2:61867419-61872709	SS	SSN	OK	52.2067	29.8382	-0.807075	-1.37429	0.1531	0.999503	no
MSTRG.1036	MSTRG.1036	-	NC_012870.2:11666667-11667581	SS	SSN	OK	2.3808	0.182419	-3.70612	-2.12854	0.15315	0.999503	no
MSTRG.12751	MSTRG.12751	-	NC_012874.2:71239598-71250210	SS	SSN	OK	28.3474	43.2911	0.610851	1.3976	0.1533	0.999503	no
MSTRG.1115	MSTRG.1115	-	NC_012870.2:12708625-12713193	SS	SSN	OK	10.3523	5.99802	-0.787396	-1.4386	0.15335	0.999503	no
MSTRG.8115	MSTRG.8115	-	NC_012872.2:61847211-61850643	SS	SSN	OK	57.6721	37.8376	-0.608052	-1.42988	0.15355	0.999503	no
MSTRG.16239	MSTRG.16239	-	NC_012877.2:4875310-4892536	SS	SSN	OK	7.00359	9.93791	0.504848	0.222926	0.15365	0.999503	no
MSTRG.18443	MSTRG.18443	-	NC_012878.2:55400109-55402011	SS	SSN	OK	1.76144	4.15533	1.2382	1.43267	0.1541	0.999503	no
MSTRG.4365	MSTRG.4365	-	NC_012871.2:18795990-18797977	SS	SSN	OK	2.50051	0.286555	-3.12534	-1.79651	0.1542	0.999503	no
MSTRG.4278	MSTRG.4278	-	NC_012871.2:14829878-14833186	SS	SSN	OK	4.35201	8.04926	0.887176	1.40692	0.15435	0.999503	no
MSTRG.6213	MSTRG.6213	-	NC_012871.2:76991681-76994067	SS	SSN	OK	2.26068	4.66901	1.04636	1.41966	0.1548	0.999503	no
MSTRG.11848	MSTRG.11848	-	NC_012874.2:5471741-5503459	SS	SSN	OK	0.919815	0.0579398	-3.98872	-2.23418	0.15515	0.999503	no
MSTRG.15456	MSTRG.15456	-	NC_012876.2:57553952-57555745	SS	SSN	OK	1.12041	0.286008	-1.9699	-1.48016	0.1553	0.999503	no
MSTRG.384	MSTRG.384	-	NC_012870.2:3689515-3692376	SS	SSN	OK	9.38014	16.1329	0.782324	1.41461	0.15535	0.999503	no
MSTRG.11406	MSTRG.11406	-	NC_012873.2:66868935-66871784	SS	SSN	OK	1.50814	0.407444	-1.8881	-1.53715	0.1554	0.999503	no
MSTRG.9695	MSTRG.9695	-	NC_012873.2:5816987-5818977	SS	SSN	OK	135.933	206.367	0.602316	1.41522	0.15545	0.999503	no
MSTRG.12078	MSTRG.12078	-	NC_012874.2:15935198-15938402	SS	SSN	OK	1.25431	2.69889	1.10547	1.37369	0.15555	0.999503	no
[truncated: 18,590 more rows]

## Sheet: Sheet 2
XM_021452208.1
XM_002449725.2
XM_002466667.2
XM_021450107.1
XM_002461165.2
XM_021461260.1
XM_002449212.2
XM_002447957.2
XM_021458603.1
XM_002443576.2
XM_002455293.2
XM_002454463.2
XM_002456038.2
XM_021461260.1
XM_002455264.2
XM_002444073.2
XM_002446325.2
XM_002459029.2
XM_002462920.2_
XM_002451708.2
M_002462489.2
XM_002445521.2
AP014958.1
X15704.1
XM_002449993.2
XM_021452268.1
XM_002468230.2
XM_002440150.2
XM_002459496.2
XR_002454504.1

## Sheet: Sheet 3
tax_id	Org_name	GeneID	CurrentID	Status	Symbol	Aliases	description	other_designations	map_location	chromosome	genomic_nucleotide_accession.version	start_position_on_the_genomic_accession	end_position_on_the_genomic_accession	orientation	exon_count	OMIM
4558	Sorghum bicolor	8085303	0	live	LOC8085303	SORBI_3001G455700	microtubule-associated protein 70-4	microtubule-associated protein 70-4		1	NC_012870.2	73164554	73170595	minus	11
4558	Sorghum bicolor	8062673	0	live	LOC8062673	SORBI_3005G167400	probable disease resistance protein At1g59620	probable disease resistance protein At1g59620		5	NC_012874.2	64532935	64544668	minus	5
4558	Sorghum bicolor	8060699	0	live	LOC8060699	SORBI_3002G045200	probable inactive leucine-rich repeat receptor-like protein kinase At3g03770	probable inactive leucine-rich repeat receptor-like protein kinase At3g03770		2	NC_012871.2	4269842	4274409	plus	7
