# Supplementary material for: Root and Leaf Anatomy, Ion Accumulation, and Transcriptome Pattern under Salt Stress Conditions in Contrasting Genotypes of Sorghum bicolor
Source: Plants (Basel). 2023 Jun 21;12(13):2400. doi: 10.3390/plants12132400 (PMC10346968; doi:10.3390/plants12132400)
Supplement: Supplementary file 1 [file plants-12-02400-s001.zip › Supplementary File S3.xls]

## Sheet: Sheet 1
test_id	gene_id	gene	locus	sample_1	sample_2	status	value_1	value_2	log2(fold_change)	test_stat	p_value	q_value	significant	Predicted Gene	Accession	Comments	Regulation
MSTRG.11456	MSTRG.11456	-	NC_012873.2:67442459-67451625	ST	STN	OK	35.7566	0.480128	-6.21864	-7.2587	5e-05	0.0145242	yes	CLIP associated protein	XR_002451908.1		Downregulated
MSTRG.11585	MSTRG.11585	-	NC_012874.2:249556-253029	ST	STN	OK	52.5259	1.25096	-5.39192	-6.9394	5e-05	0.0145242	yes	asparagine synthetase [glutamine-hydrolyzing] (LOC8067575), mRNA	XM_021462194.1	SNP present	Downregulated
MSTRG.14862	MSTRG.14862	-	NC_012876.2:5141038-5148091	ST	STN	OK	60.479	2.5649	-4.55946	-7.55434	5e-05	0.0145242	yes	mixed-linked glucan synthase 6 (LOC8069637), mRNA	XM_002445057.2	SNP present	Downregulated
MSTRG.17357	MSTRG.17357	-	NC_012878.2:3365293-3368124	ST	STN	OK	21.5925	1.10825	-4.28418	-5.25348	5e-05	0.0145242	yes	transcription factor MYB61 (LOC8071296), misc_RNA	XR_002447626.1	QRT-PCR	Downregulated
MSTRG.4030	MSTRG.4030	-	NC_012871.2:7346920-7348623	ST	STN	OK	78.2593	4.33977	-4.17257	-6.13579	5e-05	0.0145242	yes	NO hits			Downregulated
MSTRG.8621	MSTRG.8621	-	NC_012872.2:67409654-67410968	ST	STN	OK	236.202	13.9167	-4.08513	-7.0726	5e-05	0.0145242	yes	Bowman-Birk type trypsin inhibitor (LOC8058903), mRNA	XM_002458714.2	QRT-PCR	Downregulated
MSTRG.13135	MSTRG.13135	-	NC_012875.2:38615110-38618406	ST	STN	OK	91.0418	5.44845	-4.06261	-5.00194	5e-05	0.0145242	yes	heavy metal-associated isoprenylated plant protein 7 (LOC8070971), mRNA	XM_002446263.2	QRT-PCR	Downregulated
MSTRG.18097	MSTRG.18097	-	NC_012878.2:50739321-50742378	ST	STN	OK	42.109	2.52409	-4.06029	-6.37781	5e-05	0.0145242	yes	subtilisin-like protease SBT1.9 (LOC8077161), mRNA	XM_021447993.1	SNP present	Downregulated
MSTRG.3198	MSTRG.3198	-	NC_012870.2:75151125-75156207	ST	STN	OK	45.233	3.12452	-3.85567	-5.75651	5e-05	0.0145242	yes	UDP-glucuronate:xylan alpha-glucuronosyltransferase 2 (LOC8057657), transcript variant X2, mRNA	XM_021451163.1		Downregulated
MSTRG.9076	MSTRG.9076	-	NC_012872.2:72684021-72685539	ST	STN	OK	54.5291	3.94667	-3.78832	-5.47633	5e-05	0.0145242	yes	glucan endo-1,3-beta-glucosidase GII (LOC8062300), mRNA	XM_002459032.2	QRT-PCR	Downregulated
MSTRG.8430	MSTRG.8430	-	NC_012872.2:65410737-65417466	ST	STN	OK	109.696	8.63714	-3.66681	-6.31904	5e-05	0.0145242	yes	tubulin beta-4 chain (LOC8082412), mRNA	XM_002456458.2	QRT-PCR	Downregulated
MSTRG.2875	MSTRG.2875	-	NC_012870.2:71175023-71185501	ST	STN	OK	16.8333	1.33616	-3.65515	-6.0237	5e-05	0.0145242	yes	FAR1-RELATED SEQUENCE 6 (LOC8054321), mRNA	XM_002468119.2		Downregulated
MSTRG.18628	MSTRG.18628	-	NC_012878.2:57216591-57218968	ST	STN	OK	44.9686	3.9753	-3.49978	-4.66317	5e-05	0.0145242	yes	fasciclin-like arabinogalactan protein 12 (LOC8063595), mRNA	XM_002440203.2	QRT-PCR/ SNP present	Downregulated
MSTRG.3782	MSTRG.3782	-	NC_012871.2:2801594-2807877	ST	STN	OK	133.773	11.9037	-3.4903	-4.42448	5e-05	0.0145242	yes	protein app1 (LOC8079914), mRNA	XM_002459289.2	SNP present	Downregulated
MSTRG.3035	MSTRG.3035	-	NC_012870.2:73164561-73170584	ST	STN	OK	31.8891	3.15382	-3.33789	-5.04473	5e-05	0.0145242	yes	microtubule-associated protein 70-4 (LOC8085303), transcript variant X1, mRNA	XM_002468230.2		Downregulated
MSTRG.663	MSTRG.663	-	NC_012870.2:6903299-6908208	ST	STN	OK	72.5039	7.66583	-3.24154	-6.13827	5e-05	0.0145242	yes	beta-glucosidase BoGH3B-like (LOC110431790), transcript variant X5, mRNA	XM_021451375.1	SNP present	Downregulated
MSTRG.785	MSTRG.785	-	NC_012870.2:8265675-8274360	ST	STN	OK	350.093	40.944	-3.09602	-6.18701	5e-05	0.0145242	yes	tubulin alpha-1 chain (LOC8059974), mRNA	XM_021465793.1		Downregulated
MSTRG.4050	MSTRG.4050	-	NC_012871.2:7812630-7818918	ST	STN	OK	66.4214	7.86163	-3.07875	-5.99905	5e-05	0.0145242	yes	cellulose synthase A catalytic subunit 8 [UDP-forming] (LOC8069092), mRNA	XM_021452948.1	SNP present	Downregulated
MSTRG.11394	MSTRG.11394	-	NC_012873.2:66773640-66778328	ST	STN	OK	217.351	25.7976	-3.07472	-6.1229	5e-05	0.0145242	yes	P-(S)-hydroxymandelonitrile lyase (LOC110435085), mRNA	XM_021460447.1		Downregulated
MSTRG.2909	MSTRG.2909	-	NC_012870.2:71585376-71593190	ST	STN	OK	52.471	6.40968	-3.0332	-5.70801	5e-05	0.0145242	yes	ilament-like plant protein 4 (LOC8054345), transcript variant X2, mRNA	XM_021461694.1		Downregulated
MSTRG.590	MSTRG.590	-	NC_012870.2:6060715-6063370	ST	STN	OK	44.9566	5.56454	-3.0142	-5.10534	5e-05	0.0145242	yes	ranscription factor HHO5-like (LOC110432018), mRNA	XM_021451947.1	QRT-PCR	Downregulated
MSTRG.17333	MSTRG.17333	-	NC_012878.2:2948814-2954298	ST	STN	OK	57.6658	7.13879	-3.01396	-5.11297	5e-05	0.0145242	yes	peroxidase 2 (LOC8068187), mRNA	XM_002439186.2	QRT-PCR and SNP present	Downregulated
MSTRG.4277	MSTRG.4277	-	NC_012871.2:14784485-14790332	ST	STN	OK	141.745	17.6213	-3.0079	-6.10473	5e-05	0.0145242	yes	cellulose synthase A catalytic subunit 3 [UDP-forming] (LOC110432834), mRNA	XM_021453750.1	SNP present	Downregulated
MSTRG.17519	MSTRG.17519	-	NC_012878.2:6745350-6751812	ST	STN	OK	73.8289	9.31173	-2.98706	-5.88591	5e-05	0.0145242	yes	cellulose synthase A catalytic subunit 1 [UDP-forming] (LOC8080953), mRNA	XM_002440649.2		Downregulated
MSTRG.15731	MSTRG.15731	-	NC_012876.2:62303815-62312366	ST	STN	OK	44.2557	5.62536	-2.97585	-5.01788	5e-05	0.0145242	yes	pyrophosphatase/phosphodiesterase (LOC8060935), transcript variant X2, mRNA	XM_002444638.2	QRT-PCR	Downregulated
MSTRG.10645	MSTRG.10645	-	NC_012873.2:57051371-57055321	ST	STN	OK	841.403	107.027	-2.97482	-5.8223	5e-05	0.0145242	yes	phenylalanine ammonia-lyase (LOC8074774), mRNA	XM_002454153.2		Downregulated
MSTRG.17484	MSTRG.17484	-	NC_012878.2:5646158-5649289	ST	STN	OK	70.7286	9.12937	-2.95371	-5.23493	5e-05	0.0145242	yes	fasciclin-like arabinogalactan protein 2 (LOC8071204), mRNA	XM_002440612.2		Downregulated
MSTRG.18533	MSTRG.18533	-	NC_012878.2:56249333-56254273	ST	STN	OK	37.079	4.93232	-2.91027	-4.91209	5e-05	0.0145242	yes	phosphomethylethanolamine N-methyltransferase (LOC8069007), mRNA	XM_002441421.2	SNP present	Downregulated
MSTRG.18070	MSTRG.18070	-	NC_012878.2:50325381-50328849	ST	STN	OK	51.726	7.45736	-2.79415	-4.84626	5e-05	0.0145242	yes	dnaJ homolog subfamily B member 13 (LOC8077144), mRNA	XM_002441091.2		Downregulated
MSTRG.12931	MSTRG.12931	-	NC_012875.2:4498723-4499495	ST	STN	OK	310.086	46.0572	-2.75117	-5.12708	5e-05	0.0145242	yes	uncharacterized LOC110436211 (LOC110436211), ncRNA	XR_002454003.1	gba-MIR8709c	Downregulated
MSTRG.3362	MSTRG.3362	-	NC_012870.2:77324662-77327222	ST	STN	OK	69.5591	10.8729	-2.6775	-4.71961	5e-05	0.0145242	yes
MSTRG.16139	MSTRG.16139	-	NC_012877.2:2745277-2746391	ST	STN	OK	633.086	99.4121	-2.67091	-5.07333	5e-05	0.0145242	yes
MSTRG.20008	MSTRG.20008	-	NC_012879.2:53091721-53095347	ST	STN	OK	57.3505	9.20828	-2.6388	-4.96505	5e-05	0.0145242	yes			SNP present
MSTRG.12064	MSTRG.12064	-	NC_012874.2:15111987-15113407	ST	STN	OK	460.188	74.5592	-2.62576	-5.15192	5e-05	0.0145242	yes
MSTRG.3557	MSTRG.3557	-	NC_012870.2:79774134-79776448	ST	STN	OK	52.5039	8.67262	-2.59789	-4.75156	5e-05	0.0145242	yes
MSTRG.14492	MSTRG.14492	-	NC_012875.2:60117541-60119336	ST	STN	OK	712.379	119.046	-2.58113	-5.04649	5e-05	0.0145242	yes
MSTRG.16924	MSTRG.16924	-	NC_012877.2:58935565-58937327	ST	STN	OK	175.422	30.4539	-2.52613	-4.88331	5e-05	0.0145242	yes
MSTRG.3201	MSTRG.3201	-	NC_012870.2:75277524-75283439	ST	STN	OK	46.6146	9.01482	-2.37041	-4.50744	5e-05	0.0145242	yes
MSTRG.12934	MSTRG.12934	-	NC_012875.2:4560066-4560989	ST	STN	OK	279.174	54.3711	-2.36025	-4.61302	5e-05	0.0145242	yes			SNP present
MSTRG.3145	MSTRG.3145	-	NC_012870.2:74446126-74451249	ST	STN	OK	249.461	49.3705	-2.33709	-4.71505	5e-05	0.0145242	yes			SNP present
MSTRG.17728	MSTRG.17728	-	NC_012878.2:36078681-36083514	ST	STN	OK	184.018	39.8758	-2.20626	-4.49314	5e-05	0.0145242	yes
MSTRG.664	MSTRG.664	-	NC_012870.2:6917912-6923871	ST	STN	OK	188.53	44.7165	-2.07591	-4.13131	5e-05	0.0145242	yes			SNP present
MSTRG.12653	MSTRG.12653	-	NC_012874.2:68618685-68628831	ST	STN	OK	224.594	53.5913	-2.06725	-4.01321	5e-05	0.0145242	yes
MSTRG.2273	MSTRG.2273	-	NC_012870.2:63320808-63327397	ST	STN	OK	176.923	43.9327	-2.00975	-4.09218	5e-05	0.0145242	yes
MSTRG.738	MSTRG.738	-	NC_012870.2:7586249-7589710	ST	STN	OK	97.533	25.7858	-1.91931	-3.88924	5e-05	0.0145242	yes			SNP present
MSTRG.13186	MSTRG.13186	-	NC_012875.2:41456403-41463451	ST	STN	OK	20.2721	82.3765	2.02273	4.13881	5e-05	0.0145242	yes
MSTRG.16308	MSTRG.16308	-	NC_012877.2:6462426-6473724	ST	STN	OK	29.7857	142.338	2.25663	4.5393	5e-05	0.0145242	yes
MSTRG.7858	MSTRG.7858	-	NC_012872.2:58564132-58567019	ST	STN	OK	83.681	492.227	2.55635	5.17443	5e-05	0.0145242	yes
MSTRG.6205	MSTRG.6205	-	NC_012871.2:76883797-76886166	ST	STN	OK	5.2348	44.7881	3.09691	5.07645	5e-05	0.0145242	yes
MSTRG.171	MSTRG.171	-	NC_012870.2:1683024-1687253	ST	STN	OK	3.69342	38.9642	3.39912	5.47413	5e-05	0.0145242	yes
MSTRG.13704	MSTRG.13704	-	NC_012875.2:50804884-50809841	ST	STN	OK	1.90486	38.7781	4.34749	5.84254	5e-05	0.0145242	yes
MSTRG.11354	MSTRG.11354	-	NC_012873.2:66306608-66308423	ST	STN	OK	2.51619	0	-inf	-nan	5e-05	0.0145242	yes
MSTRG.12446	MSTRG.12446	-	NC_012874.2:62792760-62794415	ST	STN	OK	0.988577	0	-inf	-nan	5e-05	0.0145242	yes			SNP present
MSTRG.1294	MSTRG.1294	-	NC_012870.2:16747747-16753398	ST	STN	OK	3.66153	0	-inf	-nan	5e-05	0.0145242	yes
MSTRG.13872	MSTRG.13872	-	NC_012875.2:52853371-52854075	ST	STN	OK	3.94884	0	-inf	-nan	5e-05	0.0145242	yes
MSTRG.14202	MSTRG.14202	-	NC_012875.2:57012637-57013952	ST	STN	OK	1.48234	0	-inf	-nan	5e-05	0.0145242	yes
MSTRG.17203	MSTRG.17203	-	NC_012878.2:933621-934347	ST	STN	OK	3.08734	0	-inf	-nan	5e-05	0.0145242	yes
MSTRG.19391	MSTRG.19391	-	NC_012879.2:8164315-8167587	ST	STN	OK	2.01935	0	-inf	-nan	5e-05	0.0145242	yes			SNP present
MSTRG.19466	MSTRG.19466	-	NC_012879.2:9838665-9841896	ST	STN	OK	2.61642	0	-inf	-nan	5e-05	0.0145242	yes
MSTRG.5719	MSTRG.5719	-	NC_012871.2:71489105-71491351	ST	STN	OK	7.4177	0	-inf	-nan	5e-05	0.0145242	yes			SNP present
MSTRG.5994	MSTRG.5994	-	NC_012871.2:74273261-74275155	ST	STN	OK	2.18138	0	-inf	-nan	5e-05	0.0145242	yes
MSTRG.6445	MSTRG.6445	-	NC_012872.2:2377892-2379564	ST	STN	OK	2.44237	0	-inf	-nan	5e-05	0.0145242	yes
MSTRG.11134	MSTRG.11134	-	NC_012873.2:63383724-63391057	ST	STN	OK	0	3.8574	inf	-nan	5e-05	0.0145242	yes
MSTRG.1204	MSTRG.1204	-	NC_012870.2:14512004-14515883	ST	STN	OK	0	3.18277	inf	-nan	5e-05	0.0145242	yes
MSTRG.4815	MSTRG.4815	-	NC_012871.2:59481880-59486514	ST	STN	OK	0	8.62506	inf	-nan	5e-05	0.0145242	yes
MSTRG.7116	MSTRG.7116	-	NC_012872.2:12932035-12934415	ST	STN	OK	0	1.23304	inf	-nan	5e-05	0.0145242	yes
MSTRG.16080	MSTRG.16080	-	NC_012877.2:1921321-1924391	ST	STN	OK	117.754	1.7244	-6.09354	-7.7383	0.0001	0.0233805	yes
MSTRG.5429	MSTRG.5429	-	NC_012871.2:68113831-68118687	ST	STN	OK	24.33	2.50223	-3.28145	-4.75785	0.0001	0.0233805	yes
MSTRG.3877	MSTRG.3877	-	NC_012871.2:4269802-4274525	ST	STN	OK	14.9757	1.5907	-3.23489	-4.62052	0.0001	0.0233805	yes			SNP present
MSTRG.15607	MSTRG.15607	-	NC_012876.2:60596903-60601336	ST	STN	OK	37.4191	4.39125	-3.09107	-4.80426	0.0001	0.0233805	yes
MSTRG.8736	MSTRG.8736	-	NC_012872.2:68699967-68703459	ST	STN	OK	20.67	2.62749	-2.97578	-4.6489	0.0001	0.0233805	yes
MSTRG.9072	MSTRG.9072	-	NC_012872.2:72662646-72669923	ST	STN	OK	166.961	25.0996	-2.73378	-4.25905	0.0001	0.0233805	yes			SNP present
MSTRG.20149	MSTRG.20149	-	NC_012879.2:55745772-55749064	ST	STN	OK	24.5534	3.92184	-2.64632	-4.34488	0.0001	0.0233805	yes			SNP present
MSTRG.6923	MSTRG.6923	-	NC_012872.2:9779386-9780639	ST	STN	OK	75.7824	13.2358	-2.51742	-4.44103	0.0001	0.0233805	yes
MSTRG.8735	MSTRG.8735	-	NC_012872.2:68694823-68697543	ST	STN	OK	38.2051	6.8616	-2.47715	-4.26901	0.0001	0.0233805	yes
MSTRG.18480	MSTRG.18480	-	NC_012878.2:55791094-55796354	ST	STN	OK	37.2067	7.22951	-2.36359	-4.28172	0.0001	0.0233805	yes			SNP present
MSTRG.15907	MSTRG.15907	-	NC_012876.2:64822021-64826372	ST	STN	OK	20.2535	89.1514	2.13809	4.28044	0.0001	0.0233805	yes
MSTRG.1828	MSTRG.1828	-	NC_012870.2:53454224-53456291	ST	STN	OK	27.6958	130.092	2.23179	4.34965	0.0001	0.0233805	yes
MSTRG.1212	MSTRG.1212	-	NC_012870.2:14677000-14680335	ST	STN	OK	4.93963	44.1467	3.15983	4.89927	0.0001	0.0233805	yes
MSTRG.15876	MSTRG.15876	-	NC_012876.2:64317221-64319558	ST	STN	OK	1.76321	0	-inf	-nan	0.0001	0.0233805	yes
MSTRG.6281	MSTRG.6281	-	NC_012872.2:40793-42267	ST	STN	OK	1.25895	0	-inf	-nan	0.0001	0.0233805	yes
MSTRG.7031	MSTRG.7031	-	NC_012872.2:11244274-11245268	ST	STN	OK	3.38953	0	-inf	-nan	0.0001	0.0233805	yes			SNP present
MSTRG.2214	MSTRG.2214	-	NC_012870.2:62362159-62365255	ST	STN	OK	41.4589	1.90454	-4.44416	-5.7056	0.00015	0.0312587	yes			SNP present
MSTRG.19901	MSTRG.19901	-	NC_012879.2:50930538-50934697	ST	STN	OK	35.2989	3.21047	-3.45877	-5.2913	0.00015	0.0312587	yes
MSTRG.13938	MSTRG.13938	-	NC_012875.2:53863641-53866261	ST	STN	OK	22.9167	2.23185	-3.36009	-4.54243	0.00015	0.0312587	yes
MSTRG.3061	MSTRG.3061	-	NC_012870.2:73552874-73559151	ST	STN	OK	27.16	4.17915	-2.7002	-4.41824	0.00015	0.0312587	yes			SNP present
MSTRG.9717	MSTRG.9717	-	NC_012873.2:6195750-6196862	ST	STN	OK	72.6621	11.8408	-2.61744	-4.4119	0.00015	0.0312587	yes
MSTRG.12589	MSTRG.12589	-	NC_012874.2:67142892-67146321	ST	STN	OK	41.3416	7.13187	-2.53524	-4.32485	0.00015	0.0312587	yes
MSTRG.15850	MSTRG.15850	-	NC_012876.2:63933935-63944432	ST	STN	OK	11.0389	40.6425	1.8804	3.8366	0.00015	0.0312587	yes
MSTRG.18713	MSTRG.18713	-	NC_012878.2:58029451-58031089	ST	STN	OK	37.264	162.243	2.1223	4.20913	0.00015	0.0312587	yes
MSTRG.14285	MSTRG.14285	-	NC_012875.2:57806158-57807288	ST	STN	OK	1.39631	0	-inf	-nan	0.00015	0.0312587	yes
MSTRG.4149	MSTRG.4149	-	NC_012871.2:9656700-9658114	ST	STN	OK	1.3552	0	-inf	-nan	0.00015	0.0312587	yes			SNP present
MSTRG.17571	MSTRG.17571	-	NC_012878.2:8360107-8361930	ST	STN	OK	68.9711	1.84123	-5.22725	-6.40444	0.0002	0.0372272	yes			SNP present
MSTRG.5051	MSTRG.5051	-	NC_012871.2:63439816-63445379	ST	STN	OK	13.3392	1.63215	-3.03082	-4.31411	0.0002	0.0372272	yes
MSTRG.20354	MSTRG.20354	-	NC_012879.2:58827648-58830628	ST	STN	OK	22.2271	3.09477	-2.84441	-4.51283	0.0002	0.0372272	yes
MSTRG.11625	MSTRG.11625	-	NC_012874.2:1100641-1103780	ST	STN	OK	44.6422	7.76909	-2.52259	-4.44483	0.0002	0.0372272	yes			SNP present
MSTRG.7216	MSTRG.7216	-	NC_012872.2:15871528-15876802	ST	STN	OK	48.3785	9.10662	-2.40938	-4.25829	0.0002	0.0372272	yes
MSTRG.17771	MSTRG.17771	-	NC_012878.2:41255475-41259014	ST	STN	OK	45.5896	9.10953	-2.32326	-4.34855	0.0002	0.0372272	yes
MSTRG.12936	MSTRG.12936	-	NC_012875.2:4669394-4670087	ST	STN	OK	821.613	250.234	-1.71518	-3.4676	0.0002	0.0372272	yes
MSTRG.14505	MSTRG.14505	-	NC_012875.2:60244315-60250769	ST	STN	OK	25.1567	102.622	2.02832	4.10317	0.0002	0.0372272	yes
MSTRG.16296	MSTRG.16296	-	NC_012877.2:6145636-6147951	ST	STN	OK	0.844093	0	-inf	-nan	0.0002	0.0372272	yes
MSTRG.3758	MSTRG.3758	-	NC_012871.2:2341266-2343007	ST	STN	OK	1.84787	0	-inf	-nan	0.0002	0.0372272	yes
MSTRG.5941	MSTRG.5941	-	NC_012871.2:73735712-73738845	ST	STN	OK	1.05111	0	-inf	-nan	0.0002	0.0372272	yes			SNP present
MSTRG.7807	MSTRG.7807	-	NC_012872.2:57696961-57697776	ST	STN	OK	115.319	22.9769	-2.32738	-4.09759	0.00025	0.045217	yes
MSTRG.642	MSTRG.642	-	NC_012870.2:6667069-6671279	ST	STN	OK	66.8658	16.2511	-2.04073	-4.09389	0.00025	0.045217	yes
MSTRG.12111	MSTRG.12111	-	NC_012874.2:18344732-18347951	ST	STN	OK	29.3628	111.344	1.92296	3.88587	0.00025	0.045217	yes
MSTRG.15093	MSTRG.15093	-	NC_012876.2:13794624-13796660	ST	STN	OK	48.6638	4.09409	-3.57123	-5.20354	0.0003	0.0508991	no
MSTRG.10537	MSTRG.10537	-	NC_012873.2:55664173-55668268	ST	STN	OK	16.9513	2.61598	-2.69597	-4.10504	0.0003	0.0508991	no
MSTRG.13726	MSTRG.13726	-	NC_012875.2:51039766-51056311	ST	STN	OK	23.6157	4.48167	-2.39764	-3.93905	0.0003	0.0508991	no
MSTRG.19377	MSTRG.19377	-	NC_012879.2:7866674-7878994	ST	STN	OK	31.7528	8.71011	-1.86612	-3.826	0.0003	0.0508991	no
MSTRG.11335	MSTRG.11335	-	NC_012873.2:66111331-66115446	ST	STN	OK	71.2249	20.4612	-1.79949	-3.68204	0.0003	0.0508991	no
MSTRG.19468	MSTRG.19468	-	NC_012879.2:9861243-9864967	ST	STN	OK	40.1552	143.405	1.83643	3.64327	0.0003	0.0508991	no
MSTRG.16713	MSTRG.16713	-	NC_012877.2:53988447-53993071	ST	STN	OK	0.42964	0	-inf	-nan	0.0003	0.0508991	no
MSTRG.19202	MSTRG.19202	-	NC_012879.2:4777623-4781572	ST	STN	OK	15.717	0.407127	-5.27071	-5.66924	0.00035	0.0559183	no
MSTRG.18922	MSTRG.18922	-	NC_012879.2:1293799-1296965	ST	STN	OK	25.6441	1.8725	-3.77559	-5.02493	0.00035	0.0559183	no
MSTRG.251	MSTRG.251	-	NC_012870.2:2443544-2445249	ST	STN	OK	43.8506	4.64683	-3.23827	-4.80144	0.00035	0.0559183	no
MSTRG.5239	MSTRG.5239	-	NC_012871.2:65916555-65921036	ST	STN	OK	35.0861	5.43375	-2.69088	-4.40861	0.00035	0.0559183	no
MSTRG.11766	MSTRG.11766	-	NC_012874.2:3409323-3413533	ST	STN	OK	58.1725	13.9974	-2.05518	-3.84499	0.00035	0.0559183	no
MSTRG.18116	MSTRG.18116	-	NC_012878.2:51051849-51053060	ST	STN	OK	0.914777	0	-inf	-nan	0.00035	0.0559183	no
MSTRG.6741	MSTRG.6741	-	NC_012872.2:6559982-6560867	ST	STN	OK	1.36573	0	-inf	-nan	0.00035	0.0559183	no
MSTRG.12786	MSTRG.12786	-	NC_012875.2:106705-109028	ST	STN	OK	28.296	1.05761	-4.74171	-5.85209	0.0004	0.062348	no
MSTRG.19789	MSTRG.19789	-	NC_012879.2:45980517-45984445	ST	STN	OK	31.9061	2.13163	-3.90381	-4.82775	0.0004	0.062348	no
MSTRG.4810	MSTRG.4810	-	NC_012871.2:59341558-59344338	ST	STN	OK	5.78247	31.2121	2.43235	4.29744	0.0004	0.062348	no
MSTRG.12357	MSTRG.12357	-	NC_012874.2:58859093-58863034	ST	STN	OK	29.9282	1.8288	-4.03254	-5.01605	0.00045	0.0690192	no
MSTRG.11380	MSTRG.11380	-	NC_012873.2:66573600-66578845	ST	STN	OK	21.0559	3.77069	-2.48133	-3.96316	0.00045	0.0690192	no
MSTRG.17109	MSTRG.17109	-	NC_012877.2:62369137-62370942	ST	STN	OK	27.1868	1.73758	-3.96775	-5.01356	0.0005	0.0754803	no
MSTRG.9116	MSTRG.9116	-	NC_012872.2:73205708-73210895	ST	STN	OK	38.9491	2.64198	-3.8819	-4.85806	0.0005	0.0754803	no
MSTRG.7124	MSTRG.7124	-	NC_012872.2:13029424-13031734	ST	STN	OK	28.633	0.363282	-6.30045	-6.44844	0.00055	0.078691	no
MSTRG.7367	MSTRG.7367	-	NC_012872.2:40407295-40409946	ST	STN	OK	38.5983	1.53328	-4.65384	-5.32572	0.00055	0.078691	no
MSTRG.10609	MSTRG.10609	-	NC_012873.2:56424549-56428228	ST	STN	OK	17.2321	0.728823	-4.56339	-5.23902	0.00055	0.078691	no
MSTRG.467	MSTRG.467	-	NC_012870.2:4763225-4766895	ST	STN	OK	31.7625	4.87729	-2.70318	-4.18822	0.00055	0.078691	no
MSTRG.17026	MSTRG.17026	-	NC_012877.2:60920988-60926874	ST	STN	OK	31.5562	5.12717	-2.62169	-4.1265	0.00055	0.078691	no
MSTRG.2994	MSTRG.2994	-	NC_012870.2:72630793-72632371	ST	STN	OK	0.831301	24.8182	4.89988	5.31092	0.00055	0.078691	no
MSTRG.1774	MSTRG.1774	-	NC_012870.2:49012965-49021149	ST	STN	OK	0	3.05426	inf	-nan	0.00055	0.078691	no
MSTRG.5661	MSTRG.5661	-	NC_012871.2:70797266-70803245	ST	STN	OK	29.7332	4.99936	-2.57226	-3.9144	0.0006	0.0845824	no
MSTRG.13698	MSTRG.13698	-	NC_012875.2:50705887-50726740	ST	STN	OK	78.09	24.1301	-1.6943	-3.34144	0.0006	0.0845824	no
MSTRG.15661	MSTRG.15661	-	NC_012876.2:61255131-61260985	ST	STN	OK	23.8228	6.34561	-1.90851	-3.60626	0.00065	0.0896532	no
MSTRG.7775	MSTRG.7775	-	NC_012872.2:57121927-57122854	ST	STN	OK	30.5204	131.947	2.11211	3.84475	0.00065	0.0896532	no
MSTRG.1935	MSTRG.1935	-	NC_012870.2:56838317-56839487	ST	STN	OK	13.8535	76.894	2.47262	4.03801	0.00065	0.0896532	no
MSTRG.3794	MSTRG.3794	-	NC_012871.2:2996573-2999185	ST	STN	OK	53.5178	4.56458	-3.55147	-4.52516	0.0007	0.0945099	no
MSTRG.2309	MSTRG.2309	-	NC_012870.2:64057276-64061681	ST	STN	OK	30.9976	6.11741	-2.34116	-3.9646	0.0007	0.0945099	no
MSTRG.14847	MSTRG.14847	-	NC_012876.2:4721145-4724588	ST	STN	OK	259.802	80.7723	-1.68548	-3.46109	0.0007	0.0945099	no
MSTRG.12166	MSTRG.12166	-	NC_012874.2:26524726-26529271	ST	STN	OK	11.5756	0.335139	-5.11018	-5.32861	0.00075	0.0998542	no
MSTRG.1890	MSTRG.1890	-	NC_012870.2:55853168-55856989	ST	STN	OK	15.9343	2.7948	-2.51132	-3.9872	0.00075	0.0998542	no
MSTRG.16923	MSTRG.16923	-	NC_012877.2:58915270-58920583	ST	STN	OK	36.738	6.81287	-2.43094	-3.88831	0.0008	0.105052	no
MSTRG.10957	MSTRG.10957	-	NC_012873.2:61021680-61025546	ST	STN	OK	30.2624	7.89533	-1.93846	-3.56259	0.0008	0.105052	no
MSTRG.15100	MSTRG.15100	-	NC_012876.2:13994026-13995366	ST	STN	OK	28.1285	2.1407	-3.71588	-4.6027	0.00085	0.110859	no
MSTRG.11296	MSTRG.11296	-	NC_012873.2:65478700-65482106	ST	STN	OK	62.6156	6.68771	-3.22694	-4.75665	0.0009	0.115804	no
MSTRG.15671	MSTRG.15671	-	NC_012876.2:61409887-61412232	ST	STN	OK	39.3117	10.3071	-1.93131	-3.59952	0.0009	0.115804	no
MSTRG.17290	MSTRG.17290	-	NC_012878.2:2314338-2321132	ST	STN	OK	15.1016	1.59036	-3.24727	-4.06435	0.00095	0.119825	no
MSTRG.978	MSTRG.978	-	NC_012870.2:10643578-10649101	ST	STN	OK	32.8249	9.67112	-1.76304	-3.37903	0.00095	0.119825	no
MSTRG.11415	MSTRG.11415	-	NC_012873.2:66988694-66990167	ST	STN	OK	20.1092	74.2887	1.88529	3.56407	0.00095	0.119825	no
MSTRG.1863	MSTRG.1863	-	NC_012870.2:55101623-55105157	ST	STN	OK	21.6019	4.80618	-2.1682	-3.61089	0.001	0.124494	no
MSTRG.8784	MSTRG.8784	-	NC_012872.2:69196021-69199760	ST	STN	OK	33.1054	7.3889	-2.16363	-3.6728	0.001	0.124494	no
MSTRG.15860	MSTRG.15860	-	NC_012876.2:64049042-64054177	ST	STN	OK	22.8076	5.45962	-2.06264	-3.64517	0.00105	0.129042	no
MSTRG.8111	MSTRG.8111	-	NC_012872.2:61819486-61824563	ST	STN	OK	133.125	40.8515	-1.70432	-3.45496	0.00105	0.129042	no
MSTRG.3476	MSTRG.3476	-	NC_012870.2:78818518-78820508	ST	STN	OK	70.5273	5.59228	-3.65667	-3.92967	0.0011	0.134326	no
MSTRG.16680	MSTRG.16680	-	NC_012877.2:52643795-52647007	ST	STN	OK	99.2222	26.2726	-1.91711	-3.53429	0.00115	0.139543	no
MSTRG.19412	MSTRG.19412	-	NC_012879.2:8651669-8656120	ST	STN	OK	36.9257	4.24011	-3.12245	-4.20093	0.0012	0.142897	no
MSTRG.3269	MSTRG.3269	-	NC_012870.2:76096987-76103328	ST	STN	OK	13.6313	3.63891	-1.90535	-3.44105	0.0012	0.142897	no
MSTRG.4289	MSTRG.4289	-	NC_012871.2:15189576-15192177	ST	STN	OK	9.09744	36.1376	1.98997	3.5863	0.0012	0.142897	no
MSTRG.9695	MSTRG.9695	-	NC_012873.2:5816987-5818977	ST	STN	OK	176.039	51.2931	-1.77906	-3.45279	0.00125	0.147932	no
MSTRG.19588	MSTRG.19588	-	NC_012879.2:15276099-15278867	ST	STN	OK	51.788	13.3628	-1.9544	-3.52989	0.0013	0.151973	no
MSTRG.2121	MSTRG.2121	-	NC_012870.2:60742149-60743225	ST	STN	OK	16.6712	75.73	2.1835	3.72587	0.0013	0.151973	no
MSTRG.18892	MSTRG.18892	-	NC_012879.2:977046-981904	ST	STN	OK	264.657	85.6381	-1.6278	-3.31416	0.0014	0.162672	no
MSTRG.10806	MSTRG.10806	-	NC_012873.2:59138886-59142331	ST	STN	OK	13.4479	1.36693	-3.29837	-4.12646	0.00145	0.165473	no
MSTRG.5198	MSTRG.5198	-	NC_012871.2:65382078-65384208	ST	STN	OK	18.3414	2.17402	-3.07667	-4.03008	0.00145	0.165473	no
MSTRG.17564	MSTRG.17564	-	NC_012878.2:8119603-8125287	ST	STN	OK	36.4511	9.65385	-1.91679	-3.3983	0.00145	0.165473	no
MSTRG.14600	MSTRG.14600	-	NC_012876.2:154877-157058	ST	STN	OK	33.1923	8.98845	-1.88471	-3.42733	0.0015	0.168175	no
MSTRG.8136	MSTRG.8136	-	NC_012872.2:62066492-62068938	ST	STN	OK	21.6615	73.1438	1.7556	3.5401	0.0015	0.168175	no
MSTRG.2026	MSTRG.2026	-	NC_012870.2:58851034-58853969	ST	STN	OK	4.62976	22.0701	2.25308	3.67299	0.0015	0.168175	no
MSTRG.4398	MSTRG.4398	-	NC_012871.2:20859292-20864243	ST	STN	OK	44.0069	128.91	1.55056	3.13256	0.00155	0.172771	no
MSTRG.5744	MSTRG.5744	-	NC_012871.2:71765823-71769204	ST	STN	OK	117.536	27.8795	-2.07583	-3.63613	0.00165	0.179737	no
MSTRG.19201	MSTRG.19201	-	NC_012879.2:4772076-4777332	ST	STN	OK	23.3952	6.25561	-1.90299	-3.45436	0.00165	0.179737	no
MSTRG.9668	MSTRG.9668	-	NC_012873.2:5551999-5558704	ST	STN	OK	351.761	113.718	-1.62914	-2.98957	0.00165	0.179737	no
MSTRG.4835	MSTRG.4835	-	NC_012871.2:59821807-59825323	ST	STN	OK	1.87164	21.4916	3.5214	4.12286	0.00165	0.179737	no
MSTRG.18384	MSTRG.18384	-	NC_012878.2:54734219-54741139	ST	STN	OK	59.5063	17.1509	-1.79475	-3.45531	0.0017	0.184138	no
MSTRG.415	MSTRG.415	-	NC_012870.2:4075514-4080481	ST	STN	OK	10.2048	0.625862	-4.02726	-4.10817	0.0018	0.192791	no
MSTRG.16927	MSTRG.16927	-	NC_012877.2:59002992-59007769	ST	STN	OK	43.1376	129.512	1.58607	3.27545	0.0018	0.192791	no
MSTRG.2881	MSTRG.2881	-	NC_012870.2:71249605-71253537	ST	STN	OK	9.26598	31.8246	1.78013	3.1846	0.00185	0.197046	no
MSTRG.18562	MSTRG.18562	-	NC_012878.2:56508946-56516460	ST	STN	OK	129.295	44.0692	-1.55282	-3.10777	0.0019	0.201253	no
MSTRG.2944	MSTRG.2944	-	NC_012870.2:72024054-72029835	ST	STN	OK	10.9092	1.97541	-2.46532	-3.48172	0.00195	0.204292	no
MSTRG.12386	MSTRG.12386	-	NC_012874.2:60659102-60661990	ST	STN	OK	49.1051	15.044	-1.70669	-3.25242	0.00195	0.204292	no
MSTRG.19137	MSTRG.19137	-	NC_012879.2:3950413-3953463	ST	STN	OK	264.262	77.6214	-1.76744	-3.03717	0.002	0.208391	no
MSTRG.7393	MSTRG.7393	-	NC_012872.2:44928033-44929378	ST	STN	OK	39.6282	7.52684	-2.39641	-3.69825	0.0021	0.217628	no
MSTRG.12512	MSTRG.12512	-	NC_012874.2:64914660-64918878	ST	STN	OK	19.8747	2.33407	-3.09001	-3.968	0.00215	0.220427	no
MSTRG.17749	MSTRG.17749	-	NC_012878.2:39757652-39764209	ST	STN	OK	1.13484	6.97061	2.6188	3.63839	0.00215	0.220427	no
MSTRG.194	MSTRG.194	-	NC_012870.2:1874269-1878801	ST	STN	OK	7.23202	0.424432	-4.09079	-4.49304	0.0022	0.223166	no
MSTRG.9281	MSTRG.9281	-	NC_012873.2:664779-667096	ST	STN	OK	26.4049	7.61752	-1.79341	-3.21696	0.0022	0.223166	no
MSTRG.12745	MSTRG.12745	-	NC_012874.2:71134771-71136447	ST	STN	OK	18.6357	1.98053	-3.23411	-4.0283	0.00225	0.224672	no
MSTRG.1440	MSTRG.1440	-	NC_012870.2:19097892-19100576	ST	STN	OK	18.7956	2.36385	-2.99118	-3.73101	0.00225	0.224672	no
MSTRG.5929	MSTRG.5929	-	NC_012871.2:73572833-73577688	ST	STN	OK	51.0026	16.6452	-1.61546	-3.08331	0.00225	0.224672	no
MSTRG.8943	MSTRG.8943	-	NC_012872.2:71063218-71064809	ST	STN	OK	9.18154	0.638083	-3.84692	-3.9261	0.00235	0.231047	no
MSTRG.4828	MSTRG.4828	-	NC_012871.2:59706736-59711573	ST	STN	OK	7.95089	0.73143	-3.44232	-4.30905	0.00235	0.231047	no
MSTRG.18591	MSTRG.18591	-	NC_012878.2:56824998-56827715	ST	STN	OK	16.1548	1.70763	-3.24189	-4.00322	0.00235	0.231047	no
MSTRG.7221	MSTRG.7221	-	NC_012872.2:15946736-15951610	ST	STN	OK	22.2373	5.43491	-2.03265	-3.44477	0.0024	0.234759	no
MSTRG.7675	MSTRG.7675	-	NC_012872.2:55307991-55311773	ST	STN	OK	18.123	1.11491	-4.02282	-4.41798	0.00245	0.237229	no
MSTRG.5217	MSTRG.5217	-	NC_012871.2:65585593-65588190	ST	STN	OK	28.1796	79.3858	1.49423	3.01988	0.00245	0.237229	no
MSTRG.8795	MSTRG.8795	-	NC_012872.2:69339610-69344561	ST	STN	OK	15.5657	3.02742	-2.36221	-3.62011	0.0026	0.250488	no
MSTRG.7818	MSTRG.7818	-	NC_012872.2:57905984-57910701	ST	STN	OK	17.8196	1.09505	-4.02439	-4.4223	0.00265	0.254029	no
MSTRG.18163	MSTRG.18163	-	NC_012878.2:51870629-51871713	ST	STN	OK	29.4415	1.70056	-4.11377	-4.53008	0.0027	0.256259	no
MSTRG.1269	MSTRG.1269	-	NC_012870.2:15778736-15783626	ST	STN	OK	5.04264	18.3383	1.86261	3.26849	0.0027	0.256259	no
MSTRG.14486	MSTRG.14486	-	NC_012875.2:60067464-60075805	ST	STN	OK	12.5218	2.76086	-2.18125	-3.52579	0.00275	0.258446	no
MSTRG.11472	MSTRG.11472	-	NC_012873.2:67606383-67607534	ST	STN	OK	7.85666	37.1666	2.24202	3.43121	0.00275	0.258446	no
MSTRG.4807	MSTRG.4807	-	NC_012871.2:59258758-59260596	ST	STN	OK	3.53846	17.6538	2.31878	3.24512	0.0028	0.261861	no
MSTRG.10475	MSTRG.10475	-	NC_012873.2:54692956-54694036	ST	STN	OK	12.0126	49.4747	2.04214	3.25673	0.00285	0.265244	no
MSTRG.937	MSTRG.937	-	NC_012870.2:10143921-10152175	ST	STN	OK	155.596	55.7604	-1.4805	-3.04352	0.0029	0.267302	no
MSTRG.17122	MSTRG.17122	-	NC_012877.2:62509703-62511942	ST	STN	OK	3.94374	19.9159	2.33628	3.59328	0.0029	0.267302	no
MSTRG.20347	MSTRG.20347	-	NC_012879.2:58732991-58735042	ST	STN	OK	6.4089	0.513181	-3.64254	-3.73827	0.00295	0.268045	no
MSTRG.294	MSTRG.294	-	NC_012870.2:2851106-2854607	ST	STN	OK	14.1239	2.28996	-2.62474	-3.46545	0.00295	0.268045	no
MSTRG.15580	MSTRG.15580	-	NC_012876.2:60165076-60167830	ST	STN	OK	189.415	67.6566	-1.48525	-3.04364	0.00295	0.268045	no
MSTRG.13699	MSTRG.13699	-	NC_012875.2:50733675-50742552	ST	STN	OK	6.3326	0.512342	-3.62762	-3.72192	0.003	0.270028	no
MSTRG.1396	MSTRG.1396	-	NC_012870.2:18444648-18447194	ST	STN	OK	205.466	70.5813	-1.54154	-3.1532	0.003	0.270028	no
MSTRG.5983	MSTRG.5983	-	NC_012871.2:74170409-74172744	ST	STN	OK	12.8332	1.94562	-2.72158	-3.68352	0.0031	0.275762	no
MSTRG.5307	MSTRG.5307	-	NC_012871.2:66654689-66657798	ST	STN	OK	23.4737	4.45319	-2.39814	-3.44774	0.0031	0.275762	no
MSTRG.7827	MSTRG.7827	-	NC_012872.2:58063738-58065190	ST	STN	OK	18.0519	2.31651	-2.96213	-3.57066	0.00315	0.275762	no
MSTRG.2678	MSTRG.2678	-	NC_012870.2:68963663-68966594	ST	STN	OK	14.356	2.31221	-2.63431	-3.54796	0.00315	0.275762	no
MSTRG.16721	MSTRG.16721	-	NC_012877.2:54648904-54702850	ST	STN	OK	66.8537	16.5832	-2.01128	-3.16524	0.00315	0.275762	no
MSTRG.10643	MSTRG.10643	-	NC_012873.2:56987383-56989091	ST	STN	OK	82.9693	22.1526	-1.9051	-2.73951	0.00315	0.275762	no
MSTRG.15603	MSTRG.15603	-	NC_012876.2:60462470-60470825	ST	STN	OK	5.72392	0.46406	-3.62462	-3.68884	0.00325	0.281941	no
MSTRG.4218	MSTRG.4218	-	NC_012871.2:13119922-13125590	ST	STN	OK	1.20619	8.9294	2.88811	3.32959	0.00325	0.281941	no
MSTRG.13714	MSTRG.13714	-	NC_012875.2:50897704-50898888	ST	STN	OK	0	0.912071	inf	-nan	0.00335	0.289307	no
MSTRG.3995	MSTRG.3995	-	NC_012871.2:6244441-6245940	ST	STN	OK	24.1773	3.04127	-2.99091	-3.59815	0.0034	0.291004	no
MSTRG.17621	MSTRG.17621	-	NC_012878.2:10641056-10646816	ST	STN	OK	13.9406	3.48393	-2.00051	-3.19121	0.0034	0.291004	no
MSTRG.6206	MSTRG.6206	-	NC_012871.2:76898049-76900305	ST	STN	OK	39.5068	11.6091	-1.76685	-3.0907	0.00345	0.29267	no
MSTRG.9346	MSTRG.9346	-	NC_012873.2:1510535-1513613	ST	STN	OK	8.86766	28.2918	1.67376	2.99838	0.00345	0.29267	no
MSTRG.15928	MSTRG.15928	-	NC_012876.2:65105720-65108022	ST	STN	OK	13.8504	0.899313	-3.94496	-4.25443	0.0035	0.295604	no
MSTRG.14223	MSTRG.14223	-	NC_012875.2:57184733-57186805	ST	STN	OK	9.50578	0.741071	-3.68112	-3.65228	0.00355	0.298511	no
MSTRG.3527	MSTRG.3527	-	NC_012870.2:79440056-79443909	ST	STN	OK	10.2972	1.38979	-2.88931	-3.40592	0.00365	0.29905	no
MSTRG.1053	MSTRG.1053	-	NC_012870.2:11850390-11862981	ST	STN	OK	12.1675	2.3453	-2.37519	-3.44786	0.00365	0.29905	no
MSTRG.5991	MSTRG.5991	-	NC_012871.2:74231360-74235509	ST	STN	OK	26.9096	6.87187	-1.96935	-3.32099	0.00365	0.29905	no
MSTRG.12007	MSTRG.12007	-	NC_012874.2:11675563-11678828	ST	STN	OK	58.7596	20.6331	-1.50986	-3.0793	0.00365	0.29905	no
MSTRG.9030	MSTRG.9030	-	NC_012872.2:72078933-72084769	ST	STN	OK	13.4112	37.6078	1.4876	3.01607	0.00365	0.29905	no
MSTRG.4081	MSTRG.4081	-	NC_012871.2:8429066-8437510	ST	STN	OK	40.63	114.806	1.49858	3.01784	0.00365	0.29905	no
MSTRG.16870	MSTRG.16870	-	NC_012877.2:58066901-58069928	ST	STN	OK	35.4702	11.1985	-1.6633	-3.0743	0.0037	0.300578	no
MSTRG.4879	MSTRG.4879	-	NC_012871.2:60679075-60683095	ST	STN	OK	102.752	33.7738	-1.60519	-3.12413	0.0037	0.300578	no
MSTRG.12276	MSTRG.12276	-	NC_012874.2:53906666-53909047	ST	STN	OK	0.48821	0	-inf	-nan	0.0038	0.303557	no
MSTRG.1498	MSTRG.1498	-	NC_012870.2:20328732-20329476	ST	STN	OK	1.26274	0	-inf	-nan	0.0038	0.303557	no
MSTRG.2060	MSTRG.2060	-	NC_012870.2:59686065-59687122	ST	STN	OK	0.839962	0	-inf	-nan	0.0038	0.303557	no
MSTRG.5254	MSTRG.5254	-	NC_012871.2:66074506-66076534	ST	STN	OK	0.584035	0	-inf	-nan	0.0038	0.303557	no
MSTRG.11347	MSTRG.11347	-	NC_012873.2:66227741-66240131	ST	STN	OK	45.5087	16.8393	-1.43431	-2.92155	0.0039	0.30897	no
MSTRG.16307	MSTRG.16307	-	NC_012877.2:6456274-6462307	ST	STN	OK	2.58951	17.2232	2.7336	2.77104	0.0039	0.30897	no
MSTRG.6730	MSTRG.6730	-	NC_012872.2:6360517-6362451	ST	STN	OK	118.435	38.9333	-1.60503	-3.11082	0.00395	0.310366	no
MSTRG.7574	MSTRG.7574	-	NC_012872.2:53020608-53021463	ST	STN	OK	1.21236	0	-inf	-nan	0.00395	0.310366	no
MSTRG.1014	MSTRG.1014	-	NC_012870.2:11413992-11417073	ST	STN	OK	10.218	0.765526	-3.73852	-4.25285	0.004	0.313012	no
MSTRG.12240	MSTRG.12240	-	NC_012874.2:51186195-51188218	ST	STN	OK	25.1742	5.02411	-2.32501	-3.35462	0.00405	0.313243	no
MSTRG.10729	MSTRG.10729	-	NC_012873.2:58162490-58163591	ST	STN	OK	31.5015	3.95299	-2.99441	-3.64616	0.0041	0.313243	no
MSTRG.14695	MSTRG.14695	-	NC_012876.2:1756142-1760130	ST	STN	OK	7.52099	1.1313	-2.73294	-3.16439	0.00415	0.313243	no
MSTRG.9690	MSTRG.9690	-	NC_012873.2:5729663-5734528	ST	STN	OK	21.3859	5.72406	-1.90155	-3.01306	0.00415	0.313243	no
MSTRG.2350	MSTRG.2350	-	NC_012870.2:64709031-64710790	ST	STN	OK	106.489	35.1694	-1.59831	-3.10096	0.00415	0.313243	no
MSTRG.3849	MSTRG.3849	-	NC_012871.2:3970380-3975684	ST	STN	OK	34.9275	94.7128	1.43919	2.9226	0.00415	0.313243	no
MSTRG.1003	MSTRG.1003	-	NC_012870.2:11195160-11195966	ST	STN	OK	1.24081	0	-inf	-nan	0.00415	0.313243	no
MSTRG.13840	MSTRG.13840	-	NC_012875.2:52425057-52426258	ST	STN	OK	0.89278	0	-inf	-nan	0.00415	0.313243	no
MSTRG.4293	MSTRG.4293	-	NC_012871.2:15708201-15709893	ST	STN	OK	0	1.38311	inf	-nan	0.00415	0.313243	no
MSTRG.18115	MSTRG.18115	-	NC_012878.2:51000939-51008157	ST	STN	OK	9.4929	0.320733	-4.8874	-5.15962	0.0042	0.313317	no
MSTRG.19597	MSTRG.19597	-	NC_012879.2:15775961-15792100	ST	STN	OK	24.2699	6.63213	-1.87162	-3.16552	0.0042	0.313317	no
MSTRG.15500	MSTRG.15500	-	NC_012876.2:58528806-58533971	ST	STN	OK	25.7537	8.34012	-1.62664	-2.82665	0.0042	0.313317	no
MSTRG.17896	MSTRG.17896	-	NC_012878.2:47253189-47255086	ST	STN	OK	11.7717	1.61561	-2.86517	-3.4396	0.00425	0.314598	no
MSTRG.2342	MSTRG.2342	-	NC_012870.2:64525268-64534133	ST	STN	OK	40.0615	11.159	-1.844	-3.04728	0.00425	0.314598	no
MSTRG.3804	MSTRG.3804	-	NC_012871.2:3086153-3102252	ST	STN	OK	68.7871	18.1996	-1.91823	-2.72392	0.0043	0.314655	no
MSTRG.12583	MSTRG.12583	-	NC_012874.2:66973516-66975231	ST	STN	OK	1.71605	0	-inf	-nan	0.0043	0.314655	no
MSTRG.5488	MSTRG.5488	-	NC_012871.2:68848908-68849472	ST	STN	OK	1.68078	0	-inf	-nan	0.0043	0.314655	no
MSTRG.20224	MSTRG.20224	-	NC_012879.2:56843031-56853954	ST	STN	OK	21.9818	75.2962	1.77627	3.0832	0.0044	0.319533	no
MSTRG.14526	MSTRG.14526	-	NC_012875.2:60457088-60460328	ST	STN	OK	2.14589	8.76574	2.0303	2.9861	0.0044	0.319533	no
MSTRG.5391	MSTRG.5391	-	NC_012871.2:67646332-67656852	ST	STN	OK	13.4514	1.13256	-3.5701	-4.09125	0.00445	0.321945	no
MSTRG.12104	MSTRG.12104	-	NC_012874.2:17709530-17711926	ST	STN	OK	13.632	1.39387	-3.28982	-3.62434	0.00465	0.32648	no
MSTRG.8096	MSTRG.8096	-	NC_012872.2:61620738-61632153	ST	STN	OK	10.7703	2.34193	-2.20129	-3.11301	0.00465	0.32648	no
MSTRG.14216	MSTRG.14216	-	NC_012875.2:57144499-57150094	ST	STN	OK	14.587	4.36259	-1.74142	-2.97043	0.00465	0.32648	no
MSTRG.1199	MSTRG.1199	-	NC_012870.2:14425941-14430900	ST	STN	OK	25.449	8.3873	-1.60133	-2.97941	0.00465	0.32648	no
MSTRG.10166	MSTRG.10166	-	NC_012873.2:46189280-46192169	ST	STN	OK	0.482341	0	-inf	-nan	0.00465	0.32648	no
MSTRG.13988	MSTRG.13988	-	NC_012875.2:54603347-54604042	ST	STN	OK	3.88624	0	-inf	-nan	0.00465	0.32648	no
MSTRG.17479	MSTRG.17479	-	NC_012878.2:5577892-5578367	ST	STN	OK	1.91516	0	-inf	-nan	0.00465	0.32648	no
MSTRG.5323	MSTRG.5323	-	NC_012871.2:66920495-66923037	ST	STN	OK	0.760907	0	-inf	-nan	0.00465	0.32648	no
MSTRG.4226	MSTRG.4226	-	NC_012871.2:13386979-13389157	ST	STN	OK	7.64556	0.697437	-3.45449	-3.62527	0.0047	0.32648	no
MSTRG.19591	MSTRG.19591	-	NC_012879.2:15481769-15482522	ST	STN	OK	64.4421	16.9575	-1.92608	-3.07526	0.0047	0.32648	no
MSTRG.10	MSTRG.10	-	NC_008360.1:232887-235301	ST	STN	OK	53.3988	19.4498	-1.45705	-2.95579	0.0047	0.32648	no
MSTRG.8856	MSTRG.8856	-	NC_012872.2:70006276-70011814	ST	STN	OK	13.2964	3.69341	-1.84801	-3.03237	0.00475	0.328762	no
MSTRG.2266	MSTRG.2266	-	NC_012870.2:63063519-63122097	ST	STN	OK	19.3475	2.27778	-3.08645	-3.77787	0.00485	0.333277	no
MSTRG.8675	MSTRG.8675	-	NC_012872.2:67979081-67982234	ST	STN	OK	10.6484	1.75955	-2.59736	-3.46998	0.00485	0.333277	no
MSTRG.8070	MSTRG.8070	-	NC_012872.2:61305357-61310119	ST	STN	OK	9.78214	1.33094	-2.8777	-3.53231	0.005	0.338728	no
MSTRG.3495	MSTRG.3495	-	NC_012870.2:79021013-79025947	ST	STN	OK	27.903	8.21889	-1.76341	-2.94127	0.005	0.338728	no
MSTRG.10768	MSTRG.10768	-	NC_012873.2:58614711-58618604	ST	STN	OK	13.0784	41.3686	1.66135	2.94439	0.005	0.338728	no
MSTRG.16405	MSTRG.16405	-	NC_012877.2:11378051-11378600	ST	STN	OK	0	3.06727	inf	-nan	0.005	0.338728	no
MSTRG.12612	MSTRG.12612	-	NC_012874.2:67632790-67634413	ST	STN	OK	77.9767	23.6131	-1.72346	-2.85084	0.00505	0.340911	no
MSTRG.16427	MSTRG.16427	-	NC_012877.2:13754260-13757099	ST	STN	OK	12.2196	1.07215	-3.51062	-3.64974	0.00515	0.343526	no
MSTRG.13781	MSTRG.13781	-	NC_012875.2:51688453-51693472	ST	STN	OK	36.8209	7.17174	-2.36013	-3.2521	0.00515	0.343526	no
MSTRG.8106	MSTRG.8106	-	NC_012872.2:61772805-61774142	ST	STN	OK	0.820679	0	-inf	-nan	0.00515	0.343526	no
MSTRG.5784	MSTRG.5784	-	NC_012871.2:72248997-72251015	ST	STN	OK	11.8268	1.13683	-3.37897	-3.61892	0.0052	0.343526	no
MSTRG.3204	MSTRG.3204	-	NC_012870.2:75312195-75313913	ST	STN	OK	32.854	89.1068	1.43947	2.90267	0.0052	0.343526	no
MSTRG.9611	MSTRG.9611	-	NC_012873.2:4794914-4797605	ST	STN	OK	6.11117	22.9877	1.91134	3.04209	0.0052	0.343526	no
MSTRG.17209	MSTRG.17209	-	NC_012878.2:1000382-1016177	ST	STN	OK	53.3037	16.3706	-1.70313	-2.94538	0.00525	0.343526	no
MSTRG.14733	MSTRG.14733	-	NC_012876.2:2366988-2371393	ST	STN	OK	9.57995	29.7145	1.63308	2.92049	0.00525	0.343526	no
MSTRG.6860	MSTRG.6860	-	NC_012872.2:8617909-8619331	ST	STN	OK	8.73754	39.7476	2.18557	3.10978	0.00525	0.343526	no
MSTRG.3283	MSTRG.3283	-	NC_012870.2:76297448-76303929	ST	STN	OK	10.0281	2.34671	-2.09534	-3.19789	0.0053	0.345618	no
MSTRG.9333	MSTRG.9333	-	NC_012873.2:1359426-1360558	ST	STN	OK	31.8464	7.1607	-2.15296	-3.05264	0.00535	0.346521	no
MSTRG.15116	MSTRG.15116	-	NC_012876.2:15713625-15717546	ST	STN	OK	9.30235	28.5489	1.61777	2.92638	0.00535	0.346521	no
MSTRG.178	MSTRG.178	-	NC_012870.2:1770072-1776324	ST	STN	OK	36.3428	14.1534	-1.36052	-2.79364	0.0055	0.353168	no
MSTRG.312	MSTRG.312	-	NC_012870.2:2987697-2989337	ST	STN	OK	38.978	102.151	1.38997	2.84945	0.0055	0.353168	no
MSTRG.8203	MSTRG.8203	-	NC_012872.2:62851651-62857395	ST	STN	OK	6.63919	0.873589	-2.92598	-3.59556	0.00555	0.353168	no
MSTRG.7111	MSTRG.7111	-	NC_012872.2:12853260-12856816	ST	STN	OK	16.4668	2.18576	-2.91335	-3.53003	0.00555	0.353168	no
MSTRG.5992	MSTRG.5992	-	NC_012871.2:74246231-74248192	ST	STN	OK	14.5611	2.07307	-2.81228	-3.44536	0.00555	0.353168	no
MSTRG.7297	MSTRG.7297	-	NC_012872.2:19272499-19278502	ST	STN	OK	7.5325	1.00001	-2.91312	-3.53223	0.0056	0.353168	no
MSTRG.19735	MSTRG.19735	-	NC_012879.2:41902876-41910057	ST	STN	OK	24.9937	7.80162	-1.67972	-2.93229	0.0056	0.353168	no
MSTRG.18559	MSTRG.18559	-	NC_012878.2:56488477-56489750	ST	STN	OK	113.644	43.5378	-1.38419	-2.80658	0.0056	0.353168	no
MSTRG.13657	MSTRG.13657	-	NC_012875.2:50155134-50160367	ST	STN	OK	6.55321	0.538316	-3.60568	-3.91429	0.0058	0.364582	no
MSTRG.5637	MSTRG.5637	-	NC_012871.2:70562117-70563741	ST	STN	OK	7.94914	0.852623	-3.22082	-3.2407	0.00585	0.36533	no
MSTRG.16062	MSTRG.16062	-	NC_012877.2:1557684-1558938	ST	STN	OK	22.5207	2.99725	-2.90954	-3.56941	0.00585	0.36533	no
MSTRG.1366	MSTRG.1366	-	NC_012870.2:17941409-17942708	ST	STN	OK	23.7136	5.16472	-2.19895	-3.14821	0.00595	0.36917	no
MSTRG.19056	MSTRG.19056	-	NC_012879.2:2991814-2995500	ST	STN	OK	53.6119	147.198	1.45714	2.89124	0.00595	0.36917	no
MSTRG.7519	MSTRG.7519	-	NC_012872.2:51645412-51648004	ST	STN	OK	12.9483	36.1453	1.48105	2.87572	0.00605	0.37296	no
MSTRG.19341	MSTRG.19341	-	NC_012879.2:7216789-7225009	ST	STN	OK	2.35861	14.1824	2.5881	3.26718	0.00605	0.37296	no
MSTRG.19807	MSTRG.19807	-	NC_012879.2:46845584-46846495	ST	STN	OK	23.5227	2.42785	-3.27631	-3.43356	0.0061	0.374837	no
MSTRG.16131	MSTRG.16131	-	NC_012877.2:2672919-2675209	ST	STN	OK	84.2433	27.9573	-1.59134	-2.88755	0.00615	0.376702	no
MSTRG.6477	MSTRG.6477	-	NC_012872.2:2914724-2921241	ST	STN	OK	2.30132	0.233651	-3.30004	-3.28458	0.0062	0.377354	no
MSTRG.18246	MSTRG.18246	-	NC_012878.2:53030310-53035125	ST	STN	OK	16.8606	4.68106	-1.84875	-2.87065	0.0062	0.377354	no
MSTRG.1533	MSTRG.1533	-	NC_012870.2:21485561-21489740	ST	STN	OK	5.28867	0.449899	-3.55523	-3.83567	0.00625	0.377997	no
MSTRG.2484	MSTRG.2484	-	NC_012870.2:66558334-66559271	ST	STN	OK	24.9418	2.32616	-3.42254	-3.72245	0.00625	0.377997	no
MSTRG.10205	MSTRG.10205	-	NC_012873.2:48430836-48463411	ST	STN	OK	150.983	58.8926	-1.35823	-2.69618	0.00635	0.378081	no
MSTRG.16810	MSTRG.16810	-	NC_012877.2:56622820-56623593	ST	STN	OK	0.822098	0	-inf	-nan	0.00635	0.378081	no
MSTRG.18009	MSTRG.18009	-	NC_012878.2:49263882-49267241	ST	STN	OK	0.41494	0	-inf	-nan	0.00635	0.378081	no
MSTRG.18856	MSTRG.18856	-	NC_012879.2:394212-394517	ST	STN	OK	5.07824	0	-inf	-nan	0.00635	0.378081	no
MSTRG.20563	MSTRG.20563	-	NW_018396397.1:168948-169247	ST	STN	OK	5.38842	0	-inf	-nan	0.00635	0.378081	no
MSTRG.1837	MSTRG.1837	-	NC_012870.2:54031492-54033749	ST	STN	OK	16.34	2.39134	-2.77252	-3.4069	0.0064	0.378706	no
MSTRG.3556	MSTRG.3556	-	NC_012870.2:79751397-79755884	ST	STN	OK	5.08762	0.748132	-2.76563	-3.31615	0.0064	0.378706	no
MSTRG.13450	MSTRG.13450	-	NC_012875.2:47641036-47643873	ST	STN	OK	30.7783	11.1559	-1.4641	-2.75514	0.0065	0.38344	no
MSTRG.18740	MSTRG.18740	-	NC_012878.2:58340030-58345737	ST	STN	OK	10.5041	3.16355	-1.73134	-2.70073	0.00655	0.385204	no
MSTRG.5082	MSTRG.5082	-	NC_012871.2:63855640-63857854	ST	STN	OK	22.1993	6.64541	-1.74008	-2.90521	0.0066	0.385743	no
MSTRG.8632	MSTRG.8632	-	NC_012872.2:67522283-67524614	ST	STN	OK	16.605	46.2213	1.47694	2.86687	0.0066	0.385743	no
MSTRG.4800	MSTRG.4800	-	NC_012871.2:59173965-59182727	ST	STN	OK	28.9243	73.5623	1.34669	2.76871	0.00665	0.385743	no
MSTRG.19010	MSTRG.19010	-	NC_012879.2:2323360-2325769	ST	STN	OK	34.157	88.5239	1.37389	2.77412	0.00665	0.385743	no
MSTRG.9378	MSTRG.9378	-	NC_012873.2:1980518-1985250	ST	STN	OK	14.9492	0.645327	-4.53389	-4.45262	0.0067	0.385743	no
MSTRG.2650	MSTRG.2650	-	NC_012870.2:68708267-68710765	ST	STN	OK	5.28164	0.526278	-3.32709	-3.52199	0.0067	0.385743	no
MSTRG.15446	MSTRG.15446	-	NC_012876.2:57349514-57356982	ST	STN	OK	25.1459	7.82495	-1.68417	-2.78664	0.0067	0.385743	no
MSTRG.1290	MSTRG.1290	-	NC_012870.2:16676542-16679498	ST	STN	OK	9.63001	1.70537	-2.49746	-3.31258	0.00675	0.387458	no
MSTRG.221	MSTRG.221	-	NC_012870.2:2135946-2137986	ST	STN	OK	463.294	182.366	-1.34509	-2.78048	0.0068	0.389163	no
MSTRG.9758	MSTRG.9758	-	NC_012873.2:6710182-6716715	ST	STN	OK	12.7052	3.31385	-1.93884	-3.13611	0.00685	0.389698	no
MSTRG.10265	MSTRG.10265	-	NC_012873.2:51172036-51176654	ST	STN	OK	5.8728	16.736	1.51084	2.74597	0.00685	0.389698	no
MSTRG.9075	MSTRG.9075	-	NC_012872.2:72674658-72680844	ST	STN	OK	7.58136	0.787802	-3.26655	-3.43727	0.007	0.394718	no
MSTRG.17119	MSTRG.17119	-	NC_012877.2:62495849-62499432	ST	STN	OK	9.90897	26.8601	1.43866	2.76586	0.007	0.394718	no
MSTRG.4845	MSTRG.4845	-	NC_012871.2:59970061-59970551	ST	STN	OK	1.35586	0	-inf	-nan	0.007	0.394718	no
MSTRG.13005	MSTRG.13005	-	NC_012875.2:11836842-11837659	ST	STN	OK	10.3514	48.0791	2.21559	3.16136	0.00705	0.396371	no
MSTRG.14987	MSTRG.14987	-	NC_012876.2:8477681-8478937	ST	STN	OK	53.7486	150.429	1.48478	2.87738	0.0071	0.398015	no
MSTRG.20181	MSTRG.20181	-	NC_012879.2:56174456-56175857	ST	STN	OK	72.2529	18.238	-1.98611	-2.88115	0.00715	0.39965	no
MSTRG.15330	MSTRG.15330	-	NC_012876.2:53555971-53559564	ST	STN	OK	13.7179	39.4743	1.52485	2.84917	0.0072	0.401274	no
MSTRG.11021	MSTRG.11021	-	NC_012873.2:61822822-61826084	ST	STN	OK	7.62987	0.690139	-3.4667	-3.73286	0.00725	0.401725	no
MSTRG.5712	MSTRG.5712	-	NC_012871.2:71376897-71380484	ST	STN	OK	31.1503	9.49145	-1.71455	-2.84623	0.00725	0.401725	no
MSTRG.518	MSTRG.518	-	NC_012870.2:5284576-5287883	ST	STN	OK	14.8471	2.83533	-2.38859	-3.18343	0.0073	0.40333	no
MSTRG.13218	MSTRG.13218	-	NC_012875.2:42688873-42690549	ST	STN	OK	8.72617	0.986621	-3.14478	-3.19435	0.0074	0.40768	no
MSTRG.6424	MSTRG.6424	-	NC_012872.2:2052047-2054252	ST	STN	OK	10.4996	1.51805	-2.79004	-3.39546	0.00745	0.407743	no
MSTRG.11146	MSTRG.11146	-	NC_012873.2:63592867-63595894	ST	STN	OK	14.7037	3.31079	-2.15093	-3.08632	0.00745	0.407743	no
MSTRG.18557	MSTRG.18557	-	NC_012878.2:56472471-56477155	ST	STN	OK	5.78969	1.2067	-2.26242	-2.90244	0.0075	0.407743	no
MSTRG.9903	MSTRG.9903	-	NC_012873.2:10059316-10062568	ST	STN	OK	4.77534	15.7445	1.72117	2.76269	0.0075	0.407743	no
MSTRG.12718	MSTRG.12718	-	NC_012874.2:70180416-70181104	ST	STN	OK	0	1.10976	inf	-nan	0.00755	0.407743	no
MSTRG.3821	MSTRG.3821	-	NC_012871.2:3404200-3404871	ST	STN	OK	0	1.64408	inf	-nan	0.00755	0.407743	no
MSTRG.9937	MSTRG.9937	-	NC_012873.2:11107646-11108396	ST	STN	OK	0	1.21965	inf	-nan	0.00755	0.407743	no
MSTRG.14330	MSTRG.14330	-	NC_012875.2:58340179-58343966	ST	STN	OK	235.036	824.075	1.8099	2.33236	0.00765	0.411983	no
MSTRG.16848	MSTRG.16848	-	NC_012877.2:57488719-57491233	ST	STN	OK	10.5609	2.23883	-2.23792	-2.86711	0.00775	0.416199	no
MSTRG.14281	MSTRG.14281	-	NC_012875.2:57762688-57767421	ST	STN	OK	14.7153	4.73641	-1.63545	-2.72299	0.0078	0.417714	no
MSTRG.7493	MSTRG.7493	-	NC_012872.2:51055772-51061398	ST	STN	OK	553.681	1592.91	1.52454	2.85259	0.00785	0.419221	no
MSTRG.20045	MSTRG.20045	-	NC_012879.2:54053826-54058561	ST	STN	OK	12.8051	3.96786	-1.69029	-2.79632	0.0079	0.420719	no
MSTRG.2801	MSTRG.2801	-	NC_012870.2:70372973-70378049	ST	STN	OK	37.0163	14.8257	-1.32006	-2.62994	0.00795	0.422209	no
MSTRG.19854	MSTRG.19854	-	NC_012879.2:49093212-49095817	ST	STN	OK	23.6156	6.14888	-1.94134	-2.84383	0.008	0.423691	no
MSTRG.13335	MSTRG.13335	-	NC_012875.2:45638577-45643318	ST	STN	OK	15.6157	41.9021	1.42403	2.76126	0.00805	0.425164	no
MSTRG.3797	MSTRG.3797	-	NC_012871.2:3017248-3023008	ST	STN	OK	8.46307	0.9034	-3.22774	-3.35555	0.0081	0.42663	no
MSTRG.9316	MSTRG.9316	-	NC_012873.2:1105022-1106761	ST	STN	OK	22.8259	4.4683	-2.35287	-3.04157	0.0082	0.429537	no
MSTRG.16186	MSTRG.16186	-	NC_012877.2:3848593-3853157	ST	STN	OK	11.8543	3.1675	-1.904	-2.90341	0.0082	0.429537	no
MSTRG.2682	MSTRG.2682	-	NC_012870.2:69001833-69005420	ST	STN	OK	9.77101	1.03429	-3.23987	-3.45746	0.0083	0.43359	no
MSTRG.19547	MSTRG.19547	-	NC_012879.2:13034746-13039466	ST	STN	OK	4.88386	0.812845	-2.58697	-2.91605	0.0084	0.436436	no
MSTRG.2905	MSTRG.2905	-	NC_012870.2:71517812-71518400	ST	STN	OK	0	1.41107	inf	-nan	0.0084	0.436436	no
MSTRG.8914	MSTRG.8914	-	NC_012872.2:70699737-70725577	ST	STN	OK	184.812	502.442	1.4429	2.55346	0.00845	0.437847	no
MSTRG.3017	MSTRG.3017	-	NC_012870.2:72948809-72952070	ST	STN	OK	6.11688	0.7258	-3.07515	-2.97471	0.00855	0.440647	no
MSTRG.20356	MSTRG.20356	-	NC_012879.2:58830811-58836725	ST	STN	OK	17.8696	4.02492	-2.15047	-2.86592	0.00855	0.440647	no
MSTRG.5828	MSTRG.5828	-	NC_012871.2:72639481-72640780	ST	STN	OK	63.8872	22.5619	-1.50164	-2.78784	0.0086	0.442035	no
MSTRG.11898	MSTRG.11898	-	NC_012874.2:7006524-7020401	ST	STN	OK	0.756131	12.7354	4.07406	4.32897	0.00875	0.44785	no
MSTRG.459	MSTRG.459	-	NC_012870.2:4620194-4627648	ST	STN	OK	26.0906	63.4158	1.28131	2.64629	0.0088	0.44785	no
MSTRG.11352	MSTRG.11352	-	NC_012873.2:66288906-66289364	ST	STN	OK	1.41148	0	-inf	-nan	0.0089	0.44785	no
MSTRG.12360	MSTRG.12360	-	NC_012874.2:58986724-58986977	ST	STN	OK	6.87895	0	-inf	-nan	0.0089	0.44785	no
MSTRG.13401	MSTRG.13401	-	NC_012875.2:46832649-46838926	ST	STN	OK	1.18101	0	-inf	-nan	0.0089	0.44785	no
MSTRG.14956	MSTRG.14956	-	NC_012876.2:7695363-7696449	ST	STN	OK	0.791673	0	-inf	-nan	0.0089	0.44785	no
MSTRG.16087	MSTRG.16087	-	NC_012877.2:2150754-2153355	ST	STN	OK	0.51478	0	-inf	-nan	0.0089	0.44785	no
MSTRG.9246	MSTRG.9246	-	NC_012873.2:194235-194959	ST	STN	OK	1.12117	0	-inf	-nan	0.0089	0.44785	no
MSTRG.2816	MSTRG.2816	-	NC_012870.2:70505857-70511274	ST	STN	OK	14.4561	3.76785	-1.93986	-2.82225	0.009	0.449344	no
MSTRG.16837	MSTRG.16837	-	NC_012877.2:57279163-57283693	ST	STN	OK	24.6174	7.50903	-1.71298	-2.82133	0.009	0.449344	no
MSTRG.17971	MSTRG.17971	-	NC_012878.2:48470431-48470962	ST	STN	OK	0	1.24948	inf	-nan	0.009	0.449344	no
MSTRG.6646	MSTRG.6646	-	NC_012872.2:5111125-5112765	ST	STN	OK	48.5216	14.1017	-1.78275	-2.75462	0.00905	0.450666	no
MSTRG.7473	MSTRG.7473	-	NC_012872.2:50563298-50564943	ST	STN	OK	20.0413	5.57644	-1.84556	-2.75386	0.0091	0.451982	no
MSTRG.6668	MSTRG.6668	-	NC_012872.2:5421761-5422880	ST	STN	OK	9.01175	1.1172	-3.01192	-2.99995	0.00915	0.453291	no
MSTRG.7019	MSTRG.7019	-	NC_012872.2:11126687-11130081	ST	STN	OK	12.0789	1.47669	-3.03205	-3.10187	0.0092	0.454594	no
MSTRG.17470	MSTRG.17470	-	NC_012878.2:5487008-5511934	ST	STN	OK	13.6883	2.48607	-2.46101	-2.90703	0.00925	0.455889	no
MSTRG.8866	MSTRG.8866	-	NC_012872.2:70168723-70171462	ST	STN	OK	14.5985	4.40332	-1.72915	-2.72498	0.0093	0.457178	no
MSTRG.11759	MSTRG.11759	-	NC_012874.2:3272713-3273831	ST	STN	OK	29.4117	5.88689	-2.32081	-3.04374	0.00935	0.458461	no
MSTRG.3487	MSTRG.3487	-	NC_012870.2:78925244-78929603	ST	STN	OK	164.033	67.2038	-1.28738	-2.62836	0.0094	0.458567	no
MSTRG.4809	MSTRG.4809	-	NC_012871.2:59318788-59320873	ST	STN	OK	2.78199	10.8757	1.96692	2.74781	0.0094	0.458567	no
MSTRG.1380	MSTRG.1380	-	NC_012870.2:18198535-18202930	ST	STN	OK	3.8308	0.412911	-3.21374	-3.38002	0.0095	0.461099	no
MSTRG.8770	MSTRG.8770	-	NC_012872.2:69041568-69049336	ST	STN	OK	31.0299	81.5735	1.39444	2.55434	0.0095	0.461099	no
MSTRG.15335	MSTRG.15335	-	NC_012876.2:53842122-53847904	ST	STN	OK	18.5612	6.74689	-1.45999	-2.71271	0.00955	0.46119	no
MSTRG.1610	MSTRG.1610	-	NC_012870.2:23964393-23967254	ST	STN	OK	2.71682	9.80278	1.85127	2.79016	0.00955	0.46119	no
MSTRG.4805	MSTRG.4805	-	NC_012871.2:59226951-59230180	ST	STN	OK	4.35369	0.495625	-3.13492	-3.20401	0.0097	0.466086	no
MSTRG.8074	MSTRG.8074	-	NC_012872.2:61364414-61370097	ST	STN	OK	42.8473	107.712	1.3299	2.72327	0.0097	0.466086	no
MSTRG.16831	MSTRG.16831	-	NC_012877.2:57132187-57134515	ST	STN	OK	5.90862	0.676312	-3.12706	-3.34175	0.0098	0.469714	no
MSTRG.8929	MSTRG.8929	-	NC_012872.2:70884014-70885541	ST	STN	OK	11.873	1.95839	-2.59995	-3.14239	0.00985	0.469762	no
MSTRG.6549	MSTRG.6549	-	NC_012872.2:3906839-3912619	ST	STN	OK	13.1583	3.60601	-1.8675	-2.83377	0.00985	0.469762	no
MSTRG.18170	MSTRG.18170	-	NC_012878.2:51943192-51949036	ST	STN	OK	14.5086	0.387827	-5.22535	-4.73422	0.0099	0.470975	no
MSTRG.18398	MSTRG.18398	-	NC_012878.2:54895561-54898356	ST	STN	OK	27.3987	0.856357	-4.99975	-4.41358	0.01	0.473383	no
MSTRG.20275	MSTRG.20275	-	NC_012879.2:57660616-57661487	ST	STN	OK	11.0691	39.9115	1.85026	2.76739	0.01	0.473383	no
MSTRG.2636	MSTRG.2636	-	NC_012870.2:68553016-68556704	ST	STN	OK	8.82922	2.64413	-1.73949	-2.75847	0.01005	0.474578	no
MSTRG.15796	MSTRG.15796	-	NC_012876.2:63224820-63230030	ST	STN	OK	11.5089	3.92692	-1.55128	-2.59831	0.0101	0.475767	no
MSTRG.15988	MSTRG.15988	-	NC_012877.2:423652-426003	ST	STN	OK	95.7122	231.976	1.2772	2.5037	0.01015	0.475852	no
MSTRG.12509	MSTRG.12509	-	NC_012874.2:64823089-64824037	ST	STN	OK	13.0799	1.61117	-3.02117	-2.98223	0.0102	0.475852	no
MSTRG.14726	MSTRG.14726	-	NC_012876.2:2200716-2203885	ST	STN	OK	16.9641	4.90896	-1.789	-2.69458	0.01025	0.475852	no
MSTRG.229	MSTRG.229	-	NC_012870.2:2252348-2253858	ST	STN	OK	28.7632	6.13068	-2.23011	-2.90956	0.0103	0.475852	no
MSTRG.19926	MSTRG.19926	-	NC_012879.2:51603499-51604402	ST	STN	OK	6.42581	40.7986	2.66657	3.21144	0.0103	0.475852	no
MSTRG.4981	MSTRG.4981	-	NC_012871.2:62421367-62422381	ST	STN	OK	33.7938	1.11876	-4.91679	-4.33562	0.01035	0.475852	no
MSTRG.13332	MSTRG.13332	-	NC_012875.2:45610644-45613473	ST	STN	OK	17.7425	4.5571	-1.96102	-2.75224	0.01035	0.475852	no
MSTRG.12339	MSTRG.12339	-	NC_012874.2:57708651-57708997	ST	STN	OK	1.91439	0	-inf	-nan	0.01035	0.475852	no
MSTRG.536	MSTRG.536	-	NC_012870.2:5493839-5494296	ST	STN	OK	1.03089	0	-inf	-nan	0.01035	0.475852	no
MSTRG.6610	MSTRG.6610	-	NC_012872.2:4693964-4694398	ST	STN	OK	1.14223	0	-inf	-nan	0.01035	0.475852	no
MSTRG.4498	MSTRG.4498	-	NC_012871.2:45422444-45424549	ST	STN	OK	208.19	83.6488	-1.31548	-2.70556	0.0104	0.477007	no
MSTRG.9968	MSTRG.9968	-	NC_012873.2:12243773-12247972	ST	STN	OK	5.2888	0.6965	-2.92475	-2.85324	0.0105	0.480444	no
MSTRG.5878	MSTRG.5878	-	NC_012871.2:73117651-73119690	ST	STN	OK	36.4496	89.3167	1.29303	2.62561	0.0106	0.483865	no
MSTRG.9941	MSTRG.9941	-	NC_012873.2:11129053-11130103	ST	STN	OK	23.7549	0.624548	-5.24927	-4.71443	0.0107	0.487269	no
MSTRG.17337	MSTRG.17337	-	NC_012878.2:3025958-3028164	ST	STN	OK	9.73076	1.0452	-3.21877	-3.43824	0.0108	0.490658	no
MSTRG.20430	MSTRG.20430	-	NC_012879.2:59653077-59655024	ST	STN	OK	16.6485	5.14064	-1.69537	-2.66441	0.01085	0.491764	no
MSTRG.15106	MSTRG.15106	-	NC_012876.2:14777478-14780495	ST	STN	OK	16.4859	5.38892	-1.61317	-2.62072	0.0109	0.492865	no
MSTRG.13721	MSTRG.13721	-	NC_012875.2:50998883-51000497	ST	STN	OK	13.1079	0.486811	-4.75093	-4.26082	0.01095	0.493961	no
MSTRG.2719	MSTRG.2719	-	NC_012870.2:69379009-69379883	ST	STN	OK	63.5159	157.18	1.30723	2.63556	0.0111	0.499552	no
MSTRG.13804	MSTRG.13804	-	NC_012875.2:51951865-51953329	ST	STN	OK	5.24288	17.8149	1.76465	2.5808	0.0113	0.507362	no
MSTRG.9536	MSTRG.9536	-	NC_012873.2:3856008-3860032	ST	STN	OK	20.9566	5.9618	-1.81358	-2.70573	0.01145	0.5117	no
MSTRG.352	MSTRG.352	-	NC_012870.2:3398402-3400172	ST	STN	OK	45.1435	109.743	1.28154	2.58866	0.01145	0.5117	no
MSTRG.6584	MSTRG.6584	-	NC_012872.2:4446430-4450098	ST	STN	OK	4.66054	15.6495	1.74755	2.79686	0.0115	0.512585	no
MSTRG.1143	MSTRG.1143	-	NC_012870.2:13298793-13301659	ST	STN	OK	7.44063	0.986335	-2.91528	-2.93127	0.01155	0.512585	no
MSTRG.18653	MSTRG.18653	-	NC_012878.2:57442456-57446672	ST	STN	OK	0.667545	8.56366	3.68129	3.47721	0.01155	0.512585	no
MSTRG.5145	MSTRG.5145	-	NC_012871.2:64678775-64686673	ST	STN	OK	15.0982	38.0525	1.33362	2.63102	0.0116	0.513146	no
MSTRG.12961	MSTRG.12961	-	NC_012875.2:6216611-6221214	ST	STN	OK	29.5558	6.37737	-2.21241	-2.66814	0.01165	0.513146	no
MSTRG.7880	MSTRG.7880	-	NC_012872.2:58818522-58822534	ST	STN	OK	15.1567	3.20667	-2.2408	-2.97719	0.0117	0.513146	no
MSTRG.14293	MSTRG.14293	-	NC_012875.2:57886144-57887299	ST	STN	OK	0.377732	0	-inf	-nan	0.0117	0.513146	no
MSTRG.15111	MSTRG.15111	-	NC_012876.2:15545343-15546592	ST	STN	OK	0.666863	0	-inf	-nan	0.0117	0.513146	no
MSTRG.17501	MSTRG.17501	-	NC_012878.2:6198129-6199361	ST	STN	OK	20.0344	0.672318	-4.89719	-4.39431	0.01175	0.513146	no
MSTRG.1114	MSTRG.1114	-	NC_012870.2:12696658-12702076	ST	STN	OK	15.475	5.5599	-1.4768	-2.60722	0.01175	0.513146	no
MSTRG.9541	MSTRG.9541	-	NC_012873.2:3885845-3890051	ST	STN	OK	13.0098	4.335	-1.58549	-2.61188	0.0118	0.514158	no
MSTRG.4155	MSTRG.4155	-	NC_012871.2:9809298-9815409	ST	STN	OK	6.47185	0.220174	-4.87746	-4.68487	0.01195	0.519513	no
MSTRG.14664	MSTRG.14664	-	NC_012876.2:1193594-1197184	ST	STN	OK	133.293	56.0006	-1.25109	-2.5641	0.01215	0.524436	no
MSTRG.1076	MSTRG.1076	-	NC_012870.2:12158727-12160628	ST	STN	OK	10.0154	27.4859	1.45648	2.61279	0.01215	0.524436	no
MSTRG.9349	MSTRG.9349	-	NC_012873.2:1547961-1551335	ST	STN	OK	0.740194	6.02375	3.02469	3.23707	0.01215	0.524436	no
MSTRG.4222	MSTRG.4222	-	NC_012871.2:13271099-13272060	ST	STN	OK	37.8511	0.655826	-5.85088	-5.39441	0.0122	0.524436	no
MSTRG.8762	MSTRG.8762	-	NC_012872.2:68988927-68994575	ST	STN	OK	46.0069	19.9034	-1.20884	-2.42669	0.0122	0.524436	no
MSTRG.20529	MSTRG.20529	-	NC_012879.2:60886099-60900991	ST	STN	OK	9.93227	2.62173	-1.92161	-2.64559	0.01235	0.529696	no
MSTRG.13873	MSTRG.13873	-	NC_012875.2:52861300-52862489	ST	STN	OK	80.5885	0.468099	-7.42762	-6.94739	0.01245	0.531607	no
MSTRG.10966	MSTRG.10966	-	NC_012873.2:61137492-61140210	ST	STN	OK	2.39501	13.331	2.47668	2.95647	0.01245	0.531607	no
MSTRG.16552	MSTRG.16552	-	NC_012877.2:44849120-44850781	ST	STN	OK	30.3234	74.0407	1.28789	2.57724	0.0125	0.532556	no
MSTRG.8410	MSTRG.8410	-	NC_012872.2:65234629-65236158	ST	STN	OK	4.52053	0.618798	-2.86895	-2.72583	0.0127	0.538682	no
MSTRG.18155	MSTRG.18155	-	NC_012878.2:51797685-51800243	ST	STN	OK	28.1136	9.89799	-1.50606	-2.56419	0.0127	0.538682	no
MSTRG.8504	MSTRG.8504	-	NC_012872.2:66191786-66194043	ST	STN	OK	21.5518	6.48887	-1.73177	-2.77206	0.0128	0.541725	no
MSTRG.12686	MSTRG.12686	-	NC_012874.2:69508734-69513503	ST	STN	OK	6.88268	19.3332	1.49004	2.57011	0.0129	0.544468	no
MSTRG.17066	MSTRG.17066	-	NC_012877.2:61635389-61636650	ST	STN	OK	11.0577	1.40055	-2.98098	-3.17079	0.01295	0.544468	no
MSTRG.18761	MSTRG.18761	-	NC_012878.2:58602034-58606592	ST	STN	OK	5.34316	0.92266	-2.53382	-3.04639	0.01295	0.544468	no
MSTRG.17877	MSTRG.17877	-	NC_012878.2:46900297-46903666	ST	STN	OK	29.1546	0.385706	-6.24008	-5.63624	0.0131	0.548369	no
MSTRG.15488	MSTRG.15488	-	NC_012876.2:58272720-58275999	ST	STN	OK	7.03083	0.95492	-2.88024	-2.82172	0.0131	0.548369	no
MSTRG.13258	MSTRG.13258	-	NC_012875.2:43781366-43782544	ST	STN	OK	82.9017	0.492034	-7.3965	-6.9348	0.0133	0.5528	no
MSTRG.12278	MSTRG.12278	-	NC_012874.2:54484618-54494372	ST	STN	OK	3.85481	1.01443	-1.92599	-2.7179	0.0133	0.5528	no
MSTRG.5428	MSTRG.5428	-	NC_012871.2:68100341-68109594	ST	STN	OK	51.3312	14.2558	-1.84829	-2.56248	0.01335	0.5528	no
MSTRG.9895	MSTRG.9895	-	NC_012873.2:9865569-9870127	ST	STN	OK	24.6233	8.76743	-1.4898	-2.53993	0.01335	0.5528	no
MSTRG.18150	MSTRG.18150	-	NC_012878.2:51726423-51729429	ST	STN	OK	149.347	63.7932	-1.22719	-2.52874	0.01335	0.5528	no
MSTRG.567	MSTRG.567	-	NC_012870.2:5884085-5886893	ST	STN	OK	122.248	48.9942	-1.31913	-2.61765	0.0134	0.553674	no
MSTRG.10954	MSTRG.10954	-	NC_012873.2:60982993-60985308	ST	STN	OK	11.4231	1.46972	-2.95834	-3.14385	0.01345	0.554545	no
MSTRG.19019	MSTRG.19019	-	NC_012879.2:2467251-2473332	ST	STN	OK	31.2839	71.1726	1.1859	2.38941	0.0135	0.555412	no
MSTRG.18519	MSTRG.18519	-	NC_012878.2:56079129-56081765	ST	STN	OK	21.4959	6.50485	-1.72447	-2.50818	0.01365	0.560381	no
MSTRG.15825	MSTRG.15825	-	NC_012876.2:63627621-63630711	ST	STN	OK	6.35444	1.73865	-1.8698	-2.54793	0.0137	0.561232	no
MSTRG.13425	MSTRG.13425	-	NC_012875.2:47320883-47324433	ST	STN	OK	19.3699	4.95593	-1.96659	-2.79849	0.0138	0.562568	no
MSTRG.6102	MSTRG.6102	-	NC_012871.2:75474254-75479447	ST	STN	OK	184.288	75.9794	-1.27828	-2.57434	0.0138	0.562568	no
MSTRG.16688	MSTRG.16688	-	NC_012877.2:52805231-52806154	ST	STN	OK	17.5216	3.31809	-2.40071	-2.79109	0.01385	0.562568	no
MSTRG.13834	MSTRG.13834	-	NC_012875.2:52348572-52350861	ST	STN	OK	56.1792	23.0074	-1.28794	-2.5536	0.01385	0.562568	no
MSTRG.13892	MSTRG.13892	-	NC_012875.2:53170472-53176877	ST	STN	OK	10.3302	3.65376	-1.49941	-2.58519	0.01395	0.565432	no
MSTRG.8888	MSTRG.8888	-	NC_012872.2:70483633-70485446	ST	STN	OK	316.032	133.373	-1.2446	-2.51513	0.01405	0.567172	no
MSTRG.15433	MSTRG.15433	-	NC_012876.2:57141308-57145158	ST	STN	OK	3.48682	9.59574	1.46048	2.47234	0.0141	0.567172	no
MSTRG.12136	MSTRG.12136	-	NC_012874.2:20026259-20037800	ST	STN	OK	0	1.88536	inf	-nan	0.0141	0.567172	no
MSTRG.9774	MSTRG.9774	-	NC_012873.2:6964934-6966231	ST	STN	OK	7.22553	23.6509	1.71072	2.51841	0.01415	0.567172	no
MSTRG.10441	MSTRG.10441	-	NC_012873.2:54209189-54213979	ST	STN	OK	3.56256	11.7829	1.72571	2.64933	0.01415	0.567172	no
MSTRG.18903	MSTRG.18903	-	NC_012879.2:1084567-1087329	ST	STN	OK	26.3688	9.91946	-1.4105	-2.48174	0.0142	0.567172	no
MSTRG.18167	MSTRG.18167	-	NC_012878.2:51894385-51897645	ST	STN	OK	4.64323	13.5565	1.54579	2.51753	0.0142	0.567172	no
MSTRG.2530	MSTRG.2530	-	NC_012870.2:67116442-67128691	ST	STN	OK	108.516	41.7548	-1.37789	-2.45682	0.0143	0.567618	no
MSTRG.18283	MSTRG.18283	-	NC_012878.2:53460526-53464221	ST	STN	OK	12.233	33.5859	1.45707	2.46463	0.0143	0.567618	no
MSTRG.2208	MSTRG.2208	-	NC_012870.2:62253257-62260263	ST	STN	OK	4.00069	11.9716	1.5813	2.551	0.0143	0.567618	no
MSTRG.8178	MSTRG.8178	-	NC_012872.2:62522334-62530448	ST	STN	OK	3.21066	0.322535	-3.31534	-3.33325	0.0144	0.570407	no
MSTRG.13775	MSTRG.13775	-	NC_012875.2:51653580-51655446	ST	STN	OK	6.76421	1.33856	-2.33724	-2.69323	0.0146	0.575949	no
MSTRG.17960	MSTRG.17960	-	NC_012878.2:48329000-48333139	ST	STN	OK	14.709	40.9279	1.47638	2.48803	0.0146	0.575949	no
MSTRG.14559	MSTRG.14559	-	NC_012875.2:60889753-60891595	ST	STN	OK	8.73853	0.404211	-4.43421	-3.93906	0.01495	0.588545	no
MSTRG.7479	MSTRG.7479	-	NC_012872.2:50725759-50726332	ST	STN	OK	0	0.642286	inf	-nan	0.015	0.589303	no
MSTRG.14351	MSTRG.14351	-	NC_012875.2:58553464-58556924	ST	STN	OK	27.2249	64.784	1.25071	2.42525	0.0152	0.595939	no
MSTRG.3883	MSTRG.3883	-	NC_012871.2:4333923-4338585	ST	STN	OK	3.60725	0.521027	-2.79147	-2.79975	0.0153	0.598636	no
MSTRG.8513	MSTRG.8513	-	NC_012872.2:66323555-66327541	ST	STN	OK	32.7157	73.9436	1.17644	2.40371	0.01555	0.607178	no
MSTRG.16158	MSTRG.16158	-	NC_012877.2:3185118-3186015	ST	STN	OK	15.7561	2.42266	-2.70125	-2.74515	0.01575	0.611253	no
MSTRG.14260	MSTRG.14260	-	NC_012875.2:57488878-57492703	ST	STN	OK	14.9293	4.23981	-1.81608	-2.61711	0.01575	0.611253	no
MSTRG.653	MSTRG.653	-	NC_012870.2:6829509-6833981	ST	STN	OK	76.0884	32.4242	-1.23061	-2.53244	0.01575	0.611253	no
MSTRG.3587	MSTRG.3587	-	NC_012870.2:80074335-80076988	ST	STN	OK	4.99568	0.166784	-4.90463	-4.35185	0.01595	0.615421	no
MSTRG.1560	MSTRG.1560	-	NC_012870.2:21899753-21916555	ST	STN	OK	33.8017	14.0176	-1.26986	-2.42652	0.01595	0.615421	no
MSTRG.16143	MSTRG.16143	-	NC_012877.2:2865579-2868736	ST	STN	OK	6.03307	1.23682	-2.28625	-2.65359	0.016	0.615421	no
MSTRG.2	MSTRG.2	-	NC_008360.1:66459-67839	ST	STN	OK	9.76346	27.9309	1.5164	2.51773	0.016	0.615421	no
MSTRG.2862	MSTRG.2862	-	NC_012870.2:71021277-71022184	ST	STN	OK	0.413777	0	-inf	-nan	0.01605	0.615421	no
MSTRG.3505	MSTRG.3505	-	NC_012870.2:79152127-79154445	ST	STN	OK	0.513615	0	-inf	-nan	0.01605	0.615421	no
MSTRG.9823	MSTRG.9823	-	NC_012873.2:7834257-7841926	ST	STN	OK	28.6191	65.6369	1.19753	2.40813	0.01615	0.61802	no
MSTRG.11982	MSTRG.11982	-	NC_012874.2:10558519-10562688	ST	STN	OK	6.31485	0.849974	-2.89326	-3.05828	0.0163	0.620047	no
MSTRG.16281	MSTRG.16281	-	NC_012877.2:5710626-5712016	ST	STN	OK	7.20705	1.05113	-2.77747	-2.81385	0.0163	0.620047	no
MSTRG.10517	MSTRG.10517	-	NC_012873.2:55466135-55469491	ST	STN	OK	83.6703	34.5892	-1.27439	-2.52718	0.0163	0.620047	no
MSTRG.8829	MSTRG.8829	-	NC_012872.2:69763468-69768197	ST	STN	OK	2.88848	11.7027	2.01846	2.63057	0.0165	0.626412	no
MSTRG.2786	MSTRG.2786	-	NC_012870.2:70188784-70192389	ST	STN	OK	15.347	4.89048	-1.64991	-2.62098	0.01665	0.628374	no
MSTRG.20273	MSTRG.20273	-	NC_012879.2:57650705-57652979	ST	STN	OK	357.989	152.163	-1.2343	-2.53588	0.01665	0.628374	no
MSTRG.8688	MSTRG.8688	-	NC_012872.2:68161105-68164733	ST	STN	OK	66.244	29.2467	-1.17952	-2.43316	0.01665	0.628374	no
MSTRG.8778	MSTRG.8778	-	NC_012872.2:69118055-69123732	ST	STN	OK	26.7717	11.1623	-1.26208	-2.41565	0.01675	0.630906	no
MSTRG.5190	MSTRG.5190	-	NC_012871.2:65225952-65229223	ST	STN	OK	2.22859	0.32402	-2.78198	-2.6679	0.0169	0.635307	no
MSTRG.15901	MSTRG.15901	-	NC_012876.2:64728988-64733983	ST	STN	OK	1.91691	0.292387	-2.71283	-2.50107	0.017	0.637816	no
MSTRG.15512	MSTRG.15512	-	NC_012876.2:58972615-58978366	ST	STN	OK	19.9194	7.35015	-1.43833	-2.37213	0.0171	0.639067	no
MSTRG.11793	MSTRG.11793	-	NC_012874.2:4167075-4169237	ST	STN	OK	28.0971	10.945	-1.36014	-2.52053	0.0171	0.639067	no
MSTRG.5069	MSTRG.5069	-	NC_012871.2:63642922-63648440	ST	STN	OK	5.58521	18.1202	1.69791	2.53574	0.01715	0.639688	no
MSTRG.3999	MSTRG.3999	-	NC_012871.2:6447594-6453848	ST	STN	OK	27.7064	11.5749	-1.25922	-2.49475	0.01725	0.642169	no
MSTRG.19496	MSTRG.19496	-	NC_012879.2:10995313-11001814	ST	STN	OK	27.3395	63.0138	1.20468	2.48776	0.01735	0.64464	no
MSTRG.10936	MSTRG.10936	-	NC_012873.2:60770775-60773751	ST	STN	OK	10.871	3.35451	-1.69631	-2.52662	0.01745	0.645852	no
MSTRG.7097	MSTRG.7097	-	NC_012872.2:12472110-12473738	ST	STN	OK	232.533	103.25	-1.17129	-2.3992	0.01745	0.645852	no
MSTRG.4153	MSTRG.4153	-	NC_012871.2:9673596-9674253	ST	STN	OK	15.6475	2.4986	-2.64674	-2.54105	0.0177	0.651848	no
MSTRG.1348	MSTRG.1348	-	NC_012870.2:17610554-17622048	ST	STN	OK	5.25563	1.04437	-2.33123	-2.65616	0.0177	0.651848	no
MSTRG.650	MSTRG.650	-	NC_012870.2:6773814-6776074	ST	STN	OK	5.04993	0.545377	-3.21094	-2.87368	0.01775	0.651848	no
MSTRG.18235	MSTRG.18235	-	NC_012878.2:52821419-52824520	ST	STN	OK	10.5086	0.215717	-5.60629	-4.9704	0.01785	0.651848	no
MSTRG.18402	MSTRG.18402	-	NC_012878.2:54945802-54947250	ST	STN	OK	4.25404	0.685995	-2.63256	-2.50777	0.01785	0.651848	no
MSTRG.13438	MSTRG.13438	-	NC_012875.2:47484366-47488383	ST	STN	OK	15.497	4.82459	-1.68351	-2.4647	0.01785	0.651848	no
MSTRG.11260	MSTRG.11260	-	NC_012873.2:64990326-64993125	ST	STN	OK	9.06826	23.7481	1.38892	2.35143	0.01785	0.651848	no
MSTRG.14250	MSTRG.14250	-	NC_012875.2:57440749-57442945	ST	STN	OK	18.7092	7.11555	-1.3947	-2.35753	0.0179	0.652431	no
MSTRG.14958	MSTRG.14958	-	NC_012876.2:7710779-7715812	ST	STN	OK	168.326	74.767	-1.17078	-2.40638	0.0181	0.658469	no
MSTRG.3652	MSTRG.3652	-	NC_012871.2:275233-276396	ST	STN	OK	10.8973	2.37066	-2.20061	-2.52401	0.01825	0.662669	no
MSTRG.9651	MSTRG.9651	-	NC_012873.2:5320138-5326937	ST	STN	OK	7.52735	17.4764	1.21519	2.36	0.01835	0.663785	no
MSTRG.3012	MSTRG.3012	-	NC_012870.2:72846856-72848900	ST	STN	OK	6.06969	17.4441	1.52304	2.49985	0.01835	0.663785	no
MSTRG.19060	MSTRG.19060	-	NC_012879.2:3071585-3073841	ST	STN	OK	39.3391	16.6095	-1.24395	-2.38361	0.0184	0.66434	no
MSTRG.10472	MSTRG.10472	-	NC_012873.2:54620753-54622326	ST	STN	OK	7.10553	23.8216	1.74526	2.6256	0.01855	0.668497	no
MSTRG.17830	MSTRG.17830	-	NC_012878.2:45313705-45322631	ST	STN	OK	6.39035	0.0729809	-6.45223	-5.81712	0.0186	0.669042	no
MSTRG.565	MSTRG.565	-	NC_012870.2:5866935-5869698	ST	STN	OK	40.2663	17.0695	-1.23816	-2.44374	0.0187	0.671379	no
MSTRG.2254	MSTRG.2254	-	NC_012870.2:62829617-62833078	ST	STN	OK	8.31115	1.30773	-2.66798	-2.5897	0.01875	0.671916	no
MSTRG.15473	MSTRG.15473	-	NC_012876.2:57896253-57898734	ST	STN	OK	71.2887	32.0971	-1.15123	-2.36442	0.01885	0.674239	no
MSTRG.2710	MSTRG.2710	-	NC_012870.2:69274872-69279617	ST	STN	OK	9.64464	1.91988	-2.32871	-2.78966	0.0189	0.674769	no
MSTRG.9006	MSTRG.9006	-	NC_012872.2:71794580-71798863	ST	STN	OK	7.03929	1.20412	-2.54745	-2.68025	0.019	0.675822	no
MSTRG.17150	MSTRG.17150	-	NC_012878.2:163054-166181	ST	STN	OK	470.936	205.476	-1.19656	-2.4296	0.019	0.675822	no
MSTRG.17690	MSTRG.17690	-	NC_012878.2:16961057-16973977	ST	STN	OK	6.67925	0.325091	-4.36077	-3.95951	0.0191	0.678121	no
MSTRG.14737	MSTRG.14737	-	NC_012876.2:2404533-2408698	ST	STN	OK	22.5342	7.6399	-1.56049	-2.43377	0.0192	0.679156	no
MSTRG.18328	MSTRG.18328	-	NC_012878.2:54107297-54110497	ST	STN	OK	38.3581	14.3135	-1.42215	-2.44564	0.0192	0.679156	no
MSTRG.17296	MSTRG.17296	-	NC_012878.2:2401047-2404056	ST	STN	OK	6.04204	1.81237	-1.73715	-2.38036	0.01925	0.67967	no
MSTRG.8485	MSTRG.8485	-	NC_012872.2:65937599-65942254	ST	STN	OK	20.4585	46.7436	1.19207	2.33005	0.0193	0.680183	no
MSTRG.239	MSTRG.239	-	NC_012870.2:2330262-2333484	ST	STN	OK	24.8752	8.1403	-1.61155	-2.49782	0.01935	0.680694	no
MSTRG.3059	MSTRG.3059	-	NC_012870.2:73542519-73547639	ST	STN	OK	23.0037	7.63618	-1.59094	-2.45391	0.0196	0.686967	no
MSTRG.609	MSTRG.609	-	NC_012870.2:6306918-6309992	ST	STN	OK	70.7562	27.9303	-1.34103	-2.35756	0.0196	0.686967	no
MSTRG.7591	MSTRG.7591	-	NC_012872.2:53331441-53339384	ST	STN	OK	37.6931	15.6723	-1.26608	-2.39399	0.01975	0.690962	no
MSTRG.18281	MSTRG.18281	-	NC_012878.2:53444956-53449209	ST	STN	OK	30.2139	13.1142	-1.20408	-2.31624	0.01985	0.693195	no
MSTRG.2274	MSTRG.2274	-	NC_012870.2:63335358-63336435	ST	STN	OK	3.81778	17.5145	2.19774	2.53593	0.0199	0.693678	no
MSTRG.12842	MSTRG.12842	-	NC_012875.2:1596985-1597890	ST	STN	OK	40.5089	12.9016	-1.65069	-2.46624	0.02	0.695286	no
MSTRG.1542	MSTRG.1542	-	NC_012870.2:21542651-21543409	ST	STN	OK	35.7792	10.4774	-1.77184	-2.50028	0.02005	0.695286	no
MSTRG.19406	MSTRG.19406	-	NC_012879.2:8551814-8561025	ST	STN	OK	62.8565	26.7729	-1.23129	-2.31244	0.0201	0.695286	no
MSTRG.6239	MSTRG.6239	-	NC_012871.2:77261802-77263344	ST	STN	OK	0.662258	4.06842	2.619	2.51186	0.02015	0.695286	no
MSTRG.14782	MSTRG.14782	-	NC_012876.2:3016851-3019078	ST	STN	OK	86.2485	37.5966	-1.1979	-2.39995	0.0202	0.695286	no
MSTRG.646	MSTRG.646	-	NC_012870.2:6729596-6731678	ST	STN	OK	25.9113	60.8813	1.23242	2.44746	0.0202	0.695286	no
MSTRG.17364	MSTRG.17364	-	NC_012878.2:3571315-3571931	ST	STN	OK	31.0796	87.6888	1.49642	2.483	0.0202	0.695286	no
MSTRG.2708	MSTRG.2708	-	NC_012870.2:69254785-69259474	ST	STN	OK	18.9373	7.22604	-1.38996	-2.36114	0.0204	0.699658	no
MSTRG.12334	MSTRG.12334	-	NC_012874.2:57619607-57628745	ST	STN	OK	88.7765	40.4707	-1.1333	-2.32702	0.0204	0.699658	no
MSTRG.17349	MSTRG.17349	-	NC_012878.2:3183560-3188866	ST	STN	OK	1.74675	6.41298	1.87632	2.48568	0.02045	0.70012	no
MSTRG.15839	MSTRG.15839	-	NC_012876.2:63791055-63793243	ST	STN	OK	3.9695	0.263426	-3.91349	-3.35583	0.0206	0.702408	no
MSTRG.12429	MSTRG.12429	-	NC_012874.2:62358633-62365192	ST	STN	OK	7.43235	2.27144	-1.71021	-2.40434	0.02065	0.702408	no
MSTRG.10843	MSTRG.10843	-	NC_012873.2:59645881-59651425	ST	STN	OK	27.1945	10.2444	-1.40848	-2.4201	0.0207	0.702408	no
MSTRG.19843	MSTRG.19843	-	NC_012879.2:48920416-48930885	ST	STN	OK	21.3444	9.48973	-1.16942	-2.28181	0.0207	0.702408	no
MSTRG.1306	MSTRG.1306	-	NC_012870.2:16931502-16935000	ST	STN	OK	72.3373	33.2484	-1.12146	-2.3003	0.0207	0.702408	no
MSTRG.9788	MSTRG.9788	-	NC_012873.2:7132515-7139280	ST	STN	OK	44.7344	101.977	1.18879	2.3547	0.02075	0.70286	no
MSTRG.18780	MSTRG.18780	-	NC_012878.2:58794207-58799317	ST	STN	OK	7.14202	1.83765	-1.95847	-2.56682	0.02085	0.703761	no
MSTRG.8757	MSTRG.8757	-	NC_012872.2:68939214-68941776	ST	STN	OK	31.0706	12.166	-1.3527	-2.36852	0.02085	0.703761	no
MSTRG.552	MSTRG.552	-	NC_012870.2:5643343-5646912	ST	STN	OK	4.50243	0.666024	-2.75706	-2.89475	0.0209	0.704209	no
MSTRG.2389	MSTRG.2389	-	NC_012870.2:65244397-65245997	ST	STN	OK	106.72	48.0553	-1.15106	-2.36519	0.021	0.706337	no
MSTRG.3742	MSTRG.3742	-	NC_012871.2:2005139-2009139	ST	STN	OK	18.5271	43.2989	1.2247	2.43299	0.02105	0.706779	no
MSTRG.2572	MSTRG.2572	-	NC_012870.2:67615743-67620503	ST	STN	OK	2.90725	0.173673	-4.06521	-3.57077	0.0211	0.707219	no
MSTRG.17570	MSTRG.17570	-	NC_012878.2:8342534-8344212	ST	STN	OK	26.3659	8.21346	-1.68261	-2.4502	0.0212	0.70853	no
MSTRG.11007	MSTRG.11007	-	NC_012873.2:61637119-61641347	ST	STN	OK	3.78153	0.616474	-2.61686	-2.63148	0.02125	0.70853	no
MSTRG.7110	MSTRG.7110	-	NC_012872.2:12744198-12746415	ST	STN	OK	19.361	4.76251	-2.02336	-2.62621	0.02125	0.70853	no
MSTRG.4339	MSTRG.4339	-	NC_012871.2:17973191-17976108	ST	STN	OK	30.0529	8.49851	-1.82222	-2.54984	0.02135	0.710629	no
MSTRG.6984	MSTRG.6984	-	NC_012872.2:10600409-10601551	ST	STN	OK	12.9496	1.96783	-2.71823	-2.84905	0.02145	0.71272	no
MSTRG.13754	MSTRG.13754	-	NC_012875.2:51423585-51424864	ST	STN	OK	10.8973	2.40502	-2.17985	-2.50517	0.02155	0.714804	no
MSTRG.4642	MSTRG.4642	-	NC_012871.2:55472280-55476889	ST	STN	OK	14.6098	5.53234	-1.40098	-2.4088	0.0216	0.714942	no
MSTRG.18139	MSTRG.18139	-	NC_012878.2:51501456-51503875	ST	STN	OK	12.5676	28.7248	1.19259	2.29414	0.02165	0.714942	no
MSTRG.2856	MSTRG.2856	-	NC_012870.2:70911924-70913742	ST	STN	OK	12.0362	0.685922	-4.13319	-3.61919	0.0217	0.714942	no
MSTRG.9469	MSTRG.9469	-	NC_012873.2:2950314-2954690	ST	STN	OK	3.09066	0.503568	-2.61765	-2.55041	0.02175	0.714942	no
MSTRG.19288	MSTRG.19288	-	NC_012879.2:6163886-6165297	ST	STN	OK	4.50914	14.9179	1.72612	2.35764	0.0218	0.714942	no
MSTRG.16670	MSTRG.16670	-	NC_012877.2:52364843-52371153	ST	STN	OK	15.1003	0.248805	-5.92342	-5.1848	0.0219	0.714942	no
MSTRG.6949	MSTRG.6949	-	NC_012872.2:10085729-10088661	ST	STN	OK	14.9313	0.25203	-5.8886	-5.15437	0.0219	0.714942	no
MSTRG.11516	MSTRG.11516	-	NC_012873.2:68116283-68117999	ST	STN	OK	9.94567	0.194924	-5.67309	-4.92734	0.0219	0.714942	no
MSTRG.9464	MSTRG.9464	-	NC_012873.2:2915287-2918465	ST	STN	OK	7.11885	0.442216	-4.00882	-3.49008	0.02195	0.714942	no
MSTRG.5837	MSTRG.5837	-	NC_012871.2:72752452-72755285	ST	STN	OK	92.7717	43.2737	-1.10019	-2.24527	0.022	0.714942	no
MSTRG.7886	MSTRG.7886	-	NC_012872.2:58914585-58915980	ST	STN	OK	9.38141	1.46144	-2.68241	-2.81054	0.02205	0.714942	no
MSTRG.4753	MSTRG.4753	-	NC_012871.2:58236867-58239424	ST	STN	OK	0.405147	6.85851	4.08138	3.55723	0.0221	0.714942	no
MSTRG.5835	MSTRG.5835	-	NC_012871.2:72705411-72710989	ST	STN	OK	3.54477	0.230656	-3.94187	-3.4079	0.0222	0.714942	no
MSTRG.6849	MSTRG.6849	-	NC_012872.2:8499573-8501824	ST	STN	OK	5.59876	0.404376	-3.79134	-3.20236	0.02225	0.714942	no
MSTRG.12894	MSTRG.12894	-	NC_012875.2:2970228-2970549	ST	STN	OK	1.75431	0	-inf	-nan	0.02225	0.714942	no
MSTRG.20441	MSTRG.20441	-	NC_012879.2:59740214-59740784	ST	STN	OK	0.521582	0	-inf	-nan	0.02225	0.714942	no
MSTRG.4014	MSTRG.4014	-	NC_012871.2:6837233-6837656	ST	STN	OK	0.903132	0	-inf	-nan	0.02225	0.714942	no
MSTRG.6619	MSTRG.6619	-	NC_012872.2:4853590-4854789	ST	STN	OK	0.378444	0	-inf	-nan	0.02225	0.714942	no
MSTRG.1755	MSTRG.1755	-	NC_012870.2:45856556-45860980	ST	STN	OK	80.2438	36.1604	-1.14998	-2.33094	0.0223	0.714942	no
MSTRG.17115	MSTRG.17115	-	NC_012877.2:62469199-62475800	ST	STN	OK	27.8864	12.5871	-1.14762	-2.29142	0.0223	0.714942	no
MSTRG.14799	MSTRG.14799	-	NC_012876.2:3742623-3746524	ST	STN	OK	5.31921	1.17238	-2.18177	-2.58479	0.02235	0.715349	no
MSTRG.13716	MSTRG.13716	-	NC_012875.2:50929547-50934177	ST	STN	OK	26.6458	59.7411	1.16481	2.2452	0.0225	0.71895	no
MSTRG.17059	MSTRG.17059	-	NC_012877.2:61545601-61549533	ST	STN	OK	6.81105	1.59556	-2.09381	-2.32746	0.0226	0.720944	no
MSTRG.958	MSTRG.958	-	NC_012870.2:10367112-10371769	ST	STN	OK	7.30135	1.92352	-1.92442	-2.46847	0.0228	0.72368	no
MSTRG.17968	MSTRG.17968	-	NC_012878.2:48416736-48423348	ST	STN	OK	19.1304	5.3999	-1.82486	-2.4116	0.02285	0.72368	no
MSTRG.14024	MSTRG.14024	-	NC_012875.2:55074212-55077473	ST	STN	OK	49.8142	23.1128	-1.10786	-2.28601	0.02285	0.72368	no
MSTRG.14275	MSTRG.14275	-	NC_012875.2:57694636-57695993	ST	STN	OK	55.2066	119.742	1.11702	2.28818	0.02285	0.72368	no
MSTRG.11285	MSTRG.11285	-	NC_012873.2:65365150-65367232	ST	STN	OK	179.885	78.9651	-1.18778	-2.40036	0.0229	0.72368	no
MSTRG.18382	MSTRG.18382	-	NC_012878.2:54678154-54680103	ST	STN	OK	10.4891	0.131178	-6.32122	-5.10347	0.02295	0.72368	no
MSTRG.6450	MSTRG.6450	-	NC_012872.2:2467061-2468542	ST	STN	OK	3.99829	17.282	2.11182	2.30119	0.02295	0.72368	no
MSTRG.513	MSTRG.513	-	NC_012870.2:5244694-5245713	ST	STN	OK	286.517	128.295	-1.15915	-2.37882	0.0231	0.727214	no
MSTRG.7831	MSTRG.7831	-	NC_012872.2:58123143-58132291	ST	STN	OK	192.362	85.5877	-1.16835	-2.34399	0.0232	0.727971	no
MSTRG.17631	MSTRG.17631	-	NC_012878.2:11308347-11310133	ST	STN	OK	3.54267	15.8995	2.16607	2.5921	0.0232	0.727971	no
MSTRG.1338	MSTRG.1338	-	NC_012870.2:17426043-17430977	ST	STN	OK	6.57273	2.27209	-1.53247	-2.36821	0.0233	0.728724	no
MSTRG.17365	MSTRG.17365	-	NC_012878.2:3586064-3586757	ST	STN	OK	18.4108	51.2971	1.47832	2.29568	0.0233	0.728724	no
MSTRG.2181	MSTRG.2181	-	NC_012870.2:61690227-61693085	ST	STN	OK	167.051	77.808	-1.1023	-2.19434	0.02335	0.729098	no
MSTRG.8863	MSTRG.8863	-	NC_012872.2:70130869-70134670	ST	STN	OK	5.34369	1.09342	-2.28898	-2.55096	0.02355	0.734147	no
MSTRG.6861	MSTRG.6861	-	NC_012872.2:8626358-8627810	ST	STN	OK	1.00232	7.66047	2.93408	2.89942	0.0237	0.737624	no
MSTRG.15696	MSTRG.15696	-	NC_012876.2:61825670-61828168	ST	STN	OK	37.9514	14.6184	-1.37637	-2.36987	0.02375	0.737982	no
MSTRG.20353	MSTRG.20353	-	NC_012879.2:58816981-58819952	ST	STN	OK	5.39142	1.16605	-2.20904	-2.5984	0.02385	0.73989	no
MSTRG.4513	MSTRG.4513	-	NC_012871.2:46867620-46870866	ST	STN	OK	37.5331	0.193435	-7.60017	-6.66291	0.0239	0.740244	no
MSTRG.5623	MSTRG.5623	-	NC_012871.2:70427440-70431363	ST	STN	OK	12.3698	29.5595	1.2568	2.26247	0.024	0.742142	no
MSTRG.15920	MSTRG.15920	-	NC_012876.2:65046175-65047603	ST	STN	OK	6.12456	0.21457	-4.83509	-3.99688	0.0241	0.744034	no
MSTRG.8231	MSTRG.8231	-	NC_012872.2:63149380-63153576	ST	STN	OK	105.339	44.917	-1.22971	-2.23118	0.02425	0.747461	no
MSTRG.12325	MSTRG.12325	-	NC_012874.2:57219386-57220251	ST	STN	OK	0	0.31885	inf	-nan	0.0245	0.751542	no
MSTRG.13598	MSTRG.13598	-	NC_012875.2:49514800-49514919	ST	STN	OK	0	233.437	inf	-nan	0.0245	0.751542	no
MSTRG.5	MSTRG.5	-	NC_008360.1:158950-159163	ST	STN	OK	0	6.17539	inf	-nan	0.0245	0.751542	no
MSTRG.3321	MSTRG.3321	-	NC_012870.2:76863572-76874112	ST	STN	OK	85.5979	199.881	1.2235	2.2635	0.02475	0.756789	no
MSTRG.6578	MSTRG.6578	-	NC_012872.2:4322422-4333528	ST	STN	OK	0.995732	3.64024	1.8702	2.33005	0.02475	0.756789	no
MSTRG.2500	MSTRG.2500	-	NC_012870.2:66806294-66810186	ST	STN	OK	394.889	180.222	-1.13167	-2.29724	0.02505	0.764743	no
MSTRG.13183	MSTRG.13183	-	NC_012875.2:41251994-41253544	ST	STN	OK	168.809	78.4427	-1.10568	-2.28225	0.02535	0.772671	no
MSTRG.841	MSTRG.841	-	NC_012870.2:9037542-9038702	ST	STN	OK	22.9551	5.99317	-1.93743	-2.51338	0.0254	0.772966	no
MSTRG.1541	MSTRG.1541	-	NC_012870.2:21539361-21540322	ST	STN	OK	11.8867	2.05298	-2.53356	-2.62412	0.02545	0.773261	no
MSTRG.3074	MSTRG.3074	-	NC_012870.2:73654442-73659155	ST	STN	OK	3.28163	0.234002	-3.80982	-3.30676	0.02555	0.773846	no
MSTRG.17662	MSTRG.17662	-	NC_012878.2:14461417-14464885	ST	STN	OK	32.1737	13.9981	-1.20065	-2.27307	0.02555	0.773846	no
MSTRG.1286	MSTRG.1286	-	NC_012870.2:16552781-16553919	ST	STN	OK	13.0062	3.63517	-1.83911	-2.2692	0.0256	0.774138	no
MSTRG.16069	MSTRG.16069	-	NC_012877.2:1703311-1705196	ST	STN	OK	12.5355	0.903527	-3.79431	-3.30134	0.02565	0.774428	no
MSTRG.1039	MSTRG.1039	-	NC_012870.2:11706573-11710351	ST	STN	OK	23.4651	9.20333	-1.35029	-2.32753	0.02575	0.775006	no
MSTRG.14230	MSTRG.14230	-	NC_012875.2:57250379-57254180	ST	STN	OK	0.5264	4.62079	3.13391	2.89131	0.02575	0.775006	no
MSTRG.20110	MSTRG.20110	-	NC_012879.2:55103345-55105124	ST	STN	OK	487.578	222.935	-1.12901	-2.32208	0.026	0.779143	no
MSTRG.16141	MSTRG.16141	-	NC_012877.2:2778895-2779980	ST	STN	OK	15.0675	2.50614	-2.5879	-2.71278	0.02605	0.779143	no
MSTRG.13300	MSTRG.13300	-	NC_012875.2:45061203-45064021	ST	STN	OK	8.9238	2.95583	-1.59409	-2.39325	0.02605	0.779143	no
MSTRG.15388	MSTRG.15388	-	NC_012876.2:56005708-56007699	ST	STN	OK	20.5949	46.452	1.17345	2.32887	0.02605	0.779143	no
MSTRG.6865	MSTRG.6865	-	NC_012872.2:8697777-8698680	ST	STN	OK	19.9874	4.36391	-2.1954	-2.60798	0.0262	0.782409	no
MSTRG.8559	MSTRG.8559	-	NC_012872.2:66769351-66770195	ST	STN	OK	12.5701	2.23247	-2.49329	-2.55937	0.02625	0.782683	no
MSTRG.4580	MSTRG.4580	-	NC_012871.2:51553360-51556643	ST	STN	OK	5.88069	1.44807	-2.02185	-2.2492	0.0264	0.785933	no
MSTRG.18399	MSTRG.18399	-	NC_012878.2:54900243-54912457	ST	STN	OK	74.6279	35.4261	-1.0749	-2.18445	0.0266	0.790659	no
MSTRG.10625	MSTRG.10625	-	NC_012873.2:56695920-56707561	ST	STN	OK	143.22	390.417	1.44678	2.16083	0.02665	0.790919	no
MSTRG.812	MSTRG.812	-	NC_012870.2:8627602-8635383	ST	STN	OK	2.60572	0.137033	-4.24909	-3.26798	0.02675	0.791437	no
MSTRG.40	MSTRG.40	-	NC_012870.2:260901-264268	ST	STN	OK	2.17568	0.14255	-3.93193	-3.28042	0.02675	0.791437	no
MSTRG.8822	MSTRG.8822	-	NC_012872.2:69657563-69661128	ST	STN	OK	32.2164	12.8973	-1.32073	-2.26108	0.0269	0.794648	no
MSTRG.13942	MSTRG.13942	-	NC_012875.2:53935047-53938440	ST	STN	OK	6.86441	1.5668	-2.13131	-2.56908	0.027	0.795653	no
MSTRG.4797	MSTRG.4797	-	NC_012871.2:59155016-59158129	ST	STN	OK	3.39874	0.598643	-2.50523	-2.59127	0.02705	0.795653	no
MSTRG.4068	MSTRG.4068	-	NC_012871.2:8128527-8131782	ST	STN	OK	17.0793	3.83158	-2.15624	-2.58052	0.0271	0.795653	no
MSTRG.5284	MSTRG.5284	-	NC_012871.2:66401625-66403574	ST	STN	OK	0.18618	3.53098	4.2453	3.45763	0.0271	0.795653	no
MSTRG.9176	MSTRG.9176	-	NC_012872.2:73812000-73813116	ST	STN	OK	267.712	589.102	1.13784	2.29525	0.0273	0.800299	no
MSTRG.6003	MSTRG.6003	-	NC_012871.2:74362173-74365854	ST	STN	OK	14.3537	4.53023	-1.66376	-2.27683	0.02755	0.800466	no
MSTRG.9282	MSTRG.9282	-	NC_012873.2:678282-681125	ST	STN	OK	11.7351	4.23607	-1.47004	-2.33531	0.02755	0.800466	no
MSTRG.12732	MSTRG.12732	-	NC_012874.2:70590309-70602544	ST	STN	OK	3.56687	0.829935	-2.10359	-2.42164	0.02765	0.800466	no
MSTRG.13006	MSTRG.13006	-	NC_012875.2:12195700-12196683	ST	STN	OK	6.30415	0.424613	-3.89208	-3.24058	0.0277	0.800466	no
MSTRG.5819	MSTRG.5819	-	NC_012871.2:72585885-72586946	ST	STN	OK	21.2158	1.94296	-3.44881	-2.41964	0.02775	0.800466	no
MSTRG.11206	MSTRG.11206	-	NC_012873.2:64348682-64355207	ST	STN	OK	46.2509	15.5924	-1.56864	-2.12055	0.02775	0.800466	no
MSTRG.4198	MSTRG.4198	-	NC_012871.2:12172491-12178755	ST	STN	OK	9.84105	24.7928	1.33304	2.25291	0.02775	0.800466	no
MSTRG.5529	MSTRG.5529	-	NC_012871.2:69291039-69304338	ST	STN	OK	5.69092	12.6979	1.15786	2.21968	0.0278	0.800466	no
MSTRG.15549	MSTRG.15549	-	NC_012876.2:59653640-59656185	ST	STN	OK	4.94126	0.0975535	-5.66254	-4.70895	0.02795	0.800466	no
MSTRG.12563	MSTRG.12563	-	NC_012874.2:66353002-66354077	ST	STN	OK	19.1623	0.402792	-5.57209	-4.61591	0.02795	0.800466	no
MSTRG.5536	MSTRG.5536	-	NC_012871.2:69367912-69369054	ST	STN	OK	6.79277	1.23464	-2.4599	-2.27026	0.028	0.800466	no
MSTRG.10855	MSTRG.10855	-	NC_012873.2:59747077-59753115	ST	STN	OK	19.9001	42.7054	1.10165	2.15268	0.0281	0.800466	no
MSTRG.11086	MSTRG.11086	-	NC_012873.2:62718390-62720674	ST	STN	OK	3.1167	0.232716	-3.74338	-3.22324	0.02815	0.800466	no
MSTRG.13985	MSTRG.13985	-	NC_012875.2:54582316-54583946	ST	STN	OK	9.82029	2.86257	-1.77846	-2.24692	0.0282	0.800466	no
MSTRG.2428	MSTRG.2428	-	NC_012870.2:65803369-65807753	ST	STN	OK	17.1457	7.04103	-1.28399	-2.17039	0.0282	0.800466	no
MSTRG.9190	MSTRG.9190	-	NC_012872.2:73941881-73944787	ST	STN	OK	25.0078	59.9312	1.26093	2.25342	0.0282	0.800466	no
MSTRG.11775	MSTRG.11775	-	NC_012874.2:3607386-3611746	ST	STN	OK	56.0685	26.5216	-1.08002	-2.1541	0.02825	0.800466	no
MSTRG.11140	MSTRG.11140	-	NC_012873.2:63531192-63532456	ST	STN	OK	5.23797	0.217238	-4.59166	-3.67711	0.0283	0.800466	no
MSTRG.6282	MSTRG.6282	-	NC_012872.2:65889-68567	ST	STN	OK	3.60621	10.3817	1.52548	2.21185	0.0283	0.800466	no
MSTRG.8186	MSTRG.8186	-	NC_012872.2:62631974-62634741	ST	STN	OK	2.6168	0.113746	-4.52392	-3.61353	0.02835	0.800466	no
MSTRG.2327	MSTRG.2327	-	NC_012870.2:64352286-64357978	ST	STN	OK	5.16338	14.3778	1.47746	2.24539	0.02835	0.800466	no
MSTRG.17574	MSTRG.17574	-	NC_012878.2:8374002-8418652	ST	STN	OK	23.867	1.63187	-3.87042	-2.61242	0.0284	0.800466	no
MSTRG.15383	MSTRG.15383	-	NC_012876.2:55942496-55947114	ST	STN	OK	53.299	24.8944	-1.09828	-2.17906	0.0284	0.800466	no
MSTRG.13950	MSTRG.13950	-	NC_012875.2:54096931-54099303	ST	STN	OK	33.4297	69.4855	1.05558	2.17905	0.0284	0.800466	no
MSTRG.18053	MSTRG.18053	-	NC_012878.2:50005402-50008260	ST	STN	OK	6.73446	16.5688	1.29883	2.22288	0.0284	0.800466	no
MSTRG.17864	MSTRG.17864	-	NC_012878.2:46311073-46311778	ST	STN	OK	10.696	0.467553	-4.5158	-3.60461	0.0285	0.800466	no
MSTRG.14433	MSTRG.14433	-	NC_012875.2:59551980-59553871	ST	STN	OK	3.06958	0.135731	-4.49922	-3.59017	0.0285	0.800466	no
MSTRG.17810	MSTRG.17810	-	NC_012878.2:43545912-43551563	ST	STN	OK	55.1491	115.857	1.07094	2.19095	0.0285	0.800466	no
MSTRG.7943	MSTRG.7943	-	NC_012872.2:59658950-59670905	ST	STN	OK	6.83399	2.85059	-1.26147	-2.2055	0.0286	0.800466	no
MSTRG.18107	MSTRG.18107	-	NC_012878.2:50902837-50906450	ST	STN	OK	32.5506	70.2813	1.11046	2.22769	0.0286	0.800466	no
MSTRG.12968	MSTRG.12968	-	NC_012875.2:6449899-6453454	ST	STN	OK	0.764815	3.72638	2.28459	2.39214	0.0286	0.800466	no
MSTRG.20055	MSTRG.20055	-	NC_012879.2:54238137-54238801	ST	STN	OK	1.02561	12.6949	3.62969	3.13594	0.02885	0.806286	no
MSTRG.18917	MSTRG.18917	-	NC_012879.2:1245070-1249656	ST	STN	OK	52.6251	112.265	1.09308	2.16175	0.0289	0.806508	no
MSTRG.3920	MSTRG.3920	-	NC_012871.2:4853636-4857014	ST	STN	OK	2.7762	0.137292	-4.33779	-3.3867	0.02895	0.806729	no
MSTRG.13184	MSTRG.13184	-	NC_012875.2:41262488-41264547	ST	STN	OK	322.041	686.189	1.09136	2.18279	0.029	0.806949	no
MSTRG.20046	MSTRG.20046	-	NC_012879.2:54097646-54099406	ST	STN	OK	3.65341	0.267405	-3.77214	-3.24307	0.02905	0.807169	no
MSTRG.16415	MSTRG.16415	-	NC_012877.2:12304639-12312494	ST	STN	OK	66.5335	30.3245	-1.1336	-2.20623	0.0291	0.807388	no
MSTRG.13861	MSTRG.13861	-	NC_012875.2:52669727-52671120	ST	STN	OK	3.81047	0.248593	-3.93811	-3.17942	0.02915	0.807607	no
MSTRG.1246	MSTRG.1246	-	NC_012870.2:15234937-15240332	ST	STN	OK	7.98129	21.4883	1.42886	2.26057	0.0293	0.810591	no
MSTRG.15204	MSTRG.15204	-	NC_012876.2:38045101-38050521	ST	STN	OK	5.87757	1.84	-1.67551	-2.35538	0.02945	0.813567	no
MSTRG.12522	MSTRG.12522	-	NC_012874.2:65111432-65114400	ST	STN	OK	45.9976	98.076	1.09234	2.15642	0.02965	0.817913	no
MSTRG.17537	MSTRG.17537	-	NC_012878.2:7146924-7148967	ST	STN	OK	2.31669	0.124415	-4.21883	-3.31246	0.0298	0.818518	no
MSTRG.3477	MSTRG.3477	-	NC_012870.2:78847434-78851671	ST	STN	OK	12.7511	4.12274	-1.62894	-2.24007	0.0298	0.818518	no
MSTRG.702	MSTRG.702	-	NC_012870.2:7231062-7232971	ST	STN	OK	66.9077	30.6953	-1.12415	-2.26639	0.0298	0.818518	no
MSTRG.4826	MSTRG.4826	-	NC_012871.2:59648200-59650537	ST	STN	OK	2.25922	0.145951	-3.95227	-3.15059	0.0299	0.818918	no
MSTRG.13679	MSTRG.13679	-	NC_012875.2:50427393-50433259	ST	STN	OK	22.2975	9.69152	-1.20208	-2.03726	0.0299	0.818918	no
MSTRG.4622	MSTRG.4622	-	NC_012871.2:54581417-54584821	ST	STN	OK	89.9558	41.4727	-1.11705	-2.25234	0.03005	0.821463	no
MSTRG.4998	MSTRG.4998	-	NC_012871.2:62659359-62663129	ST	STN	OK	3.15455	0.260779	-3.59653	-3.08201	0.0301	0.821463	no
MSTRG.5673	MSTRG.5673	-	NC_012871.2:70928168-70934111	ST	STN	OK	1.72898	0.147038	-3.55566	-2.9747	0.0302	0.821463	no
MSTRG.13280	MSTRG.13280	-	NC_012875.2:44529437-44529748	ST	STN	OK	1.59919	0	-inf	-nan	0.03025	0.821463	no
MSTRG.15637	MSTRG.15637	-	NC_012876.2:60964310-60965481	ST	STN	OK	0.323503	0	-inf	-nan	0.03025	0.821463	no
MSTRG.18314	MSTRG.18314	-	NC_012878.2:53900856-53901287	ST	STN	OK	0.724066	0	-inf	-nan	0.03025	0.821463	no
MSTRG.17675	MSTRG.17675	-	NC_012878.2:14962361-14967378	ST	STN	OK	4.05648	10.5325	1.37655	2.13419	0.0303	0.821657	no
MSTRG.2832	MSTRG.2832	-	NC_012870.2:70632748-70635896	ST	STN	OK	214.07	90.1172	-1.24821	-2.10298	0.03065	0.828986	no
MSTRG.9868	MSTRG.9868	-	NC_012873.2:8916035-8920220	ST	STN	OK	34.2792	71.3372	1.05732	2.17446	0.0307	0.828986	no
MSTRG.20292	MSTRG.20292	-	NC_012879.2:57947135-57949686	ST	STN	OK	2.50966	10.0555	2.00242	2.40726	0.0307	0.828986	no
MSTRG.8160	MSTRG.8160	-	NC_012872.2:62302970-62306300	ST	STN	OK	2.09408	0.146281	-3.83951	-3.04474	0.03095	0.83339	no
MSTRG.15431	MSTRG.15431	-	NC_012876.2:57060889-57068083	ST	STN	OK	55.5503	26.3941	-1.07358	-2.16588	0.03095	0.83339	no
MSTRG.9582	MSTRG.9582	-	NC_012873.2:4456642-4457716	ST	STN	OK	77.9499	34.6312	-1.17047	-2.13246	0.03115	0.834263	no
MSTRG.10755	MSTRG.10755	-	NC_012873.2:58412153-58414999	ST	STN	OK	59.4024	27.1064	-1.13189	-2.21135	0.03115	0.834263	no
MSTRG.8022	MSTRG.8022	-	NC_012872.2:60641387-60644651	ST	STN	OK	0.171748	2.32749	3.76041	2.84465	0.03115	0.834263	no
MSTRG.5707	MSTRG.5707	-	NC_012871.2:71316579-71321857	ST	STN	OK	4.21751	0.808147	-2.3837	-2.45017	0.0312	0.834263	no
MSTRG.12044	MSTRG.12044	-	NC_012874.2:14272002-14279567	ST	STN	OK	5.07854	12.2101	1.26559	2.17733	0.0312	0.834263	no
MSTRG.8569	MSTRG.8569	-	NC_012872.2:66879519-66885177	ST	STN	OK	19.177	41.1239	1.1006	2.13139	0.0313	0.835771	no
MSTRG.4859	MSTRG.4859	-	NC_012871.2:60351874-60353317	ST	STN	OK	29.1075	2.75285	-3.40239	-2.88346	0.0315	0.839942	no
MSTRG.16942	MSTRG.16942	-	NC_012877.2:59392387-59399842	ST	STN	OK	1.5906	0.141381	-3.49191	-2.91595	0.0317	0.841924	no
MSTRG.1794	MSTRG.1794	-	NC_012870.2:51311163-51316876	ST	STN	OK	5.45057	1.34371	-2.02019	-2.2014	0.0317	0.841924	no
MSTRG.10803	MSTRG.10803	-	NC_012873.2:59108347-59113518	ST	STN	OK	9.24645	3.26014	-1.50396	-2.19814	0.03175	0.841924	no
MSTRG.13388	MSTRG.13388	-	NC_012875.2:46653657-46655327	ST	STN	OK	24.1205	52.6926	1.12734	2.17135	0.03175	0.841924	no
MSTRG.17926	MSTRG.17926	-	NC_012878.2:47928592-47933872	ST	STN	OK	12.5919	5.08956	-1.30689	-2.24529	0.0321	0.850029	no
MSTRG.16940	MSTRG.16940	-	NC_012877.2:59364644-59372432	ST	STN	OK	2.00844	0.50755	-1.98446	-2.34077	0.0322	0.85035	no
MSTRG.6553	MSTRG.6553	-	NC_012872.2:3966346-3968341	ST	STN	OK	35.726	74.1119	1.05273	2.16475	0.03225	0.85035	no
MSTRG.11856	MSTRG.11856	-	NC_012874.2:5688886-5712541	ST	STN	OK	67.9453	31.8927	-1.09115	-2.20372	0.03235	0.85035	no
MSTRG.4109	MSTRG.4109	-	NC_012871.2:9074445-9080863	ST	STN	OK	2.54076	5.99901	1.23946	2.14821	0.03235	0.85035	no
MSTRG.12866	MSTRG.12866	-	NC_012875.2:2075732-2082493	ST	STN	OK	1.8954	0.145443	-3.70398	-2.99559	0.0324	0.85035	no
MSTRG.6474	MSTRG.6474	-	NC_012872.2:2743513-2747027	ST	STN	OK	32.4989	14.8921	-1.12584	-2.22905	0.0324	0.85035	no
MSTRG.11852	MSTRG.11852	-	NC_012874.2:5579746-5581007	ST	STN	OK	1.91311	9.27588	2.27756	2.13679	0.03245	0.85035	no
MSTRG.15419	MSTRG.15419	-	NC_012876.2:56911677-56915700	ST	STN	OK	0.768983	3.96867	2.36763	2.5919	0.0325	0.85035	no
MSTRG.13119	MSTRG.13119	-	NC_012875.2:38038543-38039563	ST	STN	OK	32.0977	70.9116	1.14355	2.16443	0.03255	0.85035	no
MSTRG.8198	MSTRG.8198	-	NC_012872.2:62790965-62793372	ST	STN	OK	189.944	90.7313	-1.0659	-2.20222	0.0326	0.85035	no
MSTRG.681	MSTRG.681	-	NC_012870.2:7092353-7093636	ST	STN	OK	0.96628	4.93765	2.35331	2.2967	0.0326	0.85035	no
MSTRG.8701	MSTRG.8701	-	NC_012872.2:68250871-68257056	ST	STN	OK	16.4389	6.89015	-1.25451	-2.18443	0.0327	0.851799	no
MSTRG.12427	MSTRG.12427	-	NC_012874.2:62336588-62337286	ST	STN	OK	22.2197	2.05118	-3.43731	-2.91407	0.0328	0.852089	no
MSTRG.9213	MSTRG.9213	-	NC_012872.2:74256609-74259205	ST	STN	OK	3.89015	0.763485	-2.34915	-2.29659	0.0328	0.852089	no
MSTRG.5297	MSTRG.5297	-	NC_012871.2:66551001-66551816	ST	STN	OK	9.36811	1.79677	-2.38235	-2.3484	0.0329	0.852806	no
MSTRG.2693	MSTRG.2693	-	NC_012870.2:69087316-69091838	ST	STN	OK	1.37971	0.10315	-3.74156	-2.94907	0.033	0.852806	no
MSTRG.17322	MSTRG.17322	-	NC_012878.2:2752154-2754960	ST	STN	OK	9.36553	2.95781	-1.66283	-2.24024	0.03305	0.852806	no
MSTRG.16171	MSTRG.16171	-	NC_012877.2:3541419-3543896	ST	STN	OK	11.6378	4.11706	-1.49913	-2.22161	0.03305	0.852806	no
MSTRG.5593	MSTRG.5593	-	NC_012871.2:69944251-69948574	ST	STN	OK	11.2724	4.3596	-1.37052	-2.15091	0.03305	0.852806	no
MSTRG.10731	MSTRG.10731	-	NC_012873.2:58178289-58181331	ST	STN	OK	4.66361	0.877857	-2.40939	-2.4779	0.0331	0.852948	no
MSTRG.7997	MSTRG.7997	-	NC_012872.2:60336193-60342757	ST	STN	OK	2.47042	0.22117	-3.48153	-2.96999	0.0332	0.854376	no
MSTRG.20231	MSTRG.20231	-	NC_012879.2:57047955-57055829	ST	STN	OK	18.0452	8.21634	-1.13505	-2.12164	0.03355	0.860706	no
MSTRG.11813	MSTRG.11813	-	NC_012874.2:4469779-4472289	ST	STN	OK	2.87304	0.269187	-3.4159	-2.84104	0.0336	0.860706	no
MSTRG.6375	MSTRG.6375	-	NC_012872.2:1356586-1358583	ST	STN	OK	3.68995	0.253966	-3.8609	-2.92216	0.0337	0.860706	no
MSTRG.13478	MSTRG.13478	-	NC_012875.2:47953763-47954702	ST	STN	OK	7.12791	1.36119	-2.38861	-2.20909	0.03375	0.860706	no
MSTRG.2496	MSTRG.2496	-	NC_012870.2:66774284-66776178	ST	STN	OK	10.1325	0.934954	-3.43795	-2.90072	0.0338	0.860706	no
MSTRG.7674	MSTRG.7674	-	NC_012872.2:55295933-55300401	ST	STN	OK	6.0952	0.997819	-2.61082	-2.63865	0.0338	0.860706	no
MSTRG.9899	MSTRG.9899	-	NC_012873.2:9919756-9921668	ST	STN	OK	12.4283	4.02021	-1.62829	-2.27343	0.03385	0.860706	no
MSTRG.13171	MSTRG.13171	-	NC_012875.2:40516324-40524484	ST	STN	OK	21.1777	7.18205	-1.56008	-2.11026	0.03385	0.860706	no
MSTRG.4699	MSTRG.4699	-	NC_012871.2:56923684-56928002	ST	STN	OK	2.14996	7.25514	1.75469	2.15103	0.03385	0.860706	no
MSTRG.18685	MSTRG.18685	-	NC_012878.2:57753469-57764298	ST	STN	OK	140.305	67.73	-1.0507	-2.1125	0.034	0.862233	no
MSTRG.20138	MSTRG.20138	-	NC_012879.2:55570102-55576404	ST	STN	OK	0.518239	2.55191	2.29989	2.26258	0.034	0.862233	no
MSTRG.18861	MSTRG.18861	-	NC_012879.2:420032-423785	ST	STN	OK	5.0284	0.962968	-2.38454	-2.45861	0.0342	0.866159	no
MSTRG.18430	MSTRG.18430	-	NC_012878.2:55242216-55246050	ST	STN	OK	4.25892	11.8874	1.48088	2.1825	0.03425	0.866281	no
MSTRG.15855	MSTRG.15855	-	NC_012876.2:63982643-63985569	ST	STN	OK	3.66129	0.718343	-2.34961	-2.34235	0.0344	0.86828	no
MSTRG.10589	MSTRG.10589	-	NC_012873.2:56194945-56200892	ST	STN	OK	29.4938	12.9367	-1.18894	-2.18036	0.03455	0.86828	no
MSTRG.20568	MSTRG.20568	-	NW_018396446.1:7441-14309	ST	STN	OK	23.3858	10.9271	-1.09772	-2.17906	0.03455	0.86828	no
MSTRG.1623	MSTRG.1623	-	NC_012870.2:24695585-24698669	ST	STN	OK	5.89799	1.49038	-1.98455	-2.3695	0.0346	0.86828	no
MSTRG.11596	MSTRG.11596	-	NC_012874.2:354738-357531	ST	STN	OK	110.517	229.455	1.05394	2.05623	0.0346	0.86828	no
MSTRG.20386	MSTRG.20386	-	NC_012879.2:59141861-59143136	ST	STN	OK	3.37908	0.307104	-3.45983	-2.82152	0.03465	0.86828	no
MSTRG.11313	MSTRG.11313	-	NC_012873.2:65750133-65756869	ST	STN	OK	18.4741	37.3895	1.01713	2.09337	0.03465	0.86828	no
MSTRG.12305	MSTRG.12305	-	NC_012874.2:55864058-55864786	ST	STN	OK	31.7588	9.11911	-1.80019	-2.31779	0.0347	0.86828	no
MSTRG.6198	MSTRG.6198	-	NC_012871.2:76804604-76806995	ST	STN	OK	1.93464	7.50003	1.95483	2.27127	0.0348	0.86828	no
MSTRG.9200	MSTRG.9200	-	NC_012872.2:74080199-74083753	ST	STN	OK	13.3977	4.22144	-1.66618	-2.31227	0.0349	0.86828	no
MSTRG.9578	MSTRG.9578	-	NC_012873.2:4423111-4427112	ST	STN	OK	330.878	162.805	-1.02316	-2.06124	0.0349	0.86828	no
MSTRG.10612	MSTRG.10612	-	NC_012873.2:56513946-56520245	ST	STN	OK	0.978776	0.075154	-3.70306	-2.82417	0.035	0.86828	no
MSTRG.13839	MSTRG.13839	-	NC_012875.2:52420256-52421882	ST	STN	OK	4.14343	0.4148	-3.32034	-2.82302	0.0351	0.86828	no
MSTRG.11328	MSTRG.11328	-	NC_012873.2:66025916-66027573	ST	STN	OK	4.04359	0.291499	-3.79407	-2.87526	0.03525	0.86828	no
MSTRG.12362	MSTRG.12362	-	NC_012874.2:59017948-59019063	ST	STN	OK	0	0.385565	inf	-nan	0.03525	0.86828	no
MSTRG.18696	MSTRG.18696	-	NC_012878.2:57857727-57858147	ST	STN	OK	0	0.644628	inf	-nan	0.03525	0.86828	no
MSTRG.12175	MSTRG.12175	-	NC_012874.2:30621804-30638594	ST	STN	OK	69.1657	33.9285	-1.02756	-2.11053	0.0353	0.86828	no
MSTRG.18897	MSTRG.18897	-	NC_012879.2:1032468-1034777	ST	STN	OK	49.5166	18.4465	-1.42457	-2.17343	0.03535	0.86828	no
MSTRG.2750	MSTRG.2750	-	NC_012870.2:69679214-69680721	ST	STN	OK	10.7822	2.7574	-1.96727	-2.3179	0.03545	0.86828	no
MSTRG.955	MSTRG.955	-	NC_012870.2:10349057-10351267	ST	STN	OK	50.2937	19.161	-1.3922	-2.16667	0.03545	0.86828	no
MSTRG.8230	MSTRG.8230	-	NC_012872.2:63143886-63148191	ST	STN	OK	19.6871	8.2275	-1.25873	-2.11677	0.0355	0.86828	no
MSTRG.14125	MSTRG.14125	-	NC_012875.2:56171688-56176042	ST	STN	OK	30.479	13.8888	-1.13389	-2.15159	0.03555	0.86828	no
MSTRG.13975	MSTRG.13975	-	NC_012875.2:54389903-54390886	ST	STN	OK	8.12799	0.806764	-3.33268	-2.81156	0.0356	0.86828	no
MSTRG.16256	MSTRG.16256	-	NC_012877.2:5269264-5276060	ST	STN	OK	5.16808	1.74641	-1.56523	-2.21769	0.03565	0.86828	no
MSTRG.1016	MSTRG.1016	-	NC_012870.2:11426854-11430487	ST	STN	OK	6.26073	2.22155	-1.49477	-2.22013	0.03565	0.86828	no
MSTRG.2854	MSTRG.2854	-	NC_012870.2:70889972-70892049	ST	STN	OK	1.5432	6.00217	1.95956	2.31755	0.03565	0.86828	no
MSTRG.14279	MSTRG.14279	-	NC_012875.2:57715574-57723254	ST	STN	OK	18.2148	0.0762696	-7.89979	-6.5157	0.03575	0.86828	no
MSTRG.11027	MSTRG.11027	-	NC_012873.2:61879885-61883848	ST	STN	OK	6.66378	0.112114	-5.8933	-4.7115	0.03575	0.86828	no
MSTRG.2694	MSTRG.2694	-	NC_012870.2:69116269-69120302	ST	STN	OK	6.04869	0.10232	-5.88547	-4.70384	0.03575	0.86828	no
MSTRG.5265	MSTRG.5265	-	NC_012871.2:66183450-66185590	ST	STN	OK	3.61848	0.132428	-4.77211	-3.67766	0.0358	0.86828	no
MSTRG.11201	MSTRG.11201	-	NC_012873.2:64303811-64306381	ST	STN	OK	14.8257	35.3599	1.25402	2.15507	0.03585	0.86828	no
MSTRG.11450	MSTRG.11450	-	NC_012873.2:67352061-67352765	ST	STN	OK	9.02592	0.401588	-4.49029	-3.40019	0.0359	0.86828	no
MSTRG.2380	MSTRG.2380	-	NC_012870.2:65162054-65164241	ST	STN	OK	108.723	52.0857	-1.0617	-2.18367	0.0359	0.86828	no
MSTRG.4863	MSTRG.4863	-	NC_012871.2:60448424-60452122	ST	STN	OK	47.5682	93.922	0.981465	2.03715	0.03595	0.86828	no
MSTRG.1966	MSTRG.1966	-	NC_012870.2:57496278-57500506	ST	STN	OK	1.76673	0.0725687	-4.60559	-3.46639	0.036	0.86828	no
MSTRG.8942	MSTRG.8942	-	NC_012872.2:71060494-71062081	ST	STN	OK	3.38396	0.664881	-2.34754	-2.18724	0.03605	0.86828	no
MSTRG.13455	MSTRG.13455	-	NC_012875.2:47700939-47702593	ST	STN	OK	388.994	194.228	-1.002	-2.06363	0.03605	0.86828	no
MSTRG.13364	MSTRG.13364	-	NC_012875.2:46186953-46189427	ST	STN	OK	22.9515	52.4168	1.19144	2.15172	0.03605	0.86828	no
MSTRG.14350	MSTRG.14350	-	NC_012875.2:58549805-58552124	ST	STN	OK	20.1519	41.8401	1.05397	2.06445	0.03615	0.869596	no
MSTRG.19264	MSTRG.19264	-	NC_012879.2:5791144-5793885	ST	STN	OK	123.664	60.9278	-1.02126	-2.1132	0.0363	0.871018	no
MSTRG.19266	MSTRG.19266	-	NC_012879.2:5817199-5833884	ST	STN	OK	35.6367	73.8189	1.05063	2.12918	0.0363	0.871018	no
MSTRG.11074	MSTRG.11074	-	NC_012873.2:62464546-62469757	ST	STN	OK	5.52264	13.3776	1.27638	2.15875	0.03635	0.871128	no
MSTRG.6899	MSTRG.6899	-	NC_012872.2:9340456-9342283	ST	STN	OK	3.98092	0.204841	-4.28052	-3.23464	0.03655	0.874827	no
MSTRG.9559	MSTRG.9559	-	NC_012873.2:4153510-4157349	ST	STN	OK	26.9476	10.6952	-1.3332	-2.03776	0.03685	0.879811	no
MSTRG.10607	MSTRG.10607	-	NC_012873.2:56395094-56399263	ST	STN	OK	40.0254	16.6207	-1.26794	-2.14042	0.03685	0.879811	no
MSTRG.4648	MSTRG.4648	-	NC_012871.2:55586212-55594925	ST	STN	OK	17.873	36.262	1.02068	2.0683	0.03725	0.888255	no
MSTRG.5777	MSTRG.5777	-	NC_012871.2:72141774-72145214	ST	STN	OK	2.98322	0.230085	-3.69663	-3.17579	0.03745	0.891915	no
MSTRG.6822	MSTRG.6822	-	NC_012872.2:8007101-8008784	ST	STN	OK	17.0404	6.51113	-1.38798	-2.1915	0.0375	0.891998	no
MSTRG.5565	MSTRG.5565	-	NC_012871.2:69717496-69726327	ST	STN	OK	42.62	88.7206	1.05774	2.03354	0.03765	0.892814	no
MSTRG.17401	MSTRG.17401	-	NC_012878.2:4145044-4146564	ST	STN	OK	7.23595	21.9434	1.60053	2.21998	0.03765	0.892814	no
MSTRG.13428	MSTRG.13428	-	NC_012875.2:47343757-47346877	ST	STN	OK	366.09	177.209	-1.04674	-2.03134	0.03775	0.892814	no
MSTRG.17208	MSTRG.17208	-	NC_012878.2:992748-994929	ST	STN	OK	65.1696	32.574	-1.00048	-2.05881	0.0378	0.892814	no
MSTRG.8657	MSTRG.8657	-	NC_012872.2:67762167-67764233	ST	STN	OK	19.1519	8.05643	-1.24927	-2.14432	0.03785	0.892814	no
MSTRG.7855	MSTRG.7855	-	NC_012872.2:58533068-58533914	ST	STN	OK	57.9077	25.4102	-1.18835	-2.08042	0.03785	0.892814	no
MSTRG.15987	MSTRG.15987	-	NC_012877.2:420417-421188	ST	STN	OK	10.1331	29.723	1.55251	2.08094	0.03795	0.892814	no
MSTRG.15679	MSTRG.15679	-	NC_012876.2:61580902-61584941	ST	STN	OK	1.98263	0.219179	-3.17723	-2.69112	0.038	0.892814	no
MSTRG.7106	MSTRG.7106	-	NC_012872.2:12673649-12676123	ST	STN	OK	88.0148	43.823	-1.00606	-2.05286	0.038	0.892814	no
MSTRG.6854	MSTRG.6854	-	NC_012872.2:8557205-8564917	ST	STN	OK	3.64733	8.05371	1.14281	2.03401	0.038	0.892814	no
MSTRG.1730	MSTRG.1730	-	NC_012870.2:33774003-33778088	ST	STN	OK	5.63365	1.18671	-2.2471	-2.29071	0.03825	0.897588	no
MSTRG.3295	MSTRG.3295	-	NC_012870.2:76612095-76614789	ST	STN	OK	21.4525	9.34201	-1.19934	-2.12366	0.03835	0.897736	no
MSTRG.19346	MSTRG.19346	-	NC_012879.2:7299307-7328209	ST	STN	OK	75.2817	36.5254	-1.0434	-2.05783	0.03835	0.897737	no
MSTRG.7264	MSTRG.7264	-	NC_012872.2:17586312-17590109	ST	STN	OK	45.4341	21.3445	-1.08991	-2.07249	0.0385	0.900149	no
MSTRG.16455	MSTRG.16455	-	NC_012877.2:16169895-16176001	ST	STN	OK	1.44742	5.33407	1.88176	2.4085	0.03855	0.90022	no
MSTRG.8930	MSTRG.8930	-	NC_012872.2:70917777-70920955	ST	STN	OK	17.4692	7.51695	-1.21659	-2.15679	0.03875	0.902481	no
MSTRG.13210	MSTRG.13210	-	NC_012875.2:42536739-42538527	ST	STN	OK	1.98226	0.16531	-3.5839	-2.75279	0.0388	0.902481	no
MSTRG.6752	MSTRG.6752	-	NC_012872.2:6746507-6748765	ST	STN	OK	3.19656	0.333872	-3.25915	-2.77594	0.03885	0.902481	no
MSTRG.4574	MSTRG.4574	-	NC_012871.2:51190801-51194789	ST	STN	OK	4.65788	0.502549	-3.21233	-2.71092	0.0389	0.902481	no
MSTRG.3097	MSTRG.3097	-	NC_012870.2:73864049-73864921	ST	STN	OK	15.3001	3.11058	-2.29828	-2.32899	0.03895	0.902481	no
MSTRG.17518	MSTRG.17518	-	NC_012878.2:6733763-6738114	ST	STN	OK	20.1992	8.32912	-1.27806	-2.03039	0.039	0.902481	no
MSTRG.19840	MSTRG.19840	-	NC_012879.2:48796233-48799590	ST	STN	OK	13.5983	5.35229	-1.3452	-2.05918	0.03905	0.902481	no
MSTRG.5330	MSTRG.5330	-	NC_012871.2:66986585-66993266	ST	STN	OK	4.88743	15.438	1.65934	2.16476	0.03915	0.902481	no
MSTRG.13181	MSTRG.13181	-	NC_012875.2:41218322-41219882	ST	STN	OK	17.1284	5.66145	-1.59715	-2.21246	0.03935	0.902481	no
MSTRG.7752	MSTRG.7752	-	NC_012872.2:56557002-56560238	ST	STN	OK	21.6905	44.7423	1.04458	2.04591	0.03935	0.902481	no
MSTRG.11752	MSTRG.11752	-	NC_012874.2:3065473-3070322	ST	STN	OK	165.633	83.1189	-0.994737	-2.03918	0.0394	0.902481	no
MSTRG.14634	MSTRG.14634	-	NC_012876.2:712111-712434	ST	STN	OK	1.14955	0	-inf	-nan	0.0394	0.902481	no
MSTRG.15941	MSTRG.15941	-	NC_012876.2:65289355-65289759	ST	STN	OK	0.663957	0	-inf	-nan	0.0394	0.902481	no
MSTRG.17576	MSTRG.17576	-	NC_012878.2:8432391-8432472	ST	STN	OK	5891.26	0	-inf	-nan	0.0394	0.902481	no
MSTRG.18173	MSTRG.18173	-	NC_012878.2:52010069-52010547	ST	STN	OK	0.473173	0	-inf	-nan	0.0394	0.902481	no
MSTRG.20576	MSTRG.20576	-	NW_018396486.1:33255-33633	ST	STN	OK	0.771208	0	-inf	-nan	0.0394	0.902481	no
MSTRG.15680	MSTRG.15680	-	NC_012876.2:61633756-61635244	ST	STN	OK	5.6196	1.1754	-2.25731	-2.31703	0.0395	0.902748	no
MSTRG.11114	MSTRG.11114	-	NC_012873.2:63023127-63027640	ST	STN	OK	81.9868	40.1381	-1.03042	-2.09053	0.03955	0.902748	no
MSTRG.4540	MSTRG.4540	-	NC_012871.2:49081218-49085198	ST	STN	OK	86.3473	42.4071	-1.02585	-2.04761	0.0396	0.902748	no
MSTRG.10251	MSTRG.10251	-	NC_012873.2:50735713-50743494	ST	STN	OK	8.91885	22.5202	1.33629	2.14869	0.0396	0.902748	no
MSTRG.16292	MSTRG.16292	-	NC_012877.2:6028233-6035554	ST	STN	OK	13.6611	5.7072	-1.25922	-2.08456	0.03965	0.902814	no
MSTRG.8340	MSTRG.8340	-	NC_012872.2:64344201-64352991	ST	STN	OK	1.32717	0.141236	-3.23217	-2.73928	0.03985	0.904276	no
MSTRG.5611	MSTRG.5611	-	NC_012871.2:70216115-70222372	ST	STN	OK	4.12942	1.06564	-1.95422	-2.29689	0.03985	0.904276	no
MSTRG.4224	MSTRG.4224	-	NC_012871.2:13300629-13301473	ST	STN	OK	9.60961	1.97288	-2.28418	-2.28531	0.0399	0.904276	no
MSTRG.1435	MSTRG.1435	-	NC_012870.2:19050162-19057411	ST	STN	OK	73.74	36.7927	-1.00303	-2.02825	0.03995	0.904276	no
MSTRG.18294	MSTRG.18294	-	NC_012878.2:53633235-53636904	ST	STN	OK	2.07488	5.68388	1.45385	2.10005	0.03995	0.904276	no
MSTRG.15944	MSTRG.15944	-	NC_012876.2:65322098-65331731	ST	STN	OK	3.72637	9.73141	1.38488	2.07769	0.04005	0.90547	no
MSTRG.6536	MSTRG.6536	-	NC_012872.2:3704048-3706257	ST	STN	OK	4.20609	12.5109	1.57264	2.17972	0.04025	0.90892	no
MSTRG.7104	MSTRG.7104	-	NC_012872.2:12629231-12631246	ST	STN	OK	2.48735	0.252711	-3.29905	-2.75213	0.0403	0.908978	no
MSTRG.19978	MSTRG.19978	-	NC_012879.2:52679631-52682636	ST	STN	OK	35.192	72.3277	1.0393	2.13313	0.0406	0.91067	no
MSTRG.9336	MSTRG.9336	-	NC_012873.2:1405840-1407688	ST	STN	OK	20.0234	42.3073	1.07922	1.9134	0.0406	0.91067	no
MSTRG.19837	MSTRG.19837	-	NC_012879.2:48651122-48652595	ST	STN	OK	5.66015	1.1746	-2.26868	-2.26229	0.0407	0.91067	no
MSTRG.1255	MSTRG.1255	-	NC_012870.2:15372601-15375643	ST	STN	OK	7.39017	2.25235	-1.71418	-2.10012	0.0407	0.91067	no
MSTRG.17258	MSTRG.17258	-	NC_012878.2:1720252-1723515	ST	STN	OK	3.83337	9.30643	1.27961	2.10936	0.0407	0.91067	no
MSTRG.17464	MSTRG.17464	-	NC_012878.2:5396536-5408890	ST	STN	OK	38.6142	18.8269	-1.03634	-2.01637	0.04075	0.91067	no
MSTRG.8731	MSTRG.8731	-	NC_012872.2:68640629-68643732	ST	STN	OK	0.847363	4.03528	2.25162	2.31104	0.04075	0.91067	no
MSTRG.7998	MSTRG.7998	-	NC_012872.2:60343786-60347296	ST	STN	OK	23.7722	10.7826	-1.14057	-2.07916	0.04085	0.91067	no
MSTRG.2622	MSTRG.2622	-	NC_012870.2:68260164-68263733	ST	STN	OK	4.93556	12.6634	1.35937	2.14105	0.04085	0.91067	no
MSTRG.12971	MSTRG.12971	-	NC_012875.2:6511796-6515530	ST	STN	OK	0.598709	2.19612	1.87503	2.06264	0.04085	0.91067	no
MSTRG.12933	MSTRG.12933	-	NC_012875.2:4553363-4554173	ST	STN	OK	95.9468	43.146	-1.15301	-2.11866	0.0409	0.910726	no
MSTRG.20070	MSTRG.20070	-	NC_012879.2:54489634-54493593	ST	STN	OK	0.808696	0.0613678	-3.72004	-2.74505	0.0412	0.91528	no
MSTRG.456	MSTRG.456	-	NC_012870.2:4562089-4568171	ST	STN	OK	33.2071	15.9558	-1.05742	-2.03316	0.0412	0.91528	no
MSTRG.1745	MSTRG.1745	-	NC_012870.2:38192615-38196851	ST	STN	OK	21.5595	6.57759	-1.71269	-2.20938	0.04125	0.91533	no
MSTRG.9618	MSTRG.9618	-	NC_012873.2:4868238-4870195	ST	STN	OK	23.0219	48.8409	1.08509	2.11235	0.0413	0.91538	no
MSTRG.12657	MSTRG.12657	-	NC_012874.2:68658209-68662554	ST	STN	OK	32.5133	14.9121	-1.12455	-2.0001	0.04135	0.91543	no
MSTRG.201	MSTRG.201	-	NC_012870.2:1938202-1939657	ST	STN	OK	130.886	261.69	0.999552	2.05335	0.04145	0.916585	no
MSTRG.14907	MSTRG.14907	-	NC_012876.2:6203747-6205743	ST	STN	OK	0.292943	2.5559	3.12514	2.62014	0.0417	0.921051	no
MSTRG.2619	MSTRG.2619	-	NC_012870.2:68238154-68242387	ST	STN	OK	11.471	4.27677	-1.4234	-2.08341	0.04185	0.923301	no
MSTRG.8690	MSTRG.8690	-	NC_012872.2:68176260-68180007	ST	STN	OK	1.94899	0.190171	-3.35736	-2.60173	0.042	0.925545	no
MSTRG.3395	MSTRG.3395	-	NC_012870.2:77842687-77844966	ST	STN	OK	736.799	368.958	-0.997814	-2.02209	0.04205	0.925583	no
MSTRG.12470	MSTRG.12470	-	NC_012874.2:63467087-63503397	ST	STN	OK	11.3232	24.1186	1.09086	2.07127	0.04215	0.925658	no
MSTRG.18165	MSTRG.18165	-	NC_012878.2:51880253-51882335	ST	STN	OK	1.58724	5.75691	1.85877	2.13228	0.04215	0.925658	no
MSTRG.4783	MSTRG.4783	-	NC_012871.2:58946678-58947530	ST	STN	OK	12.9737	2.70507	-2.26185	-2.2697	0.0422	0.925696	no
MSTRG.15402	MSTRG.15402	-	NC_012876.2:56499003-56500794	ST	STN	OK	5.25826	13.9405	1.40663	2.01707	0.0424	0.92902	no
MSTRG.12820	MSTRG.12820	-	NC_012875.2:1233127-1235088	ST	STN	OK	4.2716	0.456813	-3.2251	-2.64403	0.04265	0.931305	no
MSTRG.15247	MSTRG.15247	-	NC_012876.2:43901469-43903209	ST	STN	OK	3.59405	0.423343	-3.08571	-2.43443	0.04265	0.931305	no
MSTRG.16627	MSTRG.16627	-	NC_012877.2:50616655-50620314	ST	STN	OK	22.9155	9.47391	-1.27429	-2.09599	0.04265	0.931305	no
MSTRG.544	MSTRG.544	-	NC_012870.2:5560728-5565020	ST	STN	OK	12.6579	5.65688	-1.16196	-2.00328	0.04275	0.931429	no
MSTRG.4482	MSTRG.4482	-	NC_012871.2:40518675-40522791	ST	STN	OK	16.1627	7.17396	-1.17182	-2.04558	0.04285	0.931429	no
MSTRG.18950	MSTRG.18950	-	NC_012879.2:1612952-1627951	ST	STN	OK	29.0714	59.7731	1.0399	2.10559	0.04285	0.931429	no
MSTRG.17079	MSTRG.17079	-	NC_012877.2:62000168-62003587	ST	STN	OK	7.30955	16.9597	1.21425	2.03937	0.04285	0.931429	no
MSTRG.7732	MSTRG.7732	-	NC_012872.2:56070705-56076563	ST	STN	OK	20.9691	9.93568	-1.07758	-2.03211	0.0429	0.93146	no
MSTRG.6135	MSTRG.6135	-	NC_012871.2:75836107-75839673	ST	STN	OK	18.7952	8.48655	-1.14711	-2.02511	0.043	0.931521	no
MSTRG.16718	MSTRG.16718	-	NC_012877.2:54584021-54587829	ST	STN	OK	8.34075	18.2857	1.13247	2.07218	0.043	0.931521	no
MSTRG.14882	MSTRG.14882	-	NC_012876.2:5462832-5468294	ST	STN	OK	17.0166	34.3851	1.01484	1.9999	0.04345	0.940207	no
MSTRG.2799	MSTRG.2799	-	NC_012870.2:70360027-70366835	ST	STN	OK	48.3372	21.2951	-1.18261	-2.04738	0.0435	0.940228	no
MSTRG.10745	MSTRG.10745	-	NC_012873.2:58305904-58311970	ST	STN	OK	11.7529	23.8616	1.02167	2.00418	0.0437	0.943487	no
MSTRG.9007	MSTRG.9007	-	NC_012872.2:71807296-71810598	ST	STN	OK	24.4306	11.1817	-1.12755	-2.06558	0.04385	0.945661	no
MSTRG.18044	MSTRG.18044	-	NC_012878.2:49897690-49904201	ST	STN	OK	4.31659	1.36863	-1.65716	-2.12479	0.0439	0.945675	no
MSTRG.8409	MSTRG.8409	-	NC_012872.2:65212594-65218740	ST	STN	OK	0.176308	1.68721	3.25847	2.5825	0.04395	0.94569	no
MSTRG.5229	MSTRG.5229	-	NC_012871.2:65756482-65758725	ST	STN	OK	0.917904	4.22977	2.20416	2.2394	0.044	0.945704	no
MSTRG.19277	MSTRG.19277	-	NC_012879.2:6027434-6032052	ST	STN	OK	186.392	93.8569	-0.989806	-2.04322	0.04415	0.945762	no
MSTRG.7758	MSTRG.7758	-	NC_012872.2:56722591-56724926	ST	STN	OK	5.85896	14.6729	1.32443	2.08399	0.04415	0.945762	no
MSTRG.10045	MSTRG.10045	-	NC_012873.2:16208581-16210033	ST	STN	OK	2.23907	0.218283	-3.35863	-2.54457	0.0442	0.945762	no
MSTRG.7197	MSTRG.7197	-	NC_012872.2:15422457-15430004	ST	STN	OK	1.29554	0.126496	-3.35639	-2.54287	0.0442	0.945762	no
MSTRG.8768	MSTRG.8768	-	NC_012872.2:69029048-69031191	ST	STN	OK	3.76723	0.451723	-3.05999	-2.58353	0.04425	0.945776	no
MSTRG.8662	MSTRG.8662	-	NC_012872.2:67848540-67851872	ST	STN	OK	75.795	146.026	0.94605	1.90108	0.0443	0.94579	no
MSTRG.5468	MSTRG.5468	-	NC_012871.2:68613838-68619562	ST	STN	OK	9.09084	3.78983	-1.26228	-2.02933	0.0446	0.949161	no
MSTRG.18443	MSTRG.18443	-	NC_012878.2:55400109-55402011	ST	STN	OK	4.37687	0.943906	-2.21319	-2.25401	0.04475	0.949161	no
MSTRG.16930	MSTRG.16930	-	NC_012877.2:59087096-59088582	ST	STN	OK	0.214646	1.94503	3.17976	2.46515	0.04475	0.949161	no
MSTRG.15448	MSTRG.15448	-	NC_012876.2:57361277-57363008	ST	STN	OK	2.11714	0.235876	-3.16602	-2.53032	0.0448	0.949161	no
MSTRG.14596	MSTRG.14596	-	NC_012876.2:111864-117621	ST	STN	OK	4.61735	10.6612	1.20724	2.03525	0.0448	0.949161	no
MSTRG.13157	MSTRG.13157	-	NC_012875.2:40020160-40023297	ST	STN	OK	0.460559	4.15899	3.17477	2.46128	0.0448	0.949161	no
MSTRG.15574	MSTRG.15574	-	NC_012876.2:60102634-60105537	ST	STN	OK	4.17421	1.11598	-1.9032	-2.06006	0.0449	0.949161	no
MSTRG.15265	MSTRG.15265	-	NC_012876.2:49507866-49515831	ST	STN	OK	37.2819	17.9517	-1.05436	-2.04472	0.045	0.949161	no
MSTRG.19011	MSTRG.19011	-	NC_012879.2:2327548-2330850	ST	STN	OK	15.3462	30.7801	1.00411	1.94913	0.04505	0.949161	no
MSTRG.7071	MSTRG.7071	-	NC_012872.2:11875331-11883061	ST	STN	OK	2.35095	0.621958	-1.91836	-2.24628	0.0451	0.949161	no
MSTRG.7836	MSTRG.7836	-	NC_012872.2:58211262-58220080	ST	STN	OK	13.8646	29.8812	1.10783	2.03212	0.0451	0.949161	no
MSTRG.3554	MSTRG.3554	-	NC_012870.2:79709395-79717515	ST	STN	OK	7.30632	3.15964	-1.20938	-1.97443	0.04515	0.949161	no
MSTRG.4310	MSTRG.4310	-	NC_012871.2:16612008-16613442	ST	STN	OK	3.84572	0.448334	-3.10061	-2.59778	0.0452	0.949161	no
MSTRG.8748	MSTRG.8748	-	NC_012872.2:68836065-68837481	ST	STN	OK	6.13241	1.33356	-2.20117	-2.23776	0.0452	0.949161	no
MSTRG.3842	MSTRG.3842	-	NC_012871.2:3898197-3899941	ST	STN	OK	32.4628	14.2687	-1.18594	-1.97305	0.04525	0.949161	no
MSTRG.19146	MSTRG.19146	-	NC_012879.2:4071612-4073576	ST	STN	OK	38.0811	18.0083	-1.08041	-2.03804	0.04525	0.949161	no
MSTRG.16674	MSTRG.16674	-	NC_012877.2:52467252-52471127	ST	STN	OK	8.31445	19.7558	1.24858	2.04118	0.0453	0.949171	no
MSTRG.20514	MSTRG.20514	-	NC_012879.2:60680763-60684639	ST	STN	OK	6.82762	15.7383	1.20482	1.9918	0.04535	0.949181	no
MSTRG.14175	MSTRG.14175	-	NC_012875.2:56721544-56726956	ST	STN	OK	116.303	59.4828	-0.967342	-1.96673	0.0454	0.949192	no
MSTRG.15497	MSTRG.15497	-	NC_012876.2:58474901-58477114	ST	STN	OK	2.31965	0.498169	-2.2192	-2.04402	0.04545	0.949202	no
MSTRG.1300	MSTRG.1300	-	NC_012870.2:16811176-16813212	ST	STN	OK	5.89487	1.64307	-1.84307	-2.11586	0.0455	0.949212	no
MSTRG.16772	MSTRG.16772	-	NC_012877.2:55795917-55815623	ST	STN	OK	131.415	55.5439	-1.24243	-1.97858	0.04555	0.949222	no
MSTRG.18760	MSTRG.18760	-	NC_012878.2:58594834-58600274	ST	STN	OK	16.1004	6.76937	-1.25001	-2.00043	0.0456	0.949233	no
MSTRG.13772	MSTRG.13772	-	NC_012875.2:51628449-51632035	ST	STN	OK	61.959	29.9367	-1.0494	-2.08534	0.0457	0.950282	no
MSTRG.18951	MSTRG.18951	-	NC_012879.2:1636435-1637311	ST	STN	OK	4.52294	0.493858	-3.19509	-2.54288	0.04575	0.950291	no
MSTRG.14746	MSTRG.14746	-	NC_012876.2:2490686-2492496	ST	STN	OK	5.35189	1.14116	-2.22954	-2.28645	0.0458	0.9503	no
MSTRG.814	MSTRG.814	-	NC_012870.2:8708202-8720972	ST	STN	OK	614.927	293.089	-1.06908	-1.99939	0.04585	0.950309	no
MSTRG.5392	MSTRG.5392	-	NC_012871.2:67656994-67657639	ST	STN	OK	5.91406	0.382005	-3.95249	-2.68791	0.0459	0.950318	no
MSTRG.1112	MSTRG.1112	-	NC_012870.2:12680065-12681775	ST	STN	OK	1.60195	0.145293	-3.46279	-2.52777	0.046	0.951361	no
MSTRG.12806	MSTRG.12806	-	NC_012875.2:493304-494141	ST	STN	OK	4.85964	0.525067	-3.21028	-2.55025	0.04605	0.951369	no
MSTRG.2344	MSTRG.2344	-	NC_012870.2:64546316-64547908	ST	STN	OK	4.45115	0.935108	-2.25097	-2.25484	0.04635	0.956536	no
MSTRG.15051	MSTRG.15051	-	NC_012876.2:10251733-10256092	ST	STN	OK	10.7715	3.96392	-1.44223	-2.07662	0.0465	0.9586	no
MSTRG.10304	MSTRG.10304	-	NC_012873.2:51908920-51936646	ST	STN	OK	234.148	118.863	-0.978122	-2.019	0.0466	0.9586	no
MSTRG.7720	MSTRG.7720	-	NC_012872.2:55903994-55907248	ST	STN	OK	9.4502	3.3071	-1.51478	-1.99313	0.04665	0.9586	no
MSTRG.8867	MSTRG.8867	-	NC_012872.2:70178250-70185645	ST	STN	OK	8.93298	3.78812	-1.23766	-1.96728	0.0467	0.9586	no
MSTRG.10864	MSTRG.10864	-	NC_012873.2:59874930-59876428	ST	STN	OK	1.86637	0.202818	-3.20198	-2.46418	0.04675	0.9586	no
MSTRG.8623	MSTRG.8623	-	NC_012872.2:67427515-67434549	ST	STN	OK	17.6603	8.35325	-1.0801	-2.02029	0.04675	0.9586	no
MSTRG.18845	MSTRG.18845	-	NC_012879.2:273848-278355	ST	STN	OK	2.1851	0.272137	-3.0053	-2.48279	0.04685	0.9586	no
MSTRG.17431	MSTRG.17431	-	NC_012878.2:4554838-4560093	ST	STN	OK	1.50948	0.18811	-3.0044	-2.48205	0.04685	0.9586	no
MSTRG.7120	MSTRG.7120	-	NC_012872.2:12986805-12995115	ST	STN	OK	6.20544	1.78194	-1.80009	-2.12766	0.04695	0.9586	no
MSTRG.11217	MSTRG.11217	-	NC_012873.2:64440138-64451294	ST	STN	OK	2.441	0.804184	-1.60187	-1.96801	0.04695	0.9586	no
MSTRG.16468	MSTRG.16468	-	NC_012877.2:17375484-17384225	ST	STN	OK	11.3277	5.31863	-1.09073	-1.96312	0.047	0.9586	no
MSTRG.15898	MSTRG.15898	-	NC_012876.2:64709983-64711501	ST	STN	OK	26.3833	10.7157	-1.2999	-1.91597	0.04715	0.959615	no
MSTRG.15320	MSTRG.15320	-	NC_012876.2:53055445-53057275	ST	STN	OK	99.503	229.7	1.20694	1.91318	0.04715	0.959615	no
MSTRG.8415	MSTRG.8415	-	NC_012872.2:65278111-65280006	ST	STN	OK	12.6427	27.3492	1.1132	1.98128	0.04725	0.959615	no
MSTRG.1611	MSTRG.1611	-	NC_012870.2:23970771-23973448	ST	STN	OK	0.908081	3.27051	1.84862	2.04416	0.04725	0.959615	no
MSTRG.18755	MSTRG.18755	-	NC_012878.2:58539923-58543775	ST	STN	OK	1.33907	0.164855	-3.02196	-2.43843	0.0476	0.964674	no
MSTRG.12869	MSTRG.12869	-	NC_012875.2:2226540-2233013	ST	STN	OK	22.6209	44.1426	0.964516	1.94148	0.0476	0.964674	no
MSTRG.5962	MSTRG.5962	-	NC_012871.2:73992988-73995856	ST	STN	OK	37.7544	15.8624	-1.25103	-2.04459	0.04765	0.964673	no
MSTRG.9781	MSTRG.9781	-	NC_012873.2:7048311-7052073	ST	STN	OK	11.848	26.865	1.18108	1.98111	0.04785	0.967681	no
MSTRG.7744	MSTRG.7744	-	NC_012872.2:56319946-56323930	ST	STN	OK	3.38648	0.754287	-2.1666	-2.29356	0.0479	0.967681	no
MSTRG.20193	MSTRG.20193	-	NC_012879.2:56361511-56363604	ST	STN	OK	24.3993	49.2506	1.0133	2.03913	0.04795	0.967681	no
MSTRG.4754	MSTRG.4754	-	NC_012871.2:58285419-58289848	ST	STN	OK	9.08368	4.14383	-1.13231	-1.99747	0.04805	0.96868	no
MSTRG.12935	MSTRG.12935	-	NC_012875.2:4575082-4575767	ST	STN	OK	107.157	48.1634	-1.15371	-2.04147	0.0482	0.969665	no
MSTRG.9938	MSTRG.9938	-	NC_012873.2:11111454-11113565	ST	STN	OK	2.0418	6.35689	1.63848	2.07031	0.0482	0.969665	no
MSTRG.18197	MSTRG.18197	-	NC_012878.2:52298916-52300515	ST	STN	OK	314.543	161.97	-0.957526	-1.99287	0.0483	0.970658	no
MSTRG.10529	MSTRG.10529	-	NC_012873.2:55602056-55603674	ST	STN	OK	270.057	135.296	-0.997143	-2.04799	0.0484	0.971649	no
MSTRG.9073	MSTRG.9073	-	NC_012872.2:72672269-72674329	ST	STN	OK	8.9391	1.78777	-2.32197	-2.39531	0.04855	0.972507	no
MSTRG.4816	MSTRG.4816	-	NC_012871.2:59533987-59538571	ST	STN	OK	3.83589	0.84747	-2.17833	-2.16944	0.04855	0.972507	no
MSTRG.7821	MSTRG.7821	-	NC_012872.2:57929704-57931439	ST	STN	OK	19.6232	8.31835	-1.23819	-1.98557	0.0486	0.972507	no
MSTRG.6856	MSTRG.6856	-	NC_012872.2:8579402-8583558	ST	STN	OK	2.4161	0.228427	-3.40287	-2.47785	0.04865	0.972507	no
MSTRG.3224	MSTRG.3224	-	NC_012870.2:75526168-75532382	ST	STN	OK	43.6751	12.8337	-1.76688	-2.0464	0.0487	0.972507	no
MSTRG.7208	MSTRG.7208	-	NC_012872.2:15786009-15786743	ST	STN	OK	45.5442	18.5296	-1.29744	-2.0318	0.04875	0.972507	no
MSTRG.7315	MSTRG.7315	-	NC_012872.2:20535031-20536217	ST	STN	OK	3.84802	0.469553	-3.03476	-2.53195	0.0489	0.972507	no
MSTRG.8566	MSTRG.8566	-	NC_012872.2:66834954-66838388	ST	STN	OK	2.86881	0.825255	-1.79754	-2.05629	0.0489	0.972507	no
MSTRG.6864	MSTRG.6864	-	NC_012872.2:8694389-8696646	ST	STN	OK	14.9838	6.55346	-1.19308	-2.01736	0.04895	0.972507	no
MSTRG.12969	MSTRG.12969	-	NC_012875.2:6458164-6461507	ST	STN	OK	10.023	21.8449	1.12398	1.97323	0.04895	0.972507	no
MSTRG.19479	MSTRG.19479	-	NC_012879.2:10160430-10162350	ST	STN	OK	5.71415	1.23119	-2.21448	-2.26742	0.0491	0.973424	no
MSTRG.2123	MSTRG.2123	-	NC_012870.2:60785432-60788135	ST	STN	OK	1.67569	0.365385	-2.19727	-2.0621	0.0491	0.973424	no
MSTRG.3019	MSTRG.3019	-	NC_012870.2:72982766-72984819	ST	STN	OK	184.906	92.8593	-0.993673	-2.03982	0.0492	0.973424	no
MSTRG.9922	MSTRG.9922	-	NC_012873.2:10542212-10546212	ST	STN	OK	11.2268	2.76245	-2.02293	-2.30669	0.04925	0.973424	no
MSTRG.867	MSTRG.867	-	NC_012870.2:9255785-9257478	ST	STN	OK	20.3725	41.3117	1.01993	1.9626	0.04925	0.973424	no
MSTRG.5825	MSTRG.5825	-	NC_012871.2:72619300-72624817	ST	STN	OK	9.33118	2.98654	-1.64358	-2.07483	0.0495	0.977072	no
MSTRG.11239	MSTRG.11239	-	NC_012873.2:64675609-64680629	ST	STN	OK	5.73643	1.87543	-1.61293	-2.0121	0.04955	0.977072	no
MSTRG.18609	MSTRG.18609	-	NC_012878.2:57019816-57022019	ST	STN	OK	21.2656	8.05152	-1.40119	-2.05395	0.0496	0.977072	no
MSTRG.1543	MSTRG.1543	-	NC_012870.2:21557699-21559793	ST	STN	OK	40.8369	20.1946	-1.0159	-2.01884	0.04975	0.977072	no
MSTRG.4422	MSTRG.4422	-	NC_012871.2:22484423-22489861	ST	STN	OK	21.5418	45.6585	1.08375	1.8953	0.04975	0.977072	no
MSTRG.310	MSTRG.310	-	NC_012870.2:2977708-2979973	ST	STN	OK	242.541	124.947	-0.956914	-1.97764	0.0498	0.977072	no
MSTRG.16913	MSTRG.16913	-	NC_012877.2:58557064-58559859	ST	STN	OK	12.5981	4.85093	-1.37687	-1.9871	0.04985	0.977072	no
MSTRG.1211	MSTRG.1211	-	NC_012870.2:14620790-14624605	ST	STN	OK	39.615	75.8929	0.937919	1.90077	0.0499	0.977072	no
MSTRG.4912	MSTRG.4912	-	NC_012871.2:61218206-61224522	ST	STN	OK	18.8296	37.822	1.00622	1.9751	0.04995	0.977072	no
MSTRG.2872	MSTRG.2872	-	NC_012870.2:71152983-71158104	ST	STN	OK	108.393	218.21	1.00945	1.95736	0.05	0.977072	no
MSTRG.13663	MSTRG.13663	-	NC_012875.2:50252107-50257966	ST	STN	OK	4.67955	1.58567	-1.56127	-2.00964	0.0502	0.977072	no
MSTRG.16615	MSTRG.16615	-	NC_012877.2:49760814-49764571	ST	STN	OK	12.5901	0.0793764	-7.30936	-5.87502	0.05025	0.977072	no
MSTRG.115	MSTRG.115	-	NC_012870.2:1152296-1154526	ST	STN	OK	4.06647	0.0806005	-5.65684	-4.3543	0.05025	0.977072	no
MSTRG.17487	MSTRG.17487	-	NC_012878.2:5730843-5732004	ST	STN	OK	6.32748	0.172152	-5.19987	-3.95611	0.05025	0.977072	no
MSTRG.6084	MSTRG.6084	-	NC_012871.2:75324891-75326718	ST	STN	OK	3.32355	0.100812	-5.04299	-3.8317	0.05025	0.977072	no
MSTRG.2170	MSTRG.2170	-	NC_012870.2:61445452-61462080	ST	STN	OK	140.537	71.7934	-0.969023	-1.90766	0.05025	0.977072	no
MSTRG.11564	MSTRG.11564	-	NC_012873.2:68582532-68593055	ST	STN	OK	25.0973	11.3971	-1.13886	-1.72678	0.05045	0.979967	no
MSTRG.10911	MSTRG.10911	-	NC_012873.2:60474312-60474976	ST	STN	OK	13.4014	1.67807	-2.99751	-2.49013	0.05065	0.981839	no
MSTRG.10597	MSTRG.10597	-	NC_012873.2:56310307-56313137	ST	STN	OK	60.7427	27.8543	-1.12481	-1.98751	0.05065	0.981839	no
MSTRG.1062	MSTRG.1062	-	NC_012870.2:11966266-11967575	ST	STN	OK	3.40593	0.165979	-4.35897	-3.15049	0.0507	0.981839	no
MSTRG.16448	MSTRG.16448	-	NC_012877.2:15930230-15936912	ST	STN	OK	4.31081	1.4531	-1.56882	-2.02589	0.051	0.985414	no
MSTRG.8750	MSTRG.8750	-	NC_012872.2:68862997-68865215	ST	STN	OK	17.2857	6.89992	-1.32492	-2.07731	0.05115	0.985414	no
MSTRG.16020	MSTRG.16020	-	NC_012877.2:1015971-1022362	ST	STN	OK	7.77304	2.23452	-1.79851	-2.02686	0.0512	0.985414	no
MSTRG.18022	MSTRG.18022	-	NC_012878.2:49511248-49514691	ST	STN	OK	13.735	27.9166	1.02327	1.99086	0.0512	0.985414	no
MSTRG.10813	MSTRG.10813	-	NC_012873.2:59225869-59230258	ST	STN	OK	2.4784	0.555977	-2.15631	-2.15394	0.05125	0.985414	no
MSTRG.7007	MSTRG.7007	-	NC_012872.2:10951117-10952853	ST	STN	OK	5.96644	1.76364	-1.75831	-1.91133	0.05125	0.985414	no
MSTRG.14010	MSTRG.14010	-	NC_012875.2:54823588-54829831	ST	STN	OK	6.59817	13.402	1.02231	1.90547	0.05135	0.985414	no
MSTRG.7754	MSTRG.7754	-	NC_012872.2:56589137-56592149	ST	STN	OK	15.6226	31.7605	1.0236	1.98203	0.05135	0.985414	no
MSTRG.7778	MSTRG.7778	-	NC_012872.2:57192563-57194477	ST	STN	OK	0.748047	3.21332	2.10287	2.11199	0.0514	0.985414	no
MSTRG.8163	MSTRG.8163	-	NC_012872.2:62369910-62374730	ST	STN	OK	2.53463	0.366495	-2.78991	-2.36838	0.05145	0.985414	no
MSTRG.5535	MSTRG.5535	-	NC_012871.2:69347574-69360232	ST	STN	OK	18.2025	35.8786	0.978984	2.01218	0.05145	0.985414	no
MSTRG.7735	MSTRG.7735	-	NC_012872.2:56109403-56114415	ST	STN	OK	73.6614	37.8218	-0.961691	-1.92921	0.0517	0.987158	no
MSTRG.12706	MSTRG.12706	-	NC_012874.2:69863569-69879913	ST	STN	OK	112.855	223.053	0.982916	1.93753	0.0517	0.987158	no
MSTRG.19224	MSTRG.19224	-	NC_012879.2:5131377-5136154	ST	STN	OK	2.90279	6.98455	1.26673	1.92866	0.0517	0.987158	no
MSTRG.14889	MSTRG.14889	-	NC_012876.2:5648704-5652041	ST	STN	OK	0.234171	1.8957	3.0171	2.4425	0.0518	0.987158	no
MSTRG.5026	MSTRG.5026	-	NC_012871.2:63140544-63144923	ST	STN	OK	1.35406	0.0835948	-4.01774	-2.92856	0.05185	0.987158	no
MSTRG.19049	MSTRG.19049	-	NC_012879.2:2845555-2848633	ST	STN	OK	68.1445	34.0717	-1.00002	-1.9685	0.05185	0.987158	no
MSTRG.18180	MSTRG.18180	-	NC_012878.2:52057477-52060792	ST	STN	OK	34.7907	17.0837	-1.02609	-1.9176	0.052	0.987935	no
MSTRG.9857	MSTRG.9857	-	NC_012873.2:8590945-8592992	ST	STN	OK	2.83997	7.71457	1.44171	1.95277	0.052	0.987935	no
MSTRG.10145	MSTRG.10145	-	NC_012873.2:43731293-43742685	ST	STN	OK	1.4667	0.0797051	-4.20176	-2.85224	0.05215	0.987935	no
MSTRG.10095	MSTRG.10095	-	NC_012873.2:35757246-35760680	ST	STN	OK	36.8244	16.8438	-1.12845	-2.00199	0.05215	0.987935	no
MSTRG.11340	MSTRG.11340	-	NC_012873.2:66161350-66162987	ST	STN	OK	2.20167	0.268434	-3.03596	-2.42316	0.0522	0.987935	no
MSTRG.3143	MSTRG.3143	-	NC_012870.2:74435813-74437504	ST	STN	OK	1.80554	0.220263	-3.03513	-2.4225	0.0522	0.987935	no
MSTRG.10717	MSTRG.10717	-	NC_012873.2:58025112-58032974	ST	STN	OK	10.0441	2.59565	-1.95218	-2.1794	0.05255	0.99159	no
MSTRG.7815	MSTRG.7815	-	NC_012872.2:57874044-57879887	ST	STN	OK	9.93047	3.63681	-1.44919	-1.95574	0.05255	0.99159	no
MSTRG.14568	MSTRG.14568	-	NC_012875.2:60998555-61002587	ST	STN	OK	8.38825	3.35075	-1.32389	-1.89915	0.05255	0.99159	no
MSTRG.3334	MSTRG.3334	-	NC_012870.2:77030991-77033299	ST	STN	OK	2.27564	6.63211	1.5432	1.91028	0.0526	0.99159	no
MSTRG.11932	MSTRG.11932	-	NC_012874.2:8664609-8719655	ST	STN	OK	29.8493	59.9944	1.00713	1.89785	0.0527	0.992466	no
MSTRG.9382	MSTRG.9382	-	NC_012873.2:2031683-2035693	ST	STN	OK	1.72082	0.386392	-2.15496	-2.02262	0.05275	0.992466	no
MSTRG.13940	MSTRG.13940	-	NC_012875.2:53915950-53919891	ST	STN	OK	8.79372	3.60767	-1.28541	-1.96725	0.05285	0.993203	no
MSTRG.15957	MSTRG.15957	-	NC_012877.2:10101-14482	ST	STN	OK	3.73752	0.392372	-3.25179	-2.79043	0.05295	0.993203	no
MSTRG.18447	MSTRG.18447	-	NC_012878.2:55438049-55447855	ST	STN	OK	5.55124	2.28835	-1.2785	-1.94951	0.05295	0.993203	no
MSTRG.6720	MSTRG.6720	-	NC_012872.2:6189856-6192209	ST	STN	OK	2.86259	0.344373	-3.05527	-2.46742	0.053	0.993203	no
MSTRG.3090	MSTRG.3090	-	NC_012870.2:73776599-73782165	ST	STN	OK	2.46848	0.312003	-2.984	-2.50753	0.05305	0.993203	no
MSTRG.9962	MSTRG.9962	-	NC_012873.2:12101591-12105732	ST	STN	OK	226.344	118.159	-0.937792	-1.9256	0.0531	0.993203	no
MSTRG.7853	MSTRG.7853	-	NC_012872.2:58526726-58528052	ST	STN	OK	205.627	107.921	-0.930058	-1.92862	0.05335	0.994756	no
MSTRG.9171	MSTRG.9171	-	NC_012872.2:73777175-73778274	ST	STN	OK	8.46099	1.95351	-2.11476	-2.14975	0.05345	0.994756	no
MSTRG.12545	MSTRG.12545	-	NC_012874.2:65738061-65743927	ST	STN	OK	161.468	316.75	0.972097	1.94218	0.0535	0.994756	no
MSTRG.5722	MSTRG.5722	-	NC_012871.2:71501765-71504712	ST	STN	OK	268.023	0.182521	-10.5201	-6.65413	0.05355	0.994756	no
MSTRG.5725	MSTRG.5725	-	NC_012871.2:71526938-71532535	ST	STN	OK	32.9199	15.9324	-1.047	-1.94588	0.05365	0.994756	no
MSTRG.18908	MSTRG.18908	-	NC_012879.2:1142790-1144907	ST	STN	OK	37.553	18.2232	-1.04315	-1.93606	0.05365	0.994756	no
MSTRG.10682	MSTRG.10682	-	NC_012873.2:57586092-57587761	ST	STN	OK	0	0.843137	inf	-nan	0.05365	0.994756	no
MSTRG.19673	MSTRG.19673	-	NC_012879.2:22940331-22949722	ST	STN	OK	0	0.478799	inf	-nan	0.05365	0.994756	no
MSTRG.3565	MSTRG.3565	-	NC_012870.2:79867489-79867908	ST	STN	OK	0	0.48584	inf	-nan	0.05365	0.994756	no
MSTRG.2981	MSTRG.2981	-	NC_012870.2:72488741-72492020	ST	STN	OK	5.43311	12.662	1.22066	1.95774	0.05415	0.999456	no
MSTRG.9304	MSTRG.9304	-	NC_012873.2:947699-950396	ST	STN	OK	962.124	470.972	-1.03058	-1.96123	0.0542	0.999456	no
MSTRG.10534	MSTRG.10534	-	NC_012873.2:55645447-55648658	ST	STN	OK	9.37884	3.12939	-1.58353	-1.98964	0.0543	0.999456	no
MSTRG.19836	MSTRG.19836	-	NC_012879.2:48540105-48543637	ST	STN	OK	110.625	212.778	0.943678	1.94973	0.0543	0.999456	no
MSTRG.16250	MSTRG.16250	-	NC_012877.2:5083647-5091029	ST	STN	OK	54.6226	28.2878	-0.949316	-1.93601	0.05435	0.999456	no
MSTRG.4997	MSTRG.4997	-	NC_012871.2:62652914-62654922	ST	STN	OK	2.34526	0.326186	-2.84598	-2.37005	0.0544	0.999456	no
MSTRG.14570	MSTRG.14570	-	NC_012875.2:61018205-61019161	ST	STN	OK	183.6	95.5206	-0.942681	-1.94638	0.0544	0.999456	no
MSTRG.20466	MSTRG.20466	-	NC_012879.2:60089954-60096173	ST	STN	OK	11.9796	23.7876	0.989633	1.896	0.0545	0.999456	no
MSTRG.10319	MSTRG.10319	-	NC_012873.2:52319078-52323841	ST	STN	OK	12.7546	4.73824	-1.42859	-1.97947	0.0546	0.999456	no
MSTRG.19887	MSTRG.19887	-	NC_012879.2:50613278-50615526	ST	STN	OK	2.46875	0.335518	-2.87932	-2.41274	0.05485	0.999456	no
MSTRG.5104	MSTRG.5104	-	NC_012871.2:64136374-64137927	ST	STN	OK	3.37132	0.466602	-2.85305	-2.34528	0.05485	0.999456	no
MSTRG.6917	MSTRG.6917	-	NC_012872.2:9695445-9702930	ST	STN	OK	15.2346	29.7064	0.963425	1.91132	0.0549	0.999456	no
MSTRG.17940	MSTRG.17940	-	NC_012878.2:48104204-48116078	ST	STN	OK	73.7296	37.574	-0.972507	-1.86029	0.055	0.999456	no
MSTRG.6480	MSTRG.6480	-	NC_012872.2:2948829-2949749	ST	STN	OK	7.69602	21.0584	1.45221	1.97345	0.055	0.999456	no
MSTRG.12140	MSTRG.12140	-	NC_012874.2:20285129-20287834	ST	STN	OK	3.58558	0.495319	-2.85578	-2.36927	0.05525	0.999456	no
MSTRG.18879	MSTRG.18879	-	NC_012879.2:680472-683106	ST	STN	OK	2.8446	0.337974	-3.07324	-2.23649	0.0553	0.999456	no
MSTRG.289	MSTRG.289	-	NC_012870.2:2794649-2802963	ST	STN	OK	38.5319	20.1753	-0.933463	-1.86315	0.0553	0.999456	no
MSTRG.20152	MSTRG.20152	-	NC_012879.2:55777264-55784391	ST	STN	OK	28.6328	13.9886	-1.03342	-1.95701	0.0554	0.999456	no
MSTRG.3328	MSTRG.3328	-	NC_012870.2:76960155-76962353	ST	STN	OK	4.08736	10.9867	1.42652	2.00703	0.05545	0.999456	no
MSTRG.9062	MSTRG.9062	-	NC_012872.2:72536838-72541765	ST	STN	OK	3.48825	0.795931	-2.13179	-2.16575	0.0555	0.999456	no
MSTRG.996	MSTRG.996	-	NC_012870.2:11022770-11023969	ST	STN	OK	7.96387	1.82018	-2.12939	-2.16409	0.05565	0.999456	no
MSTRG.1965	MSTRG.1965	-	NC_012870.2:57394416-57396611	ST	STN	OK	308.646	157.202	-0.973331	-1.97328	0.05585	0.999456	no
MSTRG.17390	MSTRG.17390	-	NC_012878.2:4027225-4035294	ST	STN	OK	62.3586	32.3779	-0.945578	-1.94327	0.0559	0.999456	no
MSTRG.12810	MSTRG.12810	-	NC_012875.2:642559-646250	ST	STN	OK	1.44279	3.78218	1.39035	1.84806	0.05595	0.999456	no
MSTRG.6195	MSTRG.6195	-	NC_012871.2:76771349-76772028	ST	STN	OK	1.71916	12.0685	2.81146	2.3241	0.05595	0.999456	no
MSTRG.9811	MSTRG.9811	-	NC_012873.2:7537933-7538725	ST	STN	OK	0.900561	6.28666	2.8034	2.33147	0.056	0.999456	no
MSTRG.1135	MSTRG.1135	-	NC_012870.2:13074902-13076787	ST	STN	OK	3.46122	0.467041	-2.88966	-2.3958	0.05605	0.999456	no
MSTRG.15465	MSTRG.15465	-	NC_012876.2:57742326-57745445	ST	STN	OK	1.5493	0.212363	-2.86702	-2.36549	0.0561	0.999456	no
MSTRG.5760	MSTRG.5760	-	NC_012871.2:71935033-71938998	ST	STN	OK	3.52569	0.497474	-2.82521	-2.34331	0.05615	0.999456	no
MSTRG.19509	MSTRG.19509	-	NC_012879.2:11688673-11694161	ST	STN	OK	9.91469	4.48256	-1.14524	-1.95252	0.0562	0.999456	no
MSTRG.2499	MSTRG.2499	-	NC_012870.2:66798021-66801232	ST	STN	OK	51.9533	27.1925	-0.934003	-1.9309	0.0562	0.999456	no
MSTRG.13618	MSTRG.13618	-	NC_012875.2:49758158-49763105	ST	STN	OK	4.4688	11.2907	1.33718	1.97297	0.0562	0.999456	no
MSTRG.1357	MSTRG.1357	-	NC_012870.2:17801617-17806009	ST	STN	OK	18.7622	9.179	-1.03142	-1.89616	0.05635	0.999456	no
MSTRG.12811	MSTRG.12811	-	NC_012875.2:651266-652350	ST	STN	OK	17.6369	38.4359	1.12385	1.9237	0.05635	0.999456	no
MSTRG.18404	MSTRG.18404	-	NC_012878.2:54954298-54956822	ST	STN	OK	23.9378	9.34886	-1.35643	-1.96156	0.0564	0.999456	no
MSTRG.9738	MSTRG.9738	-	NC_012873.2:6514233-6519623	ST	STN	OK	23.7337	12.2581	-0.953199	-1.89041	0.0564	0.999456	no
MSTRG.9596	MSTRG.9596	-	NC_012873.2:4637476-4643222	ST	STN	OK	12.376	5.15428	-1.2637	-1.90026	0.05645	0.999456	no
MSTRG.3673	MSTRG.3673	-	NC_012871.2:560951-562142	ST	STN	OK	2.023	0.166834	-3.60001	-2.58075	0.0566	0.999456	no
MSTRG.4953	MSTRG.4953	-	NC_012871.2:61957552-61959271	ST	STN	OK	1.65093	0.216149	-2.93318	-2.32763	0.0568	0.999456	no
MSTRG.1272	MSTRG.1272	-	NC_012870.2:15851301-15857286	ST	STN	OK	1.47485	4.86018	1.72044	1.9927	0.05685	0.999456	no
MSTRG.9708	MSTRG.9708	-	NC_012873.2:6038488-6042182	ST	STN	OK	3.98701	1.19243	-1.74141	-2.01493	0.0571	0.999456	no
MSTRG.18229	MSTRG.18229	-	NC_012878.2:52675122-52687009	ST	STN	OK	24.3158	11.701	-1.05526	-1.9078	0.0571	0.999456	no
MSTRG.17768	MSTRG.17768	-	NC_012878.2:40793637-40796772	ST	STN	OK	2.20555	7.09992	1.68666	1.92583	0.05715	0.999456	no
MSTRG.6707	MSTRG.6707	-	NC_012872.2:6036641-6046237	ST	STN	OK	12.9401	27.652	1.09553	1.92514	0.0572	0.999456	no
MSTRG.7437	MSTRG.7437	-	NC_012872.2:48817701-48818996	ST	STN	OK	1.2201	5.13154	2.07239	2.0444	0.05725	0.999456	no
MSTRG.7201	MSTRG.7201	-	NC_012872.2:15675163-15680794	ST	STN	OK	14.537	5.79355	-1.32721	-1.91606	0.05735	0.999456	no
MSTRG.12909	MSTRG.12909	-	NC_012875.2:3443069-3447668	ST	STN	OK	0.683712	2.84618	2.05756	2.00688	0.05735	0.999456	no
MSTRG.13849	MSTRG.13849	-	NC_012875.2:52528016-52529703	ST	STN	OK	8.70263	18.8396	1.11425	1.86147	0.0574	0.999456	no
MSTRG.620	MSTRG.620	-	NC_012870.2:6413452-6415971	ST	STN	OK	43.8287	22.4258	-0.966718	-1.85092	0.0575	0.999456	no
MSTRG.13139	MSTRG.13139	-	NC_012875.2:38778177-38786882	ST	STN	OK	0.392576	2.80761	2.8383	2.30611	0.0575	0.999456	no
MSTRG.3986	MSTRG.3986	-	NC_012871.2:5833879-5839026	ST	STN	OK	56.3509	106.295	0.915568	1.89274	0.05755	0.999456	no
MSTRG.4029	MSTRG.4029	-	NC_012871.2:7326979-7330175	ST	STN	OK	145.566	274.601	0.91566	1.83461	0.05795	0.999456	no
MSTRG.7599	MSTRG.7599	-	NC_012872.2:53558653-53560982	ST	STN	OK	22.3434	9.54037	-1.22773	-1.93238	0.058	0.999456	no
MSTRG.17336	MSTRG.17336	-	NC_012878.2:3000521-3003417	ST	STN	OK	64.8685	33.3527	-0.959713	-1.90935	0.05815	0.999456	no
MSTRG.19043	MSTRG.19043	-	NC_012879.2:2710491-2716221	ST	STN	OK	1.46716	0.213785	-2.77879	-2.27611	0.05825	0.999456	no
MSTRG.15436	MSTRG.15436	-	NC_012876.2:57211013-57212891	ST	STN	OK	11.0544	23.6313	1.09608	1.8775	0.05835	0.999456	no
MSTRG.1883	MSTRG.1883	-	NC_012870.2:55635840-55636476	ST	STN	OK	132.003	63.6069	-1.05331	-1.9249	0.0584	0.999456	no
MSTRG.6160	MSTRG.6160	-	NC_012871.2:76267800-76271480	ST	STN	OK	69.2646	34.8784	-0.989782	-1.90083	0.0584	0.999456	no
MSTRG.18570	MSTRG.18570	-	NC_012878.2:56601292-56606241	ST	STN	OK	49.553	97.9459	0.983012	1.87825	0.05845	0.999456	no
MSTRG.16247	MSTRG.16247	-	NC_012877.2:5060728-5062879	ST	STN	OK	302.882	156.339	-0.954079	-1.86304	0.0586	0.999456	no
MSTRG.5318	MSTRG.5318	-	NC_012871.2:66810993-66814743	ST	STN	OK	3.77644	8.55347	1.17948	1.88606	0.0587	0.999456	no
MSTRG.984	MSTRG.984	-	NC_012870.2:10787298-10790123	ST	STN	OK	9.13349	18.8936	1.04866	1.88325	0.05885	0.999456	no
MSTRG.2546	MSTRG.2546	-	NC_012870.2:67364748-67367117	ST	STN	OK	136.158	70.2502	-0.954712	-1.96109	0.05895	0.999456	no
MSTRG.16978	MSTRG.16978	-	NC_012877.2:59960576-59963370	ST	STN	OK	2.9765	0.90391	-1.71937	-1.88473	0.05915	0.999456	no
MSTRG.2034	MSTRG.2034	-	NC_012870.2:59139731-59141920	ST	STN	OK	11.1518	4.7228	-1.23957	-1.91832	0.05925	0.999456	no
MSTRG.5698	MSTRG.5698	-	NC_012871.2:71242665-71251141	ST	STN	OK	27.6327	54.1559	0.970742	1.82569	0.05925	0.999456	no
MSTRG.8512	MSTRG.8512	-	NC_012872.2:66285261-66289732	ST	STN	OK	10.9473	22.5158	1.04036	1.85976	0.05925	0.999456	no
MSTRG.17240	MSTRG.17240	-	NC_012878.2:1486824-1490500	ST	STN	OK	30.1838	60.2219	0.996516	1.84208	0.05935	0.999456	no
MSTRG.10728	MSTRG.10728	-	NC_012873.2:58134130-58136704	ST	STN	OK	4.65137	0.674993	-2.78471	-2.30559	0.0595	0.999456	no
MSTRG.15586	MSTRG.15586	-	NC_012876.2:60224275-60228729	ST	STN	OK	11.5934	4.62324	-1.32633	-1.9576	0.0596	0.999456	no
MSTRG.14414	MSTRG.14414	-	NC_012875.2:59412326-59414072	ST	STN	OK	8.4023	19.8598	1.24099	1.92792	0.05975	0.999456	no
MSTRG.9637	MSTRG.9637	-	NC_012873.2:5164396-5170081	ST	STN	OK	8.46081	3.41458	-1.30909	-1.93287	0.0599	0.999456	no
MSTRG.14525	MSTRG.14525	-	NC_012875.2:60440444-60445693	ST	STN	OK	84.8744	44.3133	-0.93759	-1.861	0.0599	0.999456	no
MSTRG.15005	MSTRG.15005	-	NC_012876.2:8882983-8885604	ST	STN	OK	57.5581	29.4248	-0.967986	-1.88821	0.05995	0.999456	no
MSTRG.2603	MSTRG.2603	-	NC_012870.2:68035255-68043725	ST	STN	OK	23.7843	12.5679	-0.92027	-1.85276	0.05995	0.999456	no
MSTRG.6234	MSTRG.6234	-	NC_012871.2:77196355-77197428	ST	STN	OK	4.36	12.4581	1.51468	1.88641	0.06005	0.999456	no
MSTRG.5153	MSTRG.5153	-	NC_012871.2:64746552-64750418	ST	STN	OK	9.37069	2.8112	-1.73697	-2.00472	0.0601	0.999456	no
MSTRG.8401	MSTRG.8401	-	NC_012872.2:65137587-65140717	ST	STN	OK	64.0227	32.7921	-0.965235	-1.90945	0.06015	0.999456	no
MSTRG.16401	MSTRG.16401	-	NC_012877.2:11145267-11148744	ST	STN	OK	0.860603	0.119382	-2.84976	-2.32649	0.0603	0.999456	no
MSTRG.15363	MSTRG.15363	-	NC_012876.2:54874792-54876959	ST	STN	OK	5.84269	14.6982	1.33093	1.89682	0.0603	0.999456	no
MSTRG.15780	MSTRG.15780	-	NC_012876.2:62941697-62942862	ST	STN	OK	3.3262	0.445701	-2.89973	-2.33943	0.06055	0.999456	no
MSTRG.8875	MSTRG.8875	-	NC_012872.2:70297873-70302182	ST	STN	OK	34.0851	17.6719	-0.947688	-1.86352	0.0606	0.999456	no
MSTRG.13948	MSTRG.13948	-	NC_012875.2:54061520-54070850	ST	STN	OK	14.9043	29.7528	0.997298	1.89816	0.0606	0.999456	no
MSTRG.20164	MSTRG.20164	-	NC_012879.2:56029383-56037103	ST	STN	OK	14.7459	7.26039	-1.02219	-1.89643	0.0607	0.999456	no
MSTRG.16354	MSTRG.16354	-	NC_012877.2:7707870-7712549	ST	STN	OK	22.3697	42.3392	0.920449	1.85457	0.0607	0.999456	no
MSTRG.18757	MSTRG.18757	-	NC_012878.2:58579364-58579676	ST	STN	OK	0.950678	0	-inf	-nan	0.0607	0.999456	no
MSTRG.19447	MSTRG.19447	-	NC_012879.2:9353290-9353641	ST	STN	OK	0.69219	0	-inf	-nan	0.0607	0.999456	no
MSTRG.19903	MSTRG.19903	-	NC_012879.2:51002545-51003134	ST	STN	OK	0.405513	0	-inf	-nan	0.0607	0.999456	no
MSTRG.9127	MSTRG.9127	-	NC_012872.2:73324074-73324987	ST	STN	OK	0.336448	0	-inf	-nan	0.0607	0.999456	no
MSTRG.13614	MSTRG.13614	-	NC_012875.2:49703072-49706388	ST	STN	OK	11.6703	4.6847	-1.31681	-1.90663	0.06075	0.999456	no
MSTRG.19156	MSTRG.19156	-	NC_012879.2:4236760-4242395	ST	STN	OK	29.062	14.2454	-1.02863	-1.85398	0.06075	0.999456	no
MSTRG.919	MSTRG.919	-	NC_012870.2:9916349-9921317	ST	STN	OK	30.7047	16.3539	-0.908827	-1.83679	0.06075	0.999456	no
MSTRG.5004	MSTRG.5004	-	NC_012871.2:62733409-62735961	ST	STN	OK	5.44163	0.782276	-2.79829	-2.31316	0.06095	0.999456	no
MSTRG.18815	MSTRG.18815	-	NC_012878.2:59263917-59267983	ST	STN	OK	47.2318	88.2315	0.901535	1.86316	0.06095	0.999456	no
MSTRG.15976	MSTRG.15976	-	NC_012877.2:241939-247184	ST	STN	OK	15.9583	31.7774	0.993696	1.88449	0.0611	0.999456	no
MSTRG.10556	MSTRG.10556	-	NC_012873.2:55845957-55849589	ST	STN	OK	59.8415	30.5658	-0.96923	-1.90867	0.0612	0.999456	no
MSTRG.16873	MSTRG.16873	-	NC_012877.2:58092751-58098154	ST	STN	OK	24.5479	45.32	0.884548	1.82995	0.0615	0.999456	no
MSTRG.18234	MSTRG.18234	-	NC_012878.2:52800550-52805519	ST	STN	OK	0.891167	0.119711	-2.89614	-2.25307	0.0616	0.999456	no
MSTRG.3067	MSTRG.3067	-	NC_012870.2:73596595-73597788	ST	STN	OK	4.58583	0.690963	-2.7305	-2.26338	0.0616	0.999456	no
MSTRG.19625	MSTRG.19625	-	NC_012879.2:18050060-18051074	ST	STN	OK	5.22388	0.726122	-2.84684	-2.30922	0.0617	0.999456	no
MSTRG.2578	MSTRG.2578	-	NC_012870.2:67661216-67666324	ST	STN	OK	23.356	45.445	0.960324	1.84695	0.0617	0.999456	no
MSTRG.6754	MSTRG.6754	-	NC_012872.2:6757822-6759232	ST	STN	OK	3.2156	0.484027	-2.73193	-2.23201	0.06175	0.999456	no
MSTRG.611	MSTRG.611	-	NC_012870.2:6315372-6318293	ST	STN	OK	29.2903	13.3292	-1.13584	-1.9255	0.06175	0.999456	no
MSTRG.4111	MSTRG.4111	-	NC_012871.2:9105163-9108629	ST	STN	OK	0.753716	3.1006	2.04045	2.05057	0.0618	0.999456	no
MSTRG.18479	MSTRG.18479	-	NC_012878.2:55778506-55782162	ST	STN	OK	27.4428	13.1358	-1.06293	-1.85615	0.0619	0.999456	no
MSTRG.295	MSTRG.295	-	NC_012870.2:2882611-2886333	ST	STN	OK	11.1577	4.26981	-1.3858	-1.87405	0.06195	0.999456	no
MSTRG.14551	MSTRG.14551	-	NC_012875.2:60722351-60723974	ST	STN	OK	1.9148	6.16603	1.68715	1.95323	0.06195	0.999456	no
MSTRG.9915	MSTRG.9915	-	NC_012873.2:10294160-10299249	ST	STN	OK	11.0125	21.4531	0.962049	1.89916	0.0622	0.999456	no
MSTRG.18156	MSTRG.18156	-	NC_012878.2:51802147-51806052	ST	STN	OK	30.9623	14.2865	-1.11586	-1.84204	0.06225	0.999456	no
MSTRG.6620	MSTRG.6620	-	NC_012872.2:4857427-4860295	ST	STN	OK	1.45882	0.207253	-2.81534	-2.18173	0.06265	0.999456	no
MSTRG.16078	MSTRG.16078	-	NC_012877.2:1880309-1885577	ST	STN	OK	47.2288	24.4537	-0.949616	-1.91582	0.06265	0.999456	no
MSTRG.5072	MSTRG.5072	-	NC_012871.2:63673697-63676607	ST	STN	OK	0.616355	2.43319	1.98102	1.98447	0.0627	0.999456	no
MSTRG.5525	MSTRG.5525	-	NC_012871.2:69222778-69233432	ST	STN	OK	71.1084	28.5299	-1.31755	-1.88618	0.06275	0.999456	no
MSTRG.7066	MSTRG.7066	-	NC_012872.2:11789538-11794872	ST	STN	OK	55.7667	29.2391	-0.931504	-1.89915	0.06275	0.999456	no
MSTRG.3661	MSTRG.3661	-	NC_012871.2:425791-427546	ST	STN	OK	1.7478	0.267973	-2.70538	-2.16772	0.06285	0.999456	no
MSTRG.8361	MSTRG.8361	-	NC_012872.2:64709582-64717825	ST	STN	OK	10.1469	4.48462	-1.17798	-1.92865	0.06295	0.999456	no
MSTRG.9931	MSTRG.9931	-	NC_012873.2:10904454-10908089	ST	STN	OK	27.1299	13.4464	-1.01267	-1.90081	0.063	0.999456	no
MSTRG.8227	MSTRG.8227	-	NC_012872.2:63098973-63105320	ST	STN	OK	3.49154	0.584525	-2.57853	-1.92276	0.0631	0.999456	no
MSTRG.19148	MSTRG.19148	-	NC_012879.2:4084277-4093765	ST	STN	OK	2.4466	0.738483	-1.72814	-1.92725	0.06315	0.999456	no
MSTRG.5892	MSTRG.5892	-	NC_012871.2:73266879-73274309	ST	STN	OK	181.654	96.6999	-0.909607	-1.87109	0.0632	0.999456	no
MSTRG.5484	MSTRG.5484	-	NC_012871.2:68808140-68813823	ST	STN	OK	2.89533	0.718524	-2.01062	-1.97224	0.06325	0.999456	no
MSTRG.4078	MSTRG.4078	-	NC_012871.2:8263541-8265652	ST	STN	OK	1.94609	5.43163	1.48081	1.83707	0.06325	0.999456	no
MSTRG.11261	MSTRG.11261	-	NC_012873.2:64995628-64999359	ST	STN	OK	2.42368	0.363626	-2.73667	-2.27064	0.0633	0.999456	no
MSTRG.8506	MSTRG.8506	-	NC_012872.2:66213317-66215311	ST	STN	OK	2.31279	0.347025	-2.73652	-2.27051	0.0633	0.999456	no
MSTRG.6371	MSTRG.6371	-	NC_012872.2:1281854-1282637	ST	STN	OK	37.248	75.9551	1.02798	1.89122	0.06335	0.999456	no
MSTRG.1356	MSTRG.1356	-	NC_012870.2:17796440-17798355	ST	STN	OK	21.4693	44.9037	1.06456	1.8208	0.0635	0.999456	no
MSTRG.16618	MSTRG.16618	-	NC_012877.2:50191593-50194710	ST	STN	OK	12.8363	4.90959	-1.38655	-1.86595	0.0636	0.999456	no
MSTRG.15503	MSTRG.15503	-	NC_012876.2:58690765-58695662	ST	STN	OK	31.0343	59.2459	0.932852	1.91526	0.06385	0.999456	no
MSTRG.10875	MSTRG.10875	-	NC_012873.2:59996126-59998522	ST	STN	OK	11.2173	2.83798	-1.98279	-1.99317	0.0639	0.999456	no
MSTRG.13986	MSTRG.13986	-	NC_012875.2:54588393-54591444	ST	STN	OK	3.01822	0.427515	-2.81965	-2.26364	0.064	0.999456	no
MSTRG.14434	MSTRG.14434	-	NC_012875.2:59555683-59559473	ST	STN	OK	1.2408	0.107429	-3.52981	-2.44796	0.06415	0.999456	no
MSTRG.6259	MSTRG.6259	-	NC_012871.2:77499860-77502792	ST	STN	OK	6.06871	2.12895	-1.51125	-1.88086	0.0643	0.999456	no
MSTRG.19787	MSTRG.19787	-	NC_012879.2:45932830-45938992	ST	STN	OK	68.1809	35.5099	-0.941147	-1.89468	0.0646	0.999456	no
MSTRG.9505	MSTRG.9505	-	NC_012873.2:3453984-3460871	ST	STN	OK	40.5656	21.3029	-0.929209	-1.86323	0.06465	0.999456	no
MSTRG.7238	MSTRG.7238	-	NC_012872.2:16553991-16557729	ST	STN	OK	1.64356	0.137755	-3.57665	-2.47059	0.0647	0.999456	no
MSTRG.791	MSTRG.791	-	NC_012870.2:8347530-8348492	ST	STN	OK	10.6427	2.53244	-2.07126	-2.088	0.0647	0.999456	no
MSTRG.18758	MSTRG.18758	-	NC_012878.2:58580046-58583956	ST	STN	OK	2.44896	0.760066	-1.68797	-1.95121	0.06485	0.999456	no
MSTRG.18588	MSTRG.18588	-	NC_012878.2:56809393-56817291	ST	STN	OK	12.6896	24.4352	0.945322	1.80325	0.0649	0.999456	no
MSTRG.1488	MSTRG.1488	-	NC_012870.2:20194020-20198711	ST	STN	OK	10.8263	5.05884	-1.09766	-1.84033	0.065	0.999456	no
MSTRG.2324	MSTRG.2324	-	NC_012870.2:64262816-64268370	ST	STN	OK	9.9989	21.9226	1.13258	1.89853	0.06505	0.999456	no
MSTRG.14549	MSTRG.14549	-	NC_012875.2:60690704-60698295	ST	STN	OK	79.7437	147.831	0.890507	1.79957	0.0652	0.999456	no
MSTRG.3954	MSTRG.3954	-	NC_012871.2:5321598-5322875	ST	STN	OK	39.1372	18.8109	-1.05698	-1.84696	0.06535	0.999456	no
MSTRG.15437	MSTRG.15437	-	NC_012876.2:57224266-57228745	ST	STN	OK	2.92103	0.114026	-4.67904	-3.56229	0.0654	0.999456	no
MSTRG.15768	MSTRG.15768	-	NC_012876.2:62850055-62851720	ST	STN	OK	1.25326	0.112113	-3.48266	-2.40599	0.06545	0.999456	no
MSTRG.13319	MSTRG.13319	-	NC_012875.2:45351594-45352998	ST	STN	OK	8.74186	2.19578	-1.99321	-2.01178	0.06545	0.999456	no
MSTRG.9202	MSTRG.9202	-	NC_012872.2:74093460-74097183	ST	STN	OK	2.05431	5.3749	1.38759	1.86805	0.06545	0.999456	no
MSTRG.10871	MSTRG.10871	-	NC_012873.2:59917515-59921974	ST	STN	OK	2.73842	0.30462	-3.16826	-2.51086	0.0655	0.999456	no
MSTRG.12277	MSTRG.12277	-	NC_012874.2:54465253-54476389	ST	STN	OK	2.93155	1.12074	-1.38721	-1.91061	0.0656	0.999456	no
MSTRG.20095	MSTRG.20095	-	NC_012879.2:54864154-54879648	ST	STN	OK	3.11746	6.18482	0.988359	1.80834	0.0657	0.999456	no
MSTRG.600	MSTRG.600	-	NC_012870.2:6195689-6197124	ST	STN	OK	2.19962	7.10723	1.69203	1.89286	0.0657	0.999456	no
MSTRG.9764	MSTRG.9764	-	NC_012873.2:6798984-6805737	ST	STN	OK	3.65904	0.549986	-2.734	-1.98233	0.0658	0.999456	no
MSTRG.9472	MSTRG.9472	-	NC_012873.2:2982389-2990524	ST	STN	OK	112.514	59.3506	-0.922764	-1.81263	0.066	0.999456	no
MSTRG.480	MSTRG.480	-	NC_012870.2:4893737-4897368	ST	STN	OK	2.31419	5.55383	1.26298	1.85584	0.0661	0.999456	no
MSTRG.3841	MSTRG.3841	-	NC_012871.2:3886087-3889212	ST	STN	OK	7.86922	2.81535	-1.48291	-1.85893	0.0662	0.999456	no
MSTRG.18378	MSTRG.18378	-	NC_012878.2:54652503-54659508	ST	STN	OK	50.0732	25.3612	-0.981416	-1.83194	0.0662	0.999456	no
MSTRG.4970	MSTRG.4970	-	NC_012871.2:62302961-62305736	ST	STN	OK	3.6744	0.5842	-2.65297	-2.12186	0.0663	0.999456	no
MSTRG.13143	MSTRG.13143	-	NC_012875.2:39125853-39127223	ST	STN	OK	1.94346	0.309911	-2.6487	-2.11844	0.06645	0.999456	no
MSTRG.19297	MSTRG.19297	-	NC_012879.2:6296812-6299588	ST	STN	OK	17.9999	8.42705	-1.09489	-1.8459	0.06655	0.999456	no
MSTRG.16045	MSTRG.16045	-	NC_012877.2:1335941-1341688	ST	STN	OK	28.6094	14.6353	-0.96704	-1.8618	0.06655	0.999456	no
MSTRG.10315	MSTRG.10315	-	NC_012873.2:52232811-52236756	ST	STN	OK	49.5805	26.2471	-0.917614	-1.83928	0.0666	0.999456	no
MSTRG.5815	MSTRG.5815	-	NC_012871.2:72574584-72575518	ST	STN	OK	2.70932	0.226881	-3.57793	-1.89527	0.06675	0.999456	no
MSTRG.1825	MSTRG.1825	-	NC_012870.2:53347525-53350020	ST	STN	OK	13.7331	5.72013	-1.26353	-1.85526	0.0668	0.999456	no
MSTRG.13228	MSTRG.13228	-	NC_012875.2:42823233-42824962	ST	STN	OK	191.325	99.3433	-0.94553	-1.87353	0.0668	0.999456	no
MSTRG.8682	MSTRG.8682	-	NC_012872.2:68040570-68042683	ST	STN	OK	13.6825	26.5659	0.957238	1.7937	0.0668	0.999456	no
MSTRG.5120	MSTRG.5120	-	NC_012871.2:64271718-64274859	ST	STN	OK	103.675	55.2309	-0.908527	-1.84497	0.06695	0.999456	no
MSTRG.12105	MSTRG.12105	-	NC_012874.2:17752822-17754203	ST	STN	OK	5.57133	1.41671	-1.97548	-1.98399	0.06715	0.999456	no
MSTRG.18330	MSTRG.18330	-	NC_012878.2:54116509-54121244	ST	STN	OK	14.6837	4.60431	-1.67316	-1.98542	0.0672	0.999456	no
MSTRG.3683	MSTRG.3683	-	NC_012871.2:684748-685970	ST	STN	OK	5.08936	1.23632	-2.04144	-1.94829	0.0675	0.999456	no
MSTRG.20199	MSTRG.20199	-	NC_012879.2:56494157-56498839	ST	STN	OK	3.56206	0.913595	-1.96309	-1.96734	0.06755	0.999456	no
MSTRG.19934	MSTRG.19934	-	NC_012879.2:51766125-51767988	ST	STN	OK	7.3459	2.56368	-1.51872	-1.92196	0.0676	0.999456	no
MSTRG.2736	MSTRG.2736	-	NC_012870.2:69506269-69508589	ST	STN	OK	2.45682	8.0998	1.72109	1.92407	0.0676	0.999456	no
MSTRG.4640	MSTRG.4640	-	NC_012871.2:55400091-55404266	ST	STN	OK	9.22063	3.96075	-1.21909	-1.78356	0.0677	0.999456	no
MSTRG.8743	MSTRG.8743	-	NC_012872.2:68769143-68773122	ST	STN	OK	5.74001	11.387	0.988258	1.83301	0.0677	0.999456	no
MSTRG.10753	MSTRG.10753	-	NC_012873.2:58346007-58347499	ST	STN	OK	8.68765	3.08209	-1.49506	-1.8883	0.0679	0.999456	no
MSTRG.14776	MSTRG.14776	-	NC_012876.2:2933011-2934592	ST	STN	OK	2.6883	0.399979	-2.7487	-2.16416	0.068	0.999456	no
MSTRG.7512	MSTRG.7512	-	NC_012872.2:51436896-51439677	ST	STN	OK	8.52512	17.1423	1.00777	1.81946	0.06825	0.999456	no
MSTRG.12896	MSTRG.12896	-	NC_012875.2:3006472-3007730	ST	STN	OK	8.13537	2.05995	-1.9816	-1.9878	0.0683	0.999456	no
MSTRG.10738	MSTRG.10738	-	NC_012873.2:58238819-58243905	ST	STN	OK	15.3571	6.36446	-1.2708	-1.85496	0.0683	0.999456	no
MSTRG.17919	MSTRG.17919	-	NC_012878.2:47789716-47794372	ST	STN	OK	2.04944	0.305819	-2.74448	-2.26353	0.06855	0.999456	no
MSTRG.46	MSTRG.46	-	NC_012870.2:332983-342474	ST	STN	OK	18.2444	7.49446	-1.28356	-1.80621	0.0686	0.999456	no
MSTRG.18656	MSTRG.18656	-	NC_012878.2:57463112-57468442	ST	STN	OK	4.80414	1.4881	-1.69081	-1.89302	0.0688	0.999456	no
MSTRG.2537	MSTRG.2537	-	NC_012870.2:67241343-67248002	ST	STN	OK	30.1827	15.056	-1.00339	-1.8323	0.06895	0.999456	no
MSTRG.18560	MSTRG.18560	-	NC_012878.2:56491490-56492184	ST	STN	OK	9.47389	1.50355	-2.65559	-2.18312	0.06905	0.999456	no
MSTRG.14624	MSTRG.14624	-	NC_012876.2:527303-533166	ST	STN	OK	32.6723	59.5406	0.865808	1.76841	0.06905	0.999456	no
MSTRG.16690	MSTRG.16690	-	NC_012877.2:52984365-52985679	ST	STN	OK	9.0015	3.22812	-1.47947	-1.80566	0.0691	0.999456	no
MSTRG.4982	MSTRG.4982	-	NC_012871.2:62453082-62453826	ST	STN	OK	4.16601	0.680057	-2.61494	-2.08758	0.06945	0.999456	no
MSTRG.11443	MSTRG.11443	-	NC_012873.2:67307495-67309078	ST	STN	OK	11.7334	24.7862	1.07892	1.82018	0.06945	0.999456	no
MSTRG.101	MSTRG.101	-	NC_012870.2:948004-950551	ST	STN	OK	43.3101	21.4864	-1.01128	-1.85409	0.0695	0.999456	no
MSTRG.6399	MSTRG.6399	-	NC_012872.2:1718270-1719279	ST	STN	OK	3.58692	10.9765	1.61359	1.76935	0.06955	0.999456	no
MSTRG.13481	MSTRG.13481	-	NC_012875.2:47977951-47978925	ST	STN	OK	16.3306	5.67178	-1.5257	-1.93001	0.06965	0.999456	no
MSTRG.1058	MSTRG.1058	-	NC_012870.2:11938674-11942618	ST	STN	OK	92.2721	49.6737	-0.893412	-1.84313	0.06975	0.999456	no
MSTRG.18098	MSTRG.18098	-	NC_012878.2:50751202-50754476	ST	STN	OK	10.6874	0.0663622	-7.33133	-5.5596	0.0698	0.999456	no
MSTRG.6423	MSTRG.6423	-	NC_012872.2:2040588-2042999	ST	STN	OK	6.53776	0.059154	-6.78818	-5.10011	0.0698	0.999456	no
MSTRG.12439	MSTRG.12439	-	NC_012874.2:62682022-62682896	ST	STN	OK	17.9164	0.243119	-6.20348	-4.60065	0.0698	0.999456	no
MSTRG.20234	MSTRG.20234	-	NC_012879.2:57117650-57119785	ST	STN	OK	2.4087	0.0723644	-5.05683	-3.60284	0.0698	0.999456	no
MSTRG.6163	MSTRG.6163	-	NC_012871.2:76322761-76328816	ST	STN	OK	2.82743	0.0978862	-4.85224	-3.44719	0.0698	0.999456	no
MSTRG.19939	MSTRG.19939	-	NC_012879.2:51922371-51924238	ST	STN	OK	1.62859	0.252802	-2.68754	-2.18622	0.06985	0.999456	no
MSTRG.1622	MSTRG.1622	-	NC_012870.2:24691486-24694766	ST	STN	OK	115.694	63.1836	-0.87269	-1.7903	0.06985	0.999456	no
MSTRG.9955	MSTRG.9955	-	NC_012873.2:11662986-11667120	ST	STN	OK	124.834	68.378	-0.86841	-1.79173	0.06985	0.999456	no
MSTRG.6289	MSTRG.6289	-	NC_012872.2:230043-237035	ST	STN	OK	11.912	21.8846	0.877499	1.81653	0.06985	0.999456	no
MSTRG.19905	MSTRG.19905	-	NC_012879.2:51011357-51016837	ST	STN	OK	29.1208	53.8502	0.8869	1.83545	0.06985	0.999456	no
MSTRG.8181	MSTRG.8181	-	NC_012872.2:62553991-62556491	ST	STN	OK	2.00103	0.0728525	-4.77962	-3.38656	0.0699	0.999456	no
MSTRG.8699	MSTRG.8699	-	NC_012872.2:68229172-68230345	ST	STN	OK	3.6153	0.135988	-4.73257	-3.34681	0.0699	0.999456	no
MSTRG.5405	MSTRG.5405	-	NC_012871.2:67844378-67846235	ST	STN	OK	2.92869	0.112207	-4.70601	-3.32485	0.0699	0.999456	no
MSTRG.1933	MSTRG.1933	-	NC_012870.2:56808473-56809429	ST	STN	OK	364.878	200.051	-0.867046	-1.80325	0.06995	0.999456	no
MSTRG.19530	MSTRG.19530	-	NC_012879.2:12677358-12678376	ST	STN	OK	131.291	71.8607	-0.869497	-1.78048	0.07	0.999456	no
MSTRG.19548	MSTRG.19548	-	NC_012879.2:13045635-13048232	ST	STN	OK	1.26303	0.153434	-3.04119	-2.13948	0.0701	0.999456	no
MSTRG.11145	MSTRG.11145	-	NC_012873.2:63589674-63591129	ST	STN	OK	2.02935	0.10494	-4.27339	-2.96996	0.0702	0.999456	no
MSTRG.16716	MSTRG.16716	-	NC_012877.2:54346132-54351023	ST	STN	OK	1.1993	2.9991	1.32233	1.76913	0.07075	0.999456	no
MSTRG.7070	MSTRG.7070	-	NC_012872.2:11868278-11871039	ST	STN	OK	1.68549	0.10335	-4.02756	-2.77405	0.0709	0.999456	no
MSTRG.12659	MSTRG.12659	-	NC_012874.2:68764833-68767247	ST	STN	OK	5.92883	1.56049	-1.92575	-1.93004	0.0709	0.999456	no
MSTRG.3203	MSTRG.3203	-	NC_012870.2:75298527-75300294	ST	STN	OK	98.3744	180.749	0.877633	1.8123	0.0709	0.999456	no
MSTRG.11413	MSTRG.11413	-	NC_012873.2:66958518-66964363	ST	STN	OK	18.204	9.57623	-0.926725	-1.79772	0.07115	0.999456	no
MSTRG.15609	MSTRG.15609	-	NC_012876.2:60652324-60655852	ST	STN	OK	13.0186	25.9564	0.995515	1.8253	0.0712	0.999456	no
MSTRG.1830	MSTRG.1830	-	NC_012870.2:53578603-53581122	ST	STN	OK	1.97848	0.0562507	-5.13638	-3.39853	0.07125	0.999456	no
MSTRG.2272	MSTRG.2272	-	NC_012870.2:63306880-63307683	ST	STN	OK	4.34428	0.692189	-2.64988	-2.07594	0.07135	0.999456	no
MSTRG.1798	MSTRG.1798	-	NC_012870.2:51628234-51632851	ST	STN	OK	3.61569	1.18837	-1.60528	-1.82073	0.0717	0.999456	no
MSTRG.16133	MSTRG.16133	-	NC_012877.2:2697783-2698844	ST	STN	OK	4.88991	1.23276	-1.98791	-1.89891	0.07185	0.999456	no
MSTRG.12488	MSTRG.12488	-	NC_012874.2:64272576-64276082	ST	STN	OK	4.79298	11.6984	1.28732	1.75859	0.0719	0.999456	no
MSTRG.15312	MSTRG.15312	-	NC_012876.2:52627616-52631226	ST	STN	OK	6.84104	2.73429	-1.32305	-1.77835	0.072	0.999456	no
MSTRG.11908	MSTRG.11908	-	NC_012874.2:7303686-7308390	ST	STN	OK	2.64694	6.13743	1.21331	1.79919	0.07215	0.999456	no
MSTRG.18284	MSTRG.18284	-	NC_012878.2:53485794-53504808	ST	STN	OK	78.6813	42.0117	-0.90523	-1.86055	0.0722	0.999456	no
MSTRG.15507	MSTRG.15507	-	NC_012876.2:58838853-58840289	ST	STN	OK	2.00626	0.202742	-3.30679	-2.29839	0.07225	0.999456	no
MSTRG.15756	MSTRG.15756	-	NC_012876.2:62678731-62681031	ST	STN	OK	3.0159	7.78882	1.36882	1.87788	0.07235	0.999456	no
MSTRG.20501	MSTRG.20501	-	NC_012879.2:60442229-60453557	ST	STN	OK	2.21303	6.68078	1.594	1.88614	0.07245	0.999456	no
MSTRG.8991	MSTRG.8991	-	NC_012872.2:71641817-71643806	ST	STN	OK	17.0609	34.0121	0.995353	1.76074	0.0725	0.999456	no
MSTRG.2407	MSTRG.2407	-	NC_012870.2:65524809-65527109	ST	STN	OK	15.0795	7.3838	-1.03015	-1.7755	0.07255	0.999456	no
MSTRG.2320	MSTRG.2320	-	NC_012870.2:64162760-64167471	ST	STN	OK	46.16	24.2338	-0.929625	-1.79678	0.07265	0.999456	no
MSTRG.19867	MSTRG.19867	-	NC_012879.2:49892406-49898895	ST	STN	OK	4.42903	9.70707	1.13204	1.76678	0.07295	0.999456	no
MSTRG.19900	MSTRG.19900	-	NC_012879.2:50913727-50916046	ST	STN	OK	3.65128	0.598488	-2.60901	-2.15288	0.0731	0.999456	no
MSTRG.3536	MSTRG.3536	-	NC_012870.2:79510851-79518406	ST	STN	OK	22.0376	9.36657	-1.23437	-1.78061	0.0731	0.999456	no
MSTRG.7717	MSTRG.7717	-	NC_012872.2:55885605-55897043	ST	STN	OK	1.01664	1.13923	0.164252	0.0769773	0.07315	0.999456	no
MSTRG.3811	MSTRG.3811	-	NC_012871.2:3172349-3176459	ST	STN	OK	7.04692	15.2476	1.11352	1.82035	0.0733	0.999456	no
MSTRG.17912	MSTRG.17912	-	NC_012878.2:47684130-47687837	ST	STN	OK	537.723	288.367	-0.898958	-1.76783	0.07365	0.999456	no
MSTRG.5670	MSTRG.5670	-	NC_012871.2:70916712-70918661	ST	STN	OK	7.65129	2.47819	-1.62641	-1.78965	0.0737	0.999456	no
MSTRG.4844	MSTRG.4844	-	NC_012871.2:59948450-59954325	ST	STN	OK	17.2963	7.16536	-1.27135	-1.71415	0.07375	0.999456	no
MSTRG.1123	MSTRG.1123	-	NC_012870.2:12840402-12846943	ST	STN	OK	10.2462	4.05277	-1.3381	-1.84012	0.0739	0.999456	no
MSTRG.9688	MSTRG.9688	-	NC_012873.2:5718447-5721566	ST	STN	OK	104.37	56.0089	-0.897981	-1.81128	0.0739	0.999456	no
MSTRG.19061	MSTRG.19061	-	NC_012879.2:3074155-3080311	ST	STN	OK	2.24716	5.80876	1.37013	1.77847	0.0739	0.999456	no
MSTRG.11527	MSTRG.11527	-	NC_012873.2:68186670-68189326	ST	STN	OK	19.7289	7.70949	-1.3556	-1.85979	0.07415	0.999456	no
MSTRG.14479	MSTRG.14479	-	NC_012875.2:59991016-59992976	ST	STN	OK	1.3336	5.07738	1.92876	1.92189	0.07415	0.999456	no
MSTRG.2297	MSTRG.2297	-	NC_012870.2:63852736-63860314	ST	STN	OK	20.7754	5.88131	-1.82067	-1.61385	0.0743	0.999456	no
MSTRG.14044	MSTRG.14044	-	NC_012875.2:55298770-55307328	ST	STN	OK	1.4837	4.10141	1.46692	1.82528	0.0743	0.999456	no
MSTRG.17587	MSTRG.17587	-	NC_012878.2:8882040-8889669	ST	STN	OK	14.523	5.69311	-1.35105	-1.84676	0.07455	0.999456	no
MSTRG.8620	MSTRG.8620	-	NC_012872.2:67400698-67407481	ST	STN	OK	31.2406	56.9557	0.866418	1.73712	0.07465	0.999456	no
MSTRG.17958	MSTRG.17958	-	NC_012878.2:48318664-48322506	ST	STN	OK	47.622	86.4768	0.860685	1.77493	0.07475	0.999456	no
MSTRG.9331	MSTRG.9331	-	NC_012873.2:1347664-1351035	ST	STN	OK	2.11397	4.94619	1.22637	1.74795	0.0748	0.999456	no
MSTRG.19645	MSTRG.19645	-	NC_012879.2:19429063-19434243	ST	STN	OK	17.2953	32.7086	0.919289	1.76051	0.07485	0.999456	no
MSTRG.9920	MSTRG.9920	-	NC_012873.2:10378201-10395440	ST	STN	OK	7.8809	3.07384	-1.35832	-1.85173	0.0749	0.999456	no
MSTRG.18142	MSTRG.18142	-	NC_012878.2:51568849-51573560	ST	STN	OK	1.9951	6.03432	1.59673	1.88519	0.0749	0.999456	no
MSTRG.6508	MSTRG.6508	-	NC_012872.2:3316928-3322113	ST	STN	OK	594.145	312.854	-0.925328	-1.81062	0.075	0.999456	no
MSTRG.13662	MSTRG.13662	-	NC_012875.2:50244237-50246020	ST	STN	OK	1.64109	5.2032	1.66474	1.8737	0.07505	0.999456	no
MSTRG.5963	MSTRG.5963	-	NC_012871.2:74001340-74003993	ST	STN	OK	3.96618	10.8808	1.45596	1.82957	0.0752	0.999456	no
MSTRG.11853	MSTRG.11853	-	NC_012874.2:5606566-5612976	ST	STN	OK	1.4705	0.244776	-2.58677	-2.08197	0.0753	0.999456	no
MSTRG.5863	MSTRG.5863	-	NC_012871.2:72989287-72992979	ST	STN	OK	38.8177	20.6457	-0.910875	-1.83615	0.0753	0.999456	no
MSTRG.6655	MSTRG.6655	-	NC_012872.2:5222642-5233845	ST	STN	OK	6.78553	12.7318	0.9079	1.7232	0.0753	0.999456	no
MSTRG.1829	MSTRG.1829	-	NC_012870.2:53471147-53477335	ST	STN	OK	7.75644	2.74607	-1.49802	-1.82216	0.07535	0.999456	no
MSTRG.15857	MSTRG.15857	-	NC_012876.2:64017946-64020730	ST	STN	OK	16.0542	6.2617	-1.35832	-1.83204	0.07535	0.999456	no
MSTRG.15504	MSTRG.15504	-	NC_012876.2:58731876-58733534	ST	STN	OK	1.65818	0.27038	-2.61653	-2.12081	0.0754	0.999456	no
MSTRG.18835	MSTRG.18835	-	NC_012879.2:147413-150609	ST	STN	OK	43.9349	23.4194	-0.907667	-1.75448	0.0756	0.999456	no
MSTRG.16321	MSTRG.16321	-	NC_012877.2:6609328-6612767	ST	STN	OK	43.6427	78.1626	0.840738	1.73655	0.0756	0.999456	no
MSTRG.9039	MSTRG.9039	-	NC_012872.2:72223493-72226492	ST	STN	OK	10.508	28.8266	1.45591	1.80955	0.07565	0.999456	no
MSTRG.15322	MSTRG.15322	-	NC_012876.2:53163003-53164799	ST	STN	OK	23.3406	44.3044	0.924611	1.83582	0.07575	0.999456	no
MSTRG.8337	MSTRG.8337	-	NC_012872.2:64282740-64287165	ST	STN	OK	19.9711	10.0008	-0.9978	-1.72909	0.0759	0.999456	no
MSTRG.12085	MSTRG.12085	-	NC_012874.2:16262712-16266457	ST	STN	OK	1.40601	0.102289	-3.78088	-2.51116	0.07645	0.999456	no
MSTRG.5975	MSTRG.5975	-	NC_012871.2:74134341-74139306	ST	STN	OK	4.11374	0.519583	-2.98502	-1.77938	0.07645	0.999456	no
MSTRG.14003	MSTRG.14003	-	NC_012875.2:54735755-54738389	ST	STN	OK	47.6524	25.8723	-0.881141	-1.73886	0.07645	0.999456	no
MSTRG.8101	MSTRG.8101	-	NC_012872.2:61718867-61723686	ST	STN	OK	2.31951	0.169152	-3.77743	-2.94589	0.0766	0.999456	no
MSTRG.8030	MSTRG.8030	-	NC_012872.2:60744503-60746870	ST	STN	OK	3.23064	7.62123	1.2382	1.78516	0.0767	0.999456	no
MSTRG.16529	MSTRG.16529	-	NC_012877.2:35637164-35652275	ST	STN	OK	102.207	55.0415	-0.892908	-1.83401	0.07675	0.999456	no
MSTRG.3133	MSTRG.3133	-	NC_012870.2:74263909-74283259	ST	STN	OK	188.49	103.673	-0.86245	-1.76284	0.07685	0.999456	no
MSTRG.16418	MSTRG.16418	-	NC_012877.2:12652137-12653603	ST	STN	OK	71.85	130.719	0.863409	1.78293	0.0769	0.999456	no
MSTRG.6941	MSTRG.6941	-	NC_012872.2:9969964-9971669	ST	STN	OK	39.2263	19.303	-1.02299	-1.80819	0.07695	0.999456	no
MSTRG.16859	MSTRG.16859	-	NC_012877.2:57652306-57654008	ST	STN	OK	7.55535	16.1785	1.0985	1.77312	0.077	0.999456	no
MSTRG.5662	MSTRG.5662	-	NC_012871.2:70809322-70814410	ST	STN	OK	4.56989	1.24499	-1.87603	-1.8254	0.07705	0.999456	no
MSTRG.18920	MSTRG.18920	-	NC_012879.2:1262019-1264838	ST	STN	OK	15.9262	32.3998	1.02458	1.80925	0.07705	0.999456	no
MSTRG.7266	MSTRG.7266	-	NC_012872.2:17759508-17762061	ST	STN	OK	1.70802	0.126313	-3.75724	-2.50027	0.0771	0.999456	no
MSTRG.13061	MSTRG.13061	-	NC_012875.2:30770168-30772242	ST	STN	OK	1.1452	0.0819756	-3.80426	-2.52269	0.0772	0.999456	no
MSTRG.20075	MSTRG.20075	-	NC_012879.2:54588200-54592064	ST	STN	OK	41.4312	76.8044	0.890471	1.82993	0.0773	0.999456	no
MSTRG.6144	MSTRG.6144	-	NC_012871.2:76025839-76030022	ST	STN	OK	8.30924	15.9393	0.939796	1.78076	0.07735	0.999456	no
MSTRG.15133	MSTRG.15133	-	NC_012876.2:17492106-17493847	ST	STN	OK	0.0793655	3.06753	5.27242	3.63937	0.07735	0.999456	no
MSTRG.5793	MSTRG.5793	-	NC_012871.2:72334477-72337418	ST	STN	OK	1.81334	0.206621	-3.13359	-2.18874	0.0775	0.999456	no
MSTRG.17608	MSTRG.17608	-	NC_012878.2:9991309-9994791	ST	STN	OK	171.587	92.1301	-0.897199	-1.81223	0.0775	0.999456	no
MSTRG.13511	MSTRG.13511	-	NC_012875.2:48378591-48384094	ST	STN	OK	2.18069	0.713103	-1.6126	-1.80334	0.07755	0.999456	no
MSTRG.2602	MSTRG.2602	-	NC_012870.2:68023589-68025133	ST	STN	OK	0.73808	4.29151	2.53964	1.88264	0.0776	0.999456	no
MSTRG.4618	MSTRG.4618	-	NC_012871.2:54406332-54407505	ST	STN	OK	1.74422	0.135988	-3.68104	-2.45639	0.0778	0.999456	no
MSTRG.1656	MSTRG.1656	-	NC_012870.2:26515338-26517272	ST	STN	OK	13.1916	5.61639	-1.2319	-1.80636	0.0778	0.999456	no
MSTRG.14623	MSTRG.14623	-	NC_012876.2:483640-484792	ST	STN	OK	3.82681	1.04289	-1.87556	-1.75457	0.0779	0.999456	no
MSTRG.3162	MSTRG.3162	-	NC_012870.2:74691370-74693968	ST	STN	OK	2.26699	0.619782	-1.87094	-1.86443	0.0779	0.999456	no
MSTRG.19308	MSTRG.19308	-	NC_012879.2:6504195-6512047	ST	STN	OK	12.7398	24.0097	0.914276	1.75879	0.0779	0.999456	no
MSTRG.16643	MSTRG.16643	-	NC_012877.2:51570769-51575857	ST	STN	OK	1.85546	5.69789	1.61865	1.82216	0.0779	0.999456	no
MSTRG.4303	MSTRG.4303	-	NC_012871.2:16328364-16330754	ST	STN	OK	5.74158	13.8917	1.2747	1.74512	0.07795	0.999456	no
MSTRG.13774	MSTRG.13774	-	NC_012875.2:51647424-51651236	ST	STN	OK	5.36576	1.97655	-1.4408	-1.8132	0.07835	0.999456	no
MSTRG.15781	MSTRG.15781	-	NC_012876.2:62960503-62963289	ST	STN	OK	17.2429	7.72613	-1.15818	-1.78323	0.0784	0.999456	no
MSTRG.18269	MSTRG.18269	-	NC_012878.2:53320871-53322461	ST	STN	OK	0.193156	1.77921	3.2034	2.21447	0.07845	0.999456	no
MSTRG.9066	MSTRG.9066	-	NC_012872.2:72597157-72604148	ST	STN	OK	22.6993	11.7014	-0.955969	-1.8045	0.0787	0.999456	no
MSTRG.7236	MSTRG.7236	-	NC_012872.2:16421707-16425153	ST	STN	OK	1.46513	0.130906	-3.48442	-2.32889	0.07875	0.999456	no
MSTRG.14154	MSTRG.14154	-	NC_012875.2:56443541-56445991	ST	STN	OK	184.099	102.136	-0.849995	-1.75988	0.07875	0.999456	no
MSTRG.4348	MSTRG.4348	-	NC_012871.2:18317351-18319257	ST	STN	OK	4.53065	11.2309	1.30969	1.708	0.07875	0.999456	no
MSTRG.17344	MSTRG.17344	-	NC_012878.2:3133622-3139572	ST	STN	OK	12.9408	5.80205	-1.15729	-1.73922	0.07885	0.999456	no
MSTRG.5657	MSTRG.5657	-	NC_012871.2:70764379-70768576	ST	STN	OK	16.6288	7.55812	-1.13758	-1.73412	0.07915	0.999456	no
MSTRG.1018	MSTRG.1018	-	NC_012870.2:11466174-11470156	ST	STN	OK	12.9811	24.0861	0.891785	1.7252	0.07915	0.999456	no
MSTRG.203	MSTRG.203	-	NC_012870.2:1966242-1971257	ST	STN	OK	0.385154	2.30162	2.57914	2.08986	0.0792	0.999456	no
MSTRG.1778	MSTRG.1778	-	NC_012870.2:50131723-50133498	ST	STN	OK	17.2462	37.4724	1.11955	1.75355	0.0793	0.999456	no
MSTRG.12347	MSTRG.12347	-	NC_012874.2:58024374-58026716	ST	STN	OK	239.536	133.818	-0.839969	-1.71582	0.07935	0.999456	no
MSTRG.3929	MSTRG.3929	-	NC_012871.2:4938852-4939730	ST	STN	OK	3.03675	9.65019	1.66803	1.75882	0.07935	0.999456	no
MSTRG.11369	MSTRG.11369	-	NC_012873.2:66480065-66484092	ST	STN	OK	296.028	160.744	-0.880965	-1.78157	0.0794	0.999456	no
MSTRG.19035	MSTRG.19035	-	NC_012879.2:2618393-2621883	ST	STN	OK	19.4362	9.12567	-1.09075	-1.75543	0.07955	0.999456	no
MSTRG.5523	MSTRG.5523	-	NC_012871.2:69195375-69202967	ST	STN	OK	9.37927	4.4989	-1.0599	-1.74521	0.07955	0.999456	no
MSTRG.8598	MSTRG.8598	-	NC_012872.2:67166666-67170774	ST	STN	OK	1.71167	0.287376	-2.57439	-2.12161	0.07965	0.999456	no
MSTRG.14520	MSTRG.14520	-	NC_012875.2:60407759-60413333	ST	STN	OK	1.31464	0.362303	-1.8594	-1.73807	0.07975	0.999456	no
MSTRG.8666	MSTRG.8666	-	NC_012872.2:67909654-67916748	ST	STN	OK	13.3466	6.64289	-1.00658	-1.7725	0.0799	0.999456	no
MSTRG.15101	MSTRG.15101	-	NC_012876.2:14199721-14208560	ST	STN	OK	38.0861	20.023	-0.927605	-1.79854	0.07995	0.999456	no
MSTRG.19161	MSTRG.19161	-	NC_012879.2:4273073-4275279	ST	STN	OK	2.14138	5.77547	1.4314	1.81851	0.07995	0.999456	no
MSTRG.11664	MSTRG.11664	-	NC_012874.2:1758976-1797680	ST	STN	OK	11.7548	21.5269	0.872897	1.7422	0.0803	0.999456	no
MSTRG.10496	MSTRG.10496	-	NC_012873.2:55050005-55055146	ST	STN	OK	57.1638	30.0989	-0.925389	-1.71727	0.08035	0.999456	no
MSTRG.614	MSTRG.614	-	NC_012870.2:6335395-6337516	ST	STN	OK	17.1517	8.1913	-1.06619	-1.81577	0.0804	0.999456	no
MSTRG.3614	MSTRG.3614	-	NC_012870.2:80505069-80510541	ST	STN	OK	19.9742	4.32764	-2.20649	-1.71463	0.08055	0.999456	no
MSTRG.593	MSTRG.593	-	NC_012870.2:6104059-6105623	ST	STN	OK	27.6278	51.4211	0.89624	1.78289	0.0808	0.999456	no
MSTRG.7575	MSTRG.7575	-	NC_012872.2:53029234-53030516	ST	STN	OK	1.4211	0.169274	-3.06958	-2.14534	0.08095	0.999456	no
MSTRG.19438	MSTRG.19438	-	NC_012879.2:9157356-9158795	ST	STN	OK	1.37356	0.163633	-3.06938	-2.1452	0.08095	0.999456	no
MSTRG.6819	MSTRG.6819	-	NC_012872.2:7826249-7833332	ST	STN	OK	15.8875	6.55713	-1.27675	-1.75169	0.0811	0.999456	no
MSTRG.19920	MSTRG.19920	-	NC_012879.2:51480720-51483271	ST	STN	OK	2.38704	0.414928	-2.52429	-1.94187	0.08125	0.999456	no
MSTRG.2210	MSTRG.2210	-	NC_012870.2:62295270-62297200	ST	STN	OK	164.774	89.4069	-0.88203	-1.78291	0.08135	0.999456	no
MSTRG.11159	MSTRG.11159	-	NC_012873.2:63700582-63702732	ST	STN	OK	9.42404	18.551	0.977081	1.74825	0.08135	0.999456	no
MSTRG.5359	MSTRG.5359	-	NC_012871.2:67310478-67315215	ST	STN	OK	8.94807	4.22	-1.08433	-1.73692	0.0814	0.999456	no
MSTRG.13900	MSTRG.13900	-	NC_012875.2:53237941-53241315	ST	STN	OK	55.2437	29.3774	-0.9111	-1.73833	0.0814	0.999456	no
MSTRG.10658	MSTRG.10658	-	NC_012873.2:57307528-57314804	ST	STN	OK	14.7011	27.2341	0.889494	1.76198	0.08145	0.999456	no
MSTRG.942	MSTRG.942	-	NC_012870.2:10178715-10182148	ST	STN	OK	1.96225	0.497074	-1.98097	-1.79906	0.0816	0.999456	no
MSTRG.15823	MSTRG.15823	-	NC_012876.2:63611197-63617149	ST	STN	OK	14.6554	0.151378	-6.59714	-2.28759	0.08165	0.999456	no
MSTRG.696	MSTRG.696	-	NC_012870.2:7185095-7185937	ST	STN	OK	64.6121	32.605	-0.986709	-1.78897	0.08165	0.999456	no
MSTRG.6085	MSTRG.6085	-	NC_012871.2:75332652-75337452	ST	STN	OK	2.9931	1.12665	-1.4096	-1.69982	0.08175	0.999456	no
MSTRG.12684	MSTRG.12684	-	NC_012874.2:69484537-69489039	ST	STN	OK	12.9379	26.5242	1.0357	1.7675	0.08175	0.999456	no
MSTRG.6874	MSTRG.6874	-	NC_012872.2:8903722-8907716	ST	STN	OK	5.75763	2.25784	-1.35053	-1.71335	0.08195	0.999456	no
MSTRG.10608	MSTRG.10608	-	NC_012873.2:56412580-56415480	ST	STN	OK	23.2142	11.1437	-1.05878	-1.80212	0.08195	0.999456	no
MSTRG.7075	MSTRG.7075	-	NC_012872.2:12133877-12140874	ST	STN	OK	26.9396	48.3282	0.843136	1.69667	0.08195	0.999456	no
MSTRG.13096	MSTRG.13096	-	NC_012875.2:33794712-33797793	ST	STN	OK	4.63946	10.1437	1.12856	1.69258	0.08195	0.999456	no
MSTRG.17583	MSTRG.17583	-	NC_012878.2:8808406-8810850	ST	STN	OK	3.3693	8.41875	1.32116	1.79832	0.08195	0.999456	no
MSTRG.9284	MSTRG.9284	-	NC_012873.2:689917-697549	ST	STN	OK	6.48734	2.98348	-1.12063	-1.6857	0.08205	0.999456	no
MSTRG.20336	MSTRG.20336	-	NC_012879.2:58518300-58521286	ST	STN	OK	50.2708	27.9727	-0.845702	-1.73126	0.08205	0.999456	no
MSTRG.16689	MSTRG.16689	-	NC_012877.2:52957183-52958045	ST	STN	OK	11.2724	3.78469	-1.57455	-1.76697	0.08215	0.999456	no
MSTRG.6177	MSTRG.6177	-	NC_012871.2:76512651-76517275	ST	STN	OK	114.961	63.6902	-0.852006	-1.76575	0.0822	0.999456	no
MSTRG.8874	MSTRG.8874	-	NC_012872.2:70293706-70297164	ST	STN	OK	18.255	35.6177	0.964299	1.75649	0.08225	0.999456	no
MSTRG.6041	MSTRG.6041	-	NC_012871.2:74859932-74861219	ST	STN	OK	4.33993	11.4211	1.39596	1.76878	0.0825	0.999456	no
MSTRG.15256	MSTRG.15256	-	NC_012876.2:46190555-46192978	ST	STN	OK	0.111059	1.45917	3.71575	2.41946	0.08265	0.999456	no
MSTRG.11805	MSTRG.11805	-	NC_012874.2:4344475-4347205	ST	STN	OK	2.57399	0.467959	-2.45955	-2.01985	0.0827	0.999456	no
MSTRG.13333	MSTRG.13333	-	NC_012875.2:45613721-45616027	ST	STN	OK	2.40263	0.514605	-2.22308	-1.88877	0.0828	0.999456	no
MSTRG.14497	MSTRG.14497	-	NC_012875.2:60188505-60190214	ST	STN	OK	239.821	131.474	-0.86718	-1.77453	0.0828	0.999456	no
MSTRG.16096	MSTRG.16096	-	NC_012877.2:2286476-2287467	ST	STN	OK	0.745471	4.28612	2.52345	2.00084	0.0828	0.999456	no
MSTRG.14321	MSTRG.14321	-	NC_012875.2:58259574-58261552	ST	STN	OK	8.74045	3.57726	-1.28885	-1.74453	0.08285	0.999456	no
MSTRG.1951	MSTRG.1951	-	NC_012870.2:57202314-57206693	ST	STN	OK	65.357	36.1914	-0.852696	-1.74432	0.08285	0.999456	no
MSTRG.13646	MSTRG.13646	-	NC_012875.2:50013253-50015964	ST	STN	OK	5.71903	1.58324	-1.85289	-1.85962	0.0829	0.999456	no
MSTRG.2520	MSTRG.2520	-	NC_012870.2:67044245-67047563	ST	STN	OK	3.05539	0.891332	-1.77732	-1.78541	0.08305	0.999456	no
MSTRG.4427	MSTRG.4427	-	NC_012871.2:22773988-22786430	ST	STN	OK	5.94867	1.6295	-1.86813	-1.87636	0.0831	0.999456	no
MSTRG.17759	MSTRG.17759	-	NC_012878.2:40458954-40462102	ST	STN	OK	116.355	208.761	0.843314	1.71893	0.08315	0.999456	no
MSTRG.8266	MSTRG.8266	-	NC_012872.2:63525728-63529324	ST	STN	OK	12.0408	22.4762	0.900472	1.75624	0.0833	0.999456	no
MSTRG.8626	MSTRG.8626	-	NC_012872.2:67467397-67476421	ST	STN	OK	3.34424	7.01586	1.06894	1.72982	0.0833	0.999456	no
MSTRG.13501	MSTRG.13501	-	NC_012875.2:48214071-48217345	ST	STN	OK	3.49385	1.31561	-1.40909	-1.77991	0.08335	0.999456	no
MSTRG.6295	MSTRG.6295	-	NC_012872.2:317998-322637	ST	STN	OK	1.35049	6.0128	2.15456	1.92108	0.08345	0.999456	no
MSTRG.12628	MSTRG.12628	-	NC_012874.2:67937538-67939239	ST	STN	OK	18.8706	37.7367	0.999831	1.70089	0.0835	0.999456	no
MSTRG.18313	MSTRG.18313	-	NC_012878.2:53897612-53900605	ST	STN	OK	4.03265	1.09649	-1.87884	-1.88845	0.08355	0.999456	no
MSTRG.8268	MSTRG.8268	-	NC_012872.2:63537680-63540569	ST	STN	OK	348.263	190.787	-0.868213	-1.75858	0.08355	0.999456	no
MSTRG.13927	MSTRG.13927	-	NC_012875.2:53688818-53693874	ST	STN	OK	6.86579	13.475	0.972788	1.76011	0.08355	0.999456	no
MSTRG.10026	MSTRG.10026	-	NC_012873.2:14689808-14694077	ST	STN	OK	0.271096	2.07922	2.93917	2.06398	0.0836	0.999456	no
MSTRG.2387	MSTRG.2387	-	NC_012870.2:65231574-65234516	ST	STN	OK	8.88434	2.9334	-1.59869	-1.83828	0.08365	0.999456	no
MSTRG.18486	MSTRG.18486	-	NC_012878.2:55836170-55837910	ST	STN	OK	9.46366	19.9171	1.07353	1.72239	0.0838	0.999456	no
MSTRG.1473	MSTRG.1473	-	NC_012870.2:19868611-19871641	ST	STN	OK	7.67351	2.54573	-1.59181	-1.85088	0.08385	0.999456	no
MSTRG.10748	MSTRG.10748	-	NC_012873.2:58324142-58330382	ST	STN	OK	26.7646	13.0108	-1.04061	-1.69321	0.08395	0.999456	no
MSTRG.9950	MSTRG.9950	-	NC_012873.2:11496099-11499151	ST	STN	OK	0.863348	0.0842673	-3.3569	-2.254	0.084	0.999456	no
MSTRG.6818	MSTRG.6818	-	NC_012872.2:7774290-7777087	ST	STN	OK	0.743634	0.0726076	-3.3564	-2.25367	0.084	0.999456	no
MSTRG.13055	MSTRG.13055	-	NC_012875.2:29654005-29661356	ST	STN	OK	0	4.93401	inf	-nan	0.08405	0.999456	no
MSTRG.20565	MSTRG.20565	-	NW_018396432.1:39944-40299	ST	STN	OK	0	0.468142	inf	-nan	0.08405	0.999456	no
MSTRG.12875	MSTRG.12875	-	NC_012875.2:2452806-2467629	ST	STN	OK	2.65354	0.741671	-1.83906	-1.75694	0.0842	0.999456	no
MSTRG.13651	MSTRG.13651	-	NC_012875.2:50051840-50064666	ST	STN	OK	58.3014	108.15	0.891437	1.65782	0.0844	0.999456	no
MSTRG.9743	MSTRG.9743	-	NC_012873.2:6552336-6560007	ST	STN	OK	31.0705	17.0574	-0.865147	-1.70031	0.08455	0.999456	no
MSTRG.9049	MSTRG.9049	-	NC_012872.2:72310087-72311328	ST	STN	OK	1.31421	5.07113	1.94811	1.86899	0.08455	0.999456	no
MSTRG.8281	MSTRG.8281	-	NC_012872.2:63670015-63673890	ST	STN	OK	6.16115	2.27205	-1.43921	-1.8061	0.0848	0.999456	no
MSTRG.16656	MSTRG.16656	-	NC_012877.2:52027333-52031012	ST	STN	OK	5.49932	12.6728	1.20441	1.74603	0.08485	0.999456	no
MSTRG.9803	MSTRG.9803	-	NC_012873.2:7421191-7428428	ST	STN	OK	13.8129	24.5604	0.830312	1.71425	0.08535	0.999456	no
MSTRG.12910	MSTRG.12910	-	NC_012875.2:3524747-3526712	ST	STN	OK	11.7738	5.36614	-1.13362	-1.75835	0.0854	0.999456	no
MSTRG.13789	MSTRG.13789	-	NC_012875.2:51808407-51816033	ST	STN	OK	19.9014	38.8956	0.966735	1.66939	0.0855	0.999456	no
MSTRG.13936	MSTRG.13936	-	NC_012875.2:53847109-53848999	ST	STN	OK	5.11788	1.35981	-1.91214	-1.8892	0.08555	0.999456	no
MSTRG.2997	MSTRG.2997	-	NC_012870.2:72660265-72664313	ST	STN	OK	2.26523	0.563205	-2.00793	-1.82471	0.08565	0.999456	no
MSTRG.2870	MSTRG.2870	-	NC_012870.2:71118094-71119764	ST	STN	OK	6.63697	16.67	1.32866	1.7609	0.08565	0.999456	no
MSTRG.447	MSTRG.447	-	NC_012870.2:4462694-4463939	ST	STN	OK	3.81309	0.670296	-2.50809	-1.9207	0.0857	0.999456	no
MSTRG.7480	MSTRG.7480	-	NC_012872.2:50726841-50728030	ST	STN	OK	0.12475	1.4043	3.49274	2.28832	0.08575	0.999456	no
MSTRG.14745	MSTRG.14745	-	NC_012876.2:2482304-2484107	ST	STN	OK	2.00156	0.347956	-2.52415	-2.01539	0.0858	0.999456	no
MSTRG.5308	MSTRG.5308	-	NC_012871.2:66670845-66676154	ST	STN	OK	3.73789	7.72657	1.04761	1.71509	0.08585	0.999456	no
MSTRG.5762	MSTRG.5762	-	NC_012871.2:71950232-71952026	ST	STN	OK	8.02956	2.70244	-1.57106	-1.79801	0.086	0.999456	no
MSTRG.10899	MSTRG.10899	-	NC_012873.2:60351671-60357414	ST	STN	OK	41.3589	22.7315	-0.863506	-1.70713	0.0861	0.999456	no
MSTRG.15518	MSTRG.15518	-	NC_012876.2:59143656-59146633	ST	STN	OK	9.81043	4.08288	-1.26473	-1.72239	0.08655	0.999456	no
MSTRG.18331	MSTRG.18331	-	NC_012878.2:54128714-54129332	ST	STN	OK	2.97768	0.325554	-3.19322	-2.13082	0.08665	0.999456	no
MSTRG.9550	MSTRG.9550	-	NC_012873.2:4024768-4027616	ST	STN	OK	1.35252	0.2074	-2.70516	-2.0033	0.0867	0.999456	no
MSTRG.13028	MSTRG.13028	-	NC_012875.2:16726720-16727572	ST	STN	OK	5.70193	1.58908	-1.84326	-1.73303	0.08685	0.999456	no
MSTRG.17015	MSTRG.17015	-	NC_012877.2:60641513-60643489	ST	STN	OK	31.0282	54.9918	0.825634	1.69324	0.08685	0.999456	no
MSTRG.15538	MSTRG.15538	-	NC_012876.2:59554448-59559433	ST	STN	OK	50.5275	94.3208	0.900506	1.68121	0.08685	0.999456	no
MSTRG.5251	MSTRG.5251	-	NC_012871.2:66045381-66047847	ST	STN	OK	4.29705	1.48056	-1.5372	-1.68716	0.0869	0.999456	no
MSTRG.4215	MSTRG.4215	-	NC_012871.2:12789199-13014101	ST	STN	OK	25.889	10.4782	-1.30496	-1.41374	0.0871	0.999456	no
MSTRG.10488	MSTRG.10488	-	NC_012873.2:54951316-54953110	ST	STN	OK	124.329	67.8437	-0.87388	-1.76431	0.08715	0.999456	no
MSTRG.6179	MSTRG.6179	-	NC_012871.2:76599501-76606697	ST	STN	OK	84.047	46.0623	-0.86761	-1.68176	0.08725	0.999456	no
MSTRG.11881	MSTRG.11881	-	NC_012874.2:6672639-6673473	ST	STN	OK	2.7624	0.422106	-2.71025	-1.98471	0.0875	0.999456	no
MSTRG.17265	MSTRG.17265	-	NC_012878.2:1858911-1864416	ST	STN	OK	10.7553	19.3463	0.847015	1.68416	0.08755	0.999456	no
MSTRG.4152	MSTRG.4152	-	NC_012871.2:9671440-9673317	ST	STN	OK	9.97731	1.59648	-2.64376	-2.05673	0.08765	0.999456	no
MSTRG.7971	MSTRG.7971	-	NC_012872.2:59998675-60009302	ST	STN	OK	78.2849	44.7576	-0.806602	-1.64863	0.08775	0.999456	no
MSTRG.16239	MSTRG.16239	-	NC_012877.2:4875310-4892536	ST	STN	OK	8.12865	9.75677	0.263388	0.118293	0.08775	0.999456	no
MSTRG.2925	MSTRG.2925	-	NC_012870.2:71818086-71822518	ST	STN	OK	6.84403	2.76331	-1.30845	-1.71989	0.08785	0.999456	no
MSTRG.11141	MSTRG.11141	-	NC_012873.2:63555728-63557164	ST	STN	OK	1.96182	0.346382	-2.50176	-2.02347	0.0879	0.999456	no
MSTRG.219	MSTRG.219	-	NC_012870.2:2117497-2124955	ST	STN	OK	12.1754	5.61139	-1.11754	-1.66604	0.0879	0.999456	no
MSTRG.7467	MSTRG.7467	-	NC_012872.2:50354901-50362504	ST	STN	OK	4.51033	1.2222	-1.88375	-1.86627	0.08795	0.999456	no
MSTRG.965	MSTRG.965	-	NC_012870.2:10464477-10468572	ST	STN	OK	3.96284	8.53058	1.10611	1.68537	0.088	0.999456	no
MSTRG.5659	MSTRG.5659	-	NC_012871.2:70785169-70792189	ST	STN	OK	33.8315	63.1585	0.900611	1.64632	0.0882	0.999456	no
MSTRG.18627	MSTRG.18627	-	NC_012878.2:57212734-57213876	ST	STN	OK	1.4097	0.210839	-2.74117	-1.94204	0.0884	0.999456	no
MSTRG.3430	MSTRG.3430	-	NC_012870.2:78339370-78341298	ST	STN	OK	32.9617	17.794	-0.889397	-1.72094	0.08865	0.999456	no
MSTRG.3940	MSTRG.3940	-	NC_012871.2:5151223-5153473	ST	STN	OK	136.499	77.5642	-0.815425	-1.64557	0.08885	0.999456	no
MSTRG.14668	MSTRG.14668	-	NC_012876.2:1216403-1219952	ST	STN	OK	3.90978	9.36647	1.26042	1.65278	0.08885	0.999456	no
MSTRG.19225	MSTRG.19225	-	NC_012879.2:5157186-5159723	ST	STN	OK	0.715772	2.61507	1.86928	1.85526	0.08885	0.999456	no
MSTRG.956	MSTRG.956	-	NC_012870.2:10352942-10357632	ST	STN	OK	58.084	29.7135	-0.967019	-1.68459	0.0891	0.999456	no
MSTRG.12930	MSTRG.12930	-	NC_012875.2:4492036-4498230	ST	STN	OK	3.32464	6.41983	0.949336	1.7013	0.08925	0.999456	no
MSTRG.14214	MSTRG.14214	-	NC_012875.2:57129045-57136196	ST	STN	OK	11.7054	20.9205	0.837743	1.65388	0.08935	0.999456	no
MSTRG.11026	MSTRG.11026	-	NC_012873.2:61872919-61875257	ST	STN	OK	6.59262	2.72307	-1.27562	-1.75119	0.0894	0.999456	no
MSTRG.17425	MSTRG.17425	-	NC_012878.2:4437439-4442151	ST	STN	OK	62.1494	35.3228	-0.81514	-1.67147	0.08955	0.999456	no
MSTRG.14319	MSTRG.14319	-	NC_012875.2:58216034-58257176	ST	STN	OK	1.67853	0	-inf	-nan	0.08955	0.999456	no
MSTRG.15210	MSTRG.15210	-	NC_012876.2:38883163-38886323	ST	STN	OK	2.09421	0.374701	-2.48259	-1.98745	0.0896	0.999456	no
MSTRG.13733	MSTRG.13733	-	NC_012875.2:51115123-51116314	ST	STN	OK	6.41134	1.73507	-1.88563	-1.86669	0.0896	0.999456	no
MSTRG.12317	MSTRG.12317	-	NC_012874.2:56597728-56607467	ST	STN	OK	46.8287	0.0405007	-10.1752	-5.8949	0.08965	0.999456	no
MSTRG.10824	MSTRG.10824	-	NC_012873.2:59450953-59453135	ST	STN	OK	6.27227	2.34505	-1.41937	-1.77087	0.08965	0.999456	no
MSTRG.6174	MSTRG.6174	-	NC_012871.2:76455023-76458890	ST	STN	OK	110.127	197.247	0.840831	1.68902	0.0897	0.999456	no
MSTRG.9692	MSTRG.9692	-	NC_012873.2:5748585-5750795	ST	STN	OK	5.82009	12.179	1.06528	1.73621	0.0897	0.999456	no
MSTRG.821	MSTRG.821	-	NC_012870.2:8841138-8843645	ST	STN	OK	15.8092	7.56416	-1.06351	-1.69409	0.08975	0.999456	no
MSTRG.18594	MSTRG.18594	-	NC_012878.2:56875635-56877435	ST	STN	OK	177.97	95.9501	-0.891278	-1.70059	0.08975	0.999456	no
MSTRG.4596	MSTRG.4596	-	NC_012871.2:52352372-52355094	ST	STN	OK	11.4761	4.1963	-1.45144	-1.74059	0.08995	0.999456	no
MSTRG.4431	MSTRG.4431	-	NC_012871.2:23104429-23156434	ST	STN	OK	16.0523	8.21325	-0.966755	-1.65933	0.09005	0.999456	no
MSTRG.3851	MSTRG.3851	-	NC_012871.2:3984266-3985877	ST	STN	OK	0.482165	0	-inf	-nan	0.0901	0.999456	no
MSTRG.4064	MSTRG.4064	-	NC_012871.2:8058556-8059074	ST	STN	OK	0.313365	0	-inf	-nan	0.0901	0.999456	no
MSTRG.5255	MSTRG.5255	-	NC_012871.2:66081794-66082233	ST	STN	OK	0.402935	0	-inf	-nan	0.0901	0.999456	no
MSTRG.6809	MSTRG.6809	-	NC_012872.2:7689509-7690075	ST	STN	OK	0.367441	0	-inf	-nan	0.0901	0.999456	no
MSTRG.2610	MSTRG.2610	-	NC_012870.2:68125170-68128334	ST	STN	OK	116.406	66.5077	-0.807578	-1.67937	0.0902	0.999456	no
MSTRG.1874	MSTRG.1874	-	NC_012870.2:55470491-55476950	ST	STN	OK	3.1005	7.04444	1.18399	1.72734	0.0902	0.999456	no
MSTRG.14812	MSTRG.14812	-	NC_012876.2:4198744-4200033	ST	STN	OK	1.20015	0.164965	-2.86298	-1.9914	0.0904	0.999456	no
MSTRG.7843	MSTRG.7843	-	NC_012872.2:58384882-58387376	ST	STN	OK	4.36018	1.51002	-1.52982	-1.68373	0.09045	0.999456	no
MSTRG.2005	MSTRG.2005	-	NC_012870.2:58340408-58342016	ST	STN	OK	25.4447	12.6252	-1.01106	-1.70242	0.0905	0.999456	no
MSTRG.6364	MSTRG.6364	-	NC_012872.2:1194221-1196557	ST	STN	OK	6.90513	2.82955	-1.2871	-1.69558	0.09055	0.999456	no
MSTRG.2904	MSTRG.2904	-	NC_012870.2:71508086-71511259	ST	STN	OK	2.09532	5.35823	1.35459	1.70596	0.09055	0.999456	no
MSTRG.15207	MSTRG.15207	-	NC_012876.2:38604856-38607838	ST	STN	OK	4.38415	10.4653	1.25524	1.69476	0.0907	0.999456	no
MSTRG.4133	MSTRG.4133	-	NC_012871.2:9422178-9425285	ST	STN	OK	8.40384	2.81718	-1.5768	-1.67632	0.09075	0.999456	no
MSTRG.15278	MSTRG.15278	-	NC_012876.2:50284864-50290703	ST	STN	OK	82.3761	44.7372	-0.880752	-1.70683	0.09075	0.999456	no
MSTRG.15654	MSTRG.15654	-	NC_012876.2:61170062-61171307	ST	STN	OK	378.731	212.571	-0.833225	-1.7195	0.0909	0.999456	no
MSTRG.3510	MSTRG.3510	-	NC_012870.2:79197003-79200841	ST	STN	OK	2.80673	0.786968	-1.83451	-1.76762	0.0912	0.999456	no
MSTRG.18454	MSTRG.18454	-	NC_012878.2:55511955-55514985	ST	STN	OK	16.6688	32.2674	0.952922	1.72878	0.09125	0.999456	no
MSTRG.15085	MSTRG.15085	-	NC_012876.2:12943451-12946918	ST	STN	OK	51.412	27.397	-0.908087	-1.69499	0.0913	0.999456	no
MSTRG.15758	MSTRG.15758	-	NC_012876.2:62720330-62723830	ST	STN	OK	3.10449	0.838709	-1.88811	-1.81712	0.09135	0.999456	no
MSTRG.6345	MSTRG.6345	-	NC_012872.2:901645-907677	ST	STN	OK	26.7528	48.5446	0.859619	1.7363	0.09135	0.999456	no
MSTRG.4713	MSTRG.4713	-	NC_012871.2:57163295-57166552	ST	STN	OK	1.48515	0.278201	-2.41641	-1.95968	0.0914	0.999456	no
MSTRG.4854	MSTRG.4854	-	NC_012871.2:60227984-60229059	ST	STN	OK	1.6621	0.265251	-2.64758	-1.93052	0.09145	0.999456	no
MSTRG.11880	MSTRG.11880	-	NC_012874.2:6653022-6653850	ST	STN	OK	6.7753	1.27881	-2.40548	-1.95294	0.09145	0.999456	no
MSTRG.18717	MSTRG.18717	-	NC_012878.2:58073921-58079678	ST	STN	OK	14.2846	26.7073	0.902775	1.69438	0.09155	0.999456	no
MSTRG.9921	MSTRG.9921	-	NC_012873.2:10430154-10432785	ST	STN	OK	0.679514	0.10873	-2.64375	-1.92774	0.09165	0.999456	no
MSTRG.13396	MSTRG.13396	-	NC_012875.2:46745304-46750294	ST	STN	OK	56.3095	99.0931	0.815407	1.68734	0.09165	0.999456	no
MSTRG.16001	MSTRG.16001	-	NC_012877.2:656831-660149	ST	STN	OK	2.06653	0.400239	-2.36828	-1.94596	0.0917	0.999456	no
MSTRG.11830	MSTRG.11830	-	NC_012874.2:4814092-4817198	ST	STN	OK	1.75443	0.289275	-2.60049	-1.90875	0.09185	0.999456	no
MSTRG.17540	MSTRG.17540	-	NC_012878.2:7284338-7285934	ST	STN	OK	8.93096	3.08252	-1.53471	-1.75255	0.0919	0.999456	no
MSTRG.18023	MSTRG.18023	-	NC_012878.2:49529968-49535131	ST	STN	OK	3.79156	0.776979	-2.28684	-1.80201	0.09205	0.999456	no
MSTRG.19195	MSTRG.19195	-	NC_012879.2:4692102-4693682	ST	STN	OK	2.75239	7.1948	1.38627	1.70801	0.09205	0.999456	no
MSTRG.10260	MSTRG.10260	-	NC_012873.2:51068480-51069881	ST	STN	OK	29.7396	15.1712	-0.971054	-1.7102	0.0921	0.999456	no
MSTRG.630	MSTRG.630	-	NC_012870.2:6536805-6538636	ST	STN	OK	9.06826	3.84296	-1.23861	-1.67377	0.09225	0.999456	no
MSTRG.6123	MSTRG.6123	-	NC_012871.2:75679449-75682117	ST	STN	OK	32.4847	58.635	0.851999	1.68315	0.0924	0.999456	no
MSTRG.816	MSTRG.816	-	NC_012870.2:8742248-8746296	ST	STN	OK	5.15587	1.96904	-1.38872	-1.70547	0.09245	0.999456	no
MSTRG.8798	MSTRG.8798	-	NC_012872.2:69385326-69387278	ST	STN	OK	7.59032	2.21109	-1.7794	-1.7739	0.09255	0.999456	no
MSTRG.9518	MSTRG.9518	-	NC_012873.2:3621665-3624366	ST	STN	OK	76.2739	42.2867	-0.850984	-1.62281	0.09255	0.999456	no
MSTRG.12300	MSTRG.12300	-	NC_012874.2:55592330-55599618	ST	STN	OK	56.8794	32.5722	-0.804263	-1.67192	0.09255	0.999456	no
MSTRG.7134	MSTRG.7134	-	NC_012872.2:13400438-13405863	ST	STN	OK	13.3212	24.6217	0.886203	1.68515	0.09275	0.999456	no
MSTRG.13295	MSTRG.13295	-	NC_012875.2:44990600-44994539	ST	STN	OK	9.6124	4.63071	-1.05366	-1.71003	0.0928	0.999456	no
MSTRG.5041	MSTRG.5041	-	NC_012871.2:63301879-63303818	ST	STN	OK	2.93339	0.541818	-2.43669	-1.84173	0.09285	0.999456	no
MSTRG.12219	MSTRG.12219	-	NC_012874.2:45453650-45454309	ST	STN	OK	10.0281	2.73023	-1.87696	-1.81344	0.09285	0.999456	no
MSTRG.14357	MSTRG.14357	-	NC_012875.2:58761891-58762593	ST	STN	OK	107.132	55.6998	-0.94365	-1.71167	0.09285	0.999456	no
MSTRG.13549	MSTRG.13549	-	NC_012875.2:48879271-48881202	ST	STN	OK	0.670066	0.0946845	-2.8231	-1.96132	0.09295	0.999456	no
MSTRG.17609	MSTRG.17609	-	NC_012878.2:10158963-10160932	ST	STN	OK	2.00093	0.389036	-2.3627	-1.93096	0.09295	0.999456	no
MSTRG.19290	MSTRG.19290	-	NC_012879.2:6205146-6223650	ST	STN	OK	19.4665	37.617	0.950389	1.68403	0.093	0.999456	no
MSTRG.5742	MSTRG.5742	-	NC_012871.2:71733815-71736167	ST	STN	OK	4.43108	9.47092	1.09585	1.66556	0.09305	0.999456	no
MSTRG.14050	MSTRG.14050	-	NC_012875.2:55347223-55351496	ST	STN	OK	4.16827	12.0775	1.5348	1.76005	0.0931	0.999456	no
MSTRG.6346	MSTRG.6346	-	NC_012872.2:948259-950852	ST	STN	OK	14.3413	26.4088	0.880839	1.65353	0.09315	0.999456	no
MSTRG.149	MSTRG.149	-	NC_012870.2:1477132-1479924	ST	STN	OK	17.1189	7.99298	-1.09878	-1.67599	0.09325	0.999456	no
MSTRG.3446	MSTRG.3446	-	NC_012870.2:78493971-78496304	ST	STN	OK	55.2067	31.5428	-0.807533	-1.66576	0.09325	0.999456	no
MSTRG.12415	MSTRG.12415	-	NC_012874.2:61853940-61855583	ST	STN	OK	25.0946	60.1358	1.26085	1.7179	0.0933	0.999456	no
MSTRG.12754	MSTRG.12754	-	NC_012874.2:71333406-71337020	ST	STN	OK	9.26816	3.97013	-1.2231	-1.69045	0.09335	0.999456	no
MSTRG.5411	MSTRG.5411	-	NC_012871.2:67904946-67911542	ST	STN	OK	3.64626	7.30596	1.00266	1.67102	0.09335	0.999456	no
MSTRG.3455	MSTRG.3455	-	NC_012870.2:78592806-78601001	ST	STN	OK	85.3182	152.731	0.84007	1.66271	0.0934	0.999456	no
MSTRG.19841	MSTRG.19841	-	NC_012879.2:48811884-48813525	ST	STN	OK	4.09958	9.89573	1.27133	1.74356	0.09345	0.999456	no
MSTRG.16181	MSTRG.16181	-	NC_012877.2:3669325-3672386	ST	STN	OK	1.37834	0.164041	-3.0708	-2.04071	0.0935	0.999456	no
MSTRG.19350	MSTRG.19350	-	NC_012879.2:7374467-7377431	ST	STN	OK	1.37924	0.271766	-2.34344	-1.92329	0.09355	0.999456	no
MSTRG.12407	MSTRG.12407	-	NC_012874.2:61545053-61546414	ST	STN	OK	0.450005	2.30007	2.35367	1.91143	0.0936	0.999456	no
MSTRG.7768	MSTRG.7768	-	NC_012872.2:56994294-56996649	ST	STN	OK	238.305	134.756	-0.822461	-1.69738	0.09385	0.999456	no
MSTRG.18582	MSTRG.18582	-	NC_012878.2:56733753-56736651	ST	STN	OK	1.82823	0.355721	-2.36163	-1.91762	0.09395	0.999456	no
MSTRG.14316	MSTRG.14316	-	NC_012875.2:58208381-58209453	ST	STN	OK	1.34858	0.152106	-3.14829	-2.09853	0.094	0.999456	no
MSTRG.1441	MSTRG.1441	-	NC_012870.2:19108738-19117507	ST	STN	OK	67.7032	38.5793	-0.811397	-1.67999	0.0941	0.999456	no
MSTRG.7270	MSTRG.7270	-	NC_012872.2:17884900-17887476	ST	STN	OK	10.405	19.5015	0.906313	1.70392	0.0941	0.999456	no
MSTRG.20456	MSTRG.20456	-	NC_012879.2:59947727-59953003	ST	STN	OK	6.57453	12.7468	0.955172	1.65377	0.0941	0.999456	no
MSTRG.357	MSTRG.357	-	NC_012870.2:3429701-3463169	ST	STN	OK	0.41853	0	-inf	-nan	0.0942	0.999456	no
MSTRG.2624	MSTRG.2624	-	NC_012870.2:68291763-68294878	ST	STN	OK	9.16658	2.61091	-1.81183	-1.80154	0.09425	0.999456	no
MSTRG.14392	MSTRG.14392	-	NC_012875.2:59205278-59210837	ST	STN	OK	15.9486	8.45182	-0.916098	-1.72106	0.09425	0.999456	no
MSTRG.3344	MSTRG.3344	-	NC_012870.2:77130873-77133970	ST	STN	OK	11.3894	22.1053	0.956697	1.68448	0.09425	0.999456	no
MSTRG.11044	MSTRG.11044	-	NC_012873.2:62117964-62118995	ST	STN	OK	1.79328	0.280902	-2.67446	-1.88866	0.09435	0.999456	no
MSTRG.558	MSTRG.558	-	NC_012870.2:5703764-5707205	ST	STN	OK	0.720515	2.05217	1.51005	1.6657	0.0944	0.999456	no
MSTRG.2627	MSTRG.2627	-	NC_012870.2:68419162-68421145	ST	STN	OK	2.5497	6.65298	1.38367	1.74422	0.0945	0.999456	no
MSTRG.5165	MSTRG.5165	-	NC_012871.2:64848856-64853803	ST	STN	OK	12.1442	2.65041	-2.19598	-1.2647	0.0946	0.999456	no
MSTRG.11597	MSTRG.11597	-	NC_012874.2:386290-389282	ST	STN	OK	1.83386	0.526436	-1.80055	-1.68869	0.0946	0.999456	no
MSTRG.16399	MSTRG.16399	-	NC_012877.2:10977384-10982712	ST	STN	OK	8.5298	2.99356	-1.51065	-1.71087	0.09475	0.999456	no
MSTRG.12507	MSTRG.12507	-	NC_012874.2:64772517-64774274	ST	STN	OK	7.60857	2.97824	-1.35316	-1.70219	0.0948	0.999456	no
MSTRG.13971	MSTRG.13971	-	NC_012875.2:54344878-54347546	ST	STN	OK	9.80398	18.3187	0.901875	1.68394	0.0948	0.999456	no
MSTRG.14239	MSTRG.14239	-	NC_012875.2:57369581-57373928	ST	STN	OK	3.438	1.16795	-1.5576	-1.65601	0.09495	0.999456	no
MSTRG.409	MSTRG.409	-	NC_012870.2:4032563-4035212	ST	STN	OK	48.9695	85.6266	0.806177	1.66895	0.09515	0.999456	no
MSTRG.15614	MSTRG.15614	-	NC_012876.2:60695309-60701160	ST	STN	OK	232.862	128.464	-0.858114	-1.64515	0.0952	0.999456	no
MSTRG.7424	MSTRG.7424	-	NC_012872.2:47876216-47885844	ST	STN	OK	46.0595	26.2299	-0.812288	-1.66763	0.09555	0.999456	no
MSTRG.1666	MSTRG.1666	-	NC_012870.2:27002337-27003121	ST	STN	OK	0.214922	1.78063	3.0505	1.97216	0.0956	0.999456	no
MSTRG.19629	MSTRG.19629	-	NC_012879.2:18098367-18102740	ST	STN	OK	34.7758	61.5227	0.823033	1.67907	0.0957	0.999456	no
MSTRG.17639	MSTRG.17639	-	NC_012878.2:11990315-11995882	ST	STN	OK	25.5411	46.1346	0.853031	1.66352	0.09585	0.999456	no
MSTRG.5144	MSTRG.5144	-	NC_012871.2:64609745-64610868	ST	STN	OK	3.48154	9.93851	1.5133	1.72161	0.09585	0.999456	no
MSTRG.10716	MSTRG.10716	-	NC_012873.2:58018788-58023470	ST	STN	OK	0.242761	1.25042	2.3648	1.93164	0.09585	0.999456	no
MSTRG.2820	MSTRG.2820	-	NC_012870.2:70533768-70534779	ST	STN	OK	0.229432	1.55642	2.7621	1.93833	0.09585	0.999456	no
MSTRG.12048	MSTRG.12048	-	NC_012874.2:14459908-14460433	ST	STN	OK	8.26237	28.6388	1.79334	1.68265	0.0959	0.999456	no
MSTRG.9356	MSTRG.9356	-	NC_012873.2:1601560-1602831	ST	STN	OK	32.7988	58.541	0.835806	1.63817	0.09595	0.999456	no
MSTRG.8635	MSTRG.8635	-	NC_012872.2:67545228-67558063	ST	STN	OK	9.46949	18.6934	0.981167	1.62933	0.09595	0.999456	no
MSTRG.19467	MSTRG.19467	-	NC_012879.2:9858306-9860273	ST	STN	OK	4.06227	10.397	1.35581	1.71587	0.09595	0.999456	no
MSTRG.6548	MSTRG.6548	-	NC_012872.2:3899918-3902018	ST	STN	OK	2.49066	0.725047	-1.78038	-1.67847	0.096	0.999456	no
MSTRG.11397	MSTRG.11397	-	NC_012873.2:66785505-66798060	ST	STN	OK	58.963	33.6872	-0.807609	-1.63605	0.09615	0.999456	no
MSTRG.3502	MSTRG.3502	-	NC_012870.2:79126004-79128389	ST	STN	OK	98.4531	56.0443	-0.812869	-1.65205	0.09625	0.999456	no
MSTRG.11273	MSTRG.11273	-	NC_012873.2:65175808-65186995	ST	STN	OK	7.83533	3.63515	-1.10798	-1.68586	0.0964	0.999456	no
MSTRG.7795	MSTRG.7795	-	NC_012872.2:57383223-57383886	ST	STN	OK	697.276	1248.1	0.839934	1.70354	0.09645	0.999456	no
MSTRG.13782	MSTRG.13782	-	NC_012875.2:51703782-51706529	ST	STN	OK	13.6087	24.8132	0.866583	1.64835	0.09645	0.999456	no
MSTRG.8026	MSTRG.8026	-	NC_012872.2:60686274-60688139	ST	STN	OK	2.13633	0.408697	-2.38603	-1.90966	0.09665	0.999456	no
MSTRG.16373	MSTRG.16373	-	NC_012877.2:9229611-9235478	ST	STN	OK	11.3499	5.48356	-1.0495	-1.64995	0.0967	0.999456	no
MSTRG.11618	MSTRG.11618	-	NC_012874.2:871994-873962	ST	STN	OK	0.932218	0.114285	-3.02803	-2.00906	0.09685	0.999456	no
MSTRG.8085	MSTRG.8085	-	NC_012872.2:61539202-61541346	ST	STN	OK	0.890464	0.109183	-3.02781	-2.00892	0.09685	0.999456	no
MSTRG.1341	MSTRG.1341	-	NC_012870.2:17495695-17498838	ST	STN	OK	8.5797	16.719	0.962485	1.63197	0.09685	0.999456	no
MSTRG.886	MSTRG.886	-	NC_012870.2:9502605-9504785	ST	STN	OK	8.13492	15.9814	0.974196	1.63646	0.097	0.999456	no
MSTRG.1789	MSTRG.1789	-	NC_012870.2:51092965-51094492	ST	STN	OK	1.9144	0.31504	-2.60329	-1.83281	0.0972	0.999456	no
MSTRG.2276	MSTRG.2276	-	NC_012870.2:63345956-63347224	ST	STN	OK	13.0621	5.03045	-1.37663	-1.72613	0.0972	0.999456	no
MSTRG.15916	MSTRG.15916	-	NC_012876.2:64949871-64953387	ST	STN	OK	34.5863	65.4387	0.919947	1.61326	0.0972	0.999456	no
MSTRG.5995	MSTRG.5995	-	NC_012871.2:74287167-74289265	ST	STN	OK	27.4178	12.6191	-1.1195	-1.652	0.0973	0.999456	no
MSTRG.4434	MSTRG.4434	-	NC_012871.2:23341532-23348114	ST	STN	OK	6.55471	3.2881	-0.995277	-1.64835	0.0973	0.999456	no
MSTRG.16700	MSTRG.16700	-	NC_012877.2:53131531-53135309	ST	STN	OK	6.08408	2.4497	-1.31243	-1.63492	0.0974	0.999456	no
MSTRG.7920	MSTRG.7920	-	NC_012872.2:59443733-59445720	ST	STN	OK	211.686	119.614	-0.823542	-1.68943	0.09745	0.999456	no
MSTRG.2846	MSTRG.2846	-	NC_012870.2:70799159-70800871	ST	STN	OK	3.94919	1.14946	-1.7806	-1.75654	0.0976	0.999456	no
MSTRG.7834	MSTRG.7834	-	NC_012872.2:58186310-58201139	ST	STN	OK	4.54424	11.4045	1.32749	1.69411	0.0976	0.999456	no
MSTRG.11373	MSTRG.11373	-	NC_012873.2:66507790-66511008	ST	STN	OK	26.5125	46.2676	0.803328	1.61208	0.09765	0.999456	no
MSTRG.17368	MSTRG.17368	-	NC_012878.2:3606065-3606537	ST	STN	OK	0.484538	4.10765	3.08363	1.9969	0.09775	0.999456	no
MSTRG.224	MSTRG.224	-	NC_012870.2:2178221-2185066	ST	STN	OK	220.7	128.353	-0.781971	-1.56112	0.0978	0.999456	no
MSTRG.2988	MSTRG.2988	-	NC_012870.2:72566101-72567021	ST	STN	OK	17.8541	7.07438	-1.33558	-1.68451	0.09785	0.999456	no
MSTRG.12755	MSTRG.12755	-	NC_012874.2:71395147-71397277	ST	STN	OK	8.27705	3.47905	-1.25042	-1.71305	0.09795	0.999456	no
MSTRG.14966	MSTRG.14966	-	NC_012876.2:7874885-7878706	ST	STN	OK	11.4064	22.558	0.983793	1.65459	0.098	0.999456	no
MSTRG.18707	MSTRG.18707	-	NC_012878.2:57961937-57968775	ST	STN	OK	6.95301	2.1298	-1.70692	-1.76775	0.09805	0.999456	no
MSTRG.19275	MSTRG.19275	-	NC_012879.2:5997772-6002347	ST	STN	OK	52.1804	29.2552	-0.834813	-1.68494	0.09805	0.999456	no
MSTRG.3383	MSTRG.3383	-	NC_012870.2:77671213-77674510	ST	STN	OK	4.85641	10.0119	1.04375	1.63672	0.09815	0.999456	no
MSTRG.7929	MSTRG.7929	-	NC_012872.2:59537651-59540863	ST	STN	OK	11.1374	5.64174	-0.981206	-1.66213	0.09865	0.999456	no
MSTRG.1945	MSTRG.1945	-	NC_012870.2:57080180-57082640	ST	STN	OK	173.957	97.5097	-0.835117	-1.68235	0.09865	0.999456	no
MSTRG.366	MSTRG.366	-	NC_012870.2:3515060-3517319	ST	STN	OK	7.18872	2.98748	-1.26681	-1.71651	0.09875	0.999456	no
MSTRG.20154	MSTRG.20154	-	NC_012879.2:55841848-55849139	ST	STN	OK	39.0285	21.7627	-0.842667	-1.67133	0.0989	0.999456	no
MSTRG.14166	MSTRG.14166	-	NC_012875.2:56582523-56586070	ST	STN	OK	23.701	42.1339	0.83003	1.62518	0.09895	0.999456	no
MSTRG.2941	MSTRG.2941	-	NC_012870.2:71983916-71988191	ST	STN	OK	12.4132	22.9303	0.885384	1.6362	0.099	0.999456	no
MSTRG.14337	MSTRG.14337	-	NC_012875.2:58429873-58436771	ST	STN	OK	15.6009	6.41829	-1.28136	-1.68078	0.09905	0.999456	no
MSTRG.10282	MSTRG.10282	-	NC_012873.2:51490973-51497109	ST	STN	OK	13.9497	27.0412	0.954923	1.68601	0.0991	0.999456	no
MSTRG.8647	MSTRG.8647	-	NC_012872.2:67626092-67632131	ST	STN	OK	43.17	75.127	0.799304	1.65451	0.09915	0.999456	no
MSTRG.11854	MSTRG.11854	-	NC_012874.2:5657841-5668020	ST	STN	OK	55.2561	32.1824	-0.779862	-1.56177	0.0992	0.999456	no
MSTRG.12062	MSTRG.12062	-	NC_012874.2:15088313-15090488	ST	STN	OK	17.3608	32.1536	0.889145	1.67612	0.0993	0.999456	no
MSTRG.8533	MSTRG.8533	-	NC_012872.2:66501462-66503547	ST	STN	OK	3.51834	0.634082	-2.47215	-1.84959	0.0994	0.999456	no
MSTRG.5703	MSTRG.5703	-	NC_012871.2:71286804-71287957	ST	STN	OK	7.25831	2.0816	-1.80194	-1.79946	0.0994	0.999456	no
MSTRG.11202	MSTRG.11202	-	NC_012873.2:64316869-64319595	ST	STN	OK	5.73401	13.1637	1.19895	1.67516	0.0994	0.999456	no
MSTRG.17820	MSTRG.17820	-	NC_012878.2:44539602-44541191	ST	STN	OK	3.065	0.875687	-1.8074	-1.75709	0.09945	0.999456	no
MSTRG.4492	MSTRG.4492	-	NC_012871.2:44993178-44997185	ST	STN	OK	26.4517	13.7245	-0.946606	-1.64514	0.0995	0.999456	no
MSTRG.8810	MSTRG.8810	-	NC_012872.2:69490109-69492099	ST	STN	OK	4.31221	9.6105	1.15619	1.68785	0.09975	0.999456	no
MSTRG.5898	MSTRG.5898	-	NC_012871.2:73338017-73339664	ST	STN	OK	32.194	56.9354	0.822532	1.59723	0.09985	0.999456	no
MSTRG.6764	MSTRG.6764	-	NC_012872.2:6901853-6920350	ST	STN	OK	8.82139	17.2969	0.971437	1.63632	0.09985	0.999456	no
MSTRG.520	MSTRG.520	-	NC_012870.2:5294075-5297005	ST	STN	OK	3.98535	1.2068	-1.72352	-1.71249	0.10005	0.999456	no
MSTRG.7934	MSTRG.7934	-	NC_012872.2:59599727-59602118	ST	STN	OK	3.918	1.35824	-1.52838	-1.63063	0.1001	0.999456	no
MSTRG.13362	MSTRG.13362	-	NC_012875.2:46122677-46126381	ST	STN	OK	21.3202	39.378	0.885172	1.62139	0.10015	0.999456	no
MSTRG.13987	MSTRG.13987	-	NC_012875.2:54592263-54592880	ST	STN	OK	4.82232	0.815933	-2.56321	-1.91889	0.1005	0.999456	no
MSTRG.16052	MSTRG.16052	-	NC_012877.2:1441787-1447984	ST	STN	OK	74.5908	42.3105	-0.817981	-1.68159	0.10065	0.999456	no
MSTRG.2403	MSTRG.2403	-	NC_012870.2:65429297-65432073	ST	STN	OK	65.0258	114.483	0.816048	1.66778	0.10105	0.999456	no
MSTRG.11810	MSTRG.11810	-	NC_012874.2:4444224-4445044	ST	STN	OK	0.30292	1.99778	2.72139	1.90667	0.10105	0.999456	no
MSTRG.16385	MSTRG.16385	-	NC_012877.2:10156185-10159723	ST	STN	OK	19.1941	9.87974	-0.958116	-1.63126	0.1011	0.999456	no
MSTRG.3424	MSTRG.3424	-	NC_012870.2:78240275-78248539	ST	STN	OK	15.9406	8.83358	-0.851633	-1.60553	0.10115	0.999456	no
MSTRG.9648	MSTRG.9648	-	NC_012873.2:5266022-5270946	ST	STN	OK	120.289	65.897	-0.86822	-1.58416	0.10145	0.999456	no
MSTRG.11448	MSTRG.11448	-	NC_012873.2:67336725-67346862	ST	STN	OK	81.0016	45.2293	-0.840693	-1.63466	0.1015	0.999456	no
MSTRG.4572	MSTRG.4572	-	NC_012871.2:51046912-51048390	ST	STN	OK	2.8802	0.592372	-2.2816	-1.8453	0.1016	0.999456	no
MSTRG.9952	MSTRG.9952	-	NC_012873.2:11530067-11531228	ST	STN	OK	4.84999	12.4982	1.36567	1.7079	0.1016	0.999456	no
MSTRG.1079	MSTRG.1079	-	NC_012870.2:12182714-12185474	ST	STN	OK	54.3821	27.4971	-0.98385	-1.6021	0.1017	0.999456	no
MSTRG.14750	MSTRG.14750	-	NC_012876.2:2557067-2558923	ST	STN	OK	939.745	536.704	-0.808141	-1.65145	0.10195	0.999456	no
MSTRG.8417	MSTRG.8417	-	NC_012872.2:65288178-65292821	ST	STN	OK	76.9826	45.0625	-0.772604	-1.60431	0.10195	0.999456	no
MSTRG.5394	MSTRG.5394	-	NC_012871.2:67674681-67676413	ST	STN	OK	45.4085	78.9446	0.797879	1.64734	0.10195	0.999456	no
MSTRG.2921	MSTRG.2921	-	NC_012870.2:71779240-71782263	ST	STN	OK	1.59168	0.450831	-1.81989	-1.76087	0.10215	0.999456	no
MSTRG.14203	MSTRG.14203	-	NC_012875.2:57017185-57019389	ST	STN	OK	1.24747	0.134248	-3.21604	-1.8964	0.10235	0.999456	no
MSTRG.8582	MSTRG.8582	-	NC_012872.2:67005646-67006812	ST	STN	OK	1.08626	0.136994	-2.98718	-1.97895	0.1024	0.999456	no
MSTRG.1578	MSTRG.1578	-	NC_012870.2:22335782-22339214	ST	STN	OK	7.64272	3.1929	-1.25922	-1.69623	0.1024	0.999456	no
MSTRG.20054	MSTRG.20054	-	NC_012879.2:54231078-54236005	ST	STN	OK	18.6924	10.5536	-0.824726	-1.61757	0.1024	0.999456	no
MSTRG.8293	MSTRG.8293	-	NC_012872.2:63796983-63804979	ST	STN	OK	43.9057	13.438	-1.70809	-1.68894	0.10245	0.999456	no
MSTRG.5033	MSTRG.5033	-	NC_012871.2:63222498-63226211	ST	STN	OK	40.8012	23.4326	-0.800095	-1.6303	0.1025	0.999456	no
MSTRG.4972	MSTRG.4972	-	NC_012871.2:62327429-62332840	ST	STN	OK	13.5734	6.77564	-1.00235	-1.60858	0.1026	0.999456	no
MSTRG.3417	MSTRG.3417	-	NC_012870.2:78144558-78147882	ST	STN	OK	63.2105	35.6261	-0.827229	-1.60494	0.1026	0.999456	no
MSTRG.10830	MSTRG.10830	-	NC_012873.2:59499217-59501443	ST	STN	OK	66.8617	115.923	0.793913	1.64053	0.10275	0.999456	no
MSTRG.8267	MSTRG.8267	-	NC_012872.2:63532268-63533633	ST	STN	OK	5.08437	1.50481	-1.75649	-1.67398	0.1028	0.999456	no
MSTRG.116	MSTRG.116	-	NC_012870.2:1169716-1171208	ST	STN	OK	50.1685	26.6124	-0.914684	-1.65013	0.10285	0.999456	no
MSTRG.9520	MSTRG.9520	-	NC_012873.2:3632037-3634919	ST	STN	OK	36.6189	19.8421	-0.88402	-1.66149	0.10285	0.999456	no
MSTRG.2372	MSTRG.2372	-	NC_012870.2:65065691-65069379	ST	STN	OK	2.12452	0.4381	-2.27781	-1.83914	0.1029	0.999456	no
MSTRG.19021	MSTRG.19021	-	NC_012879.2:2484077-2486480	ST	STN	OK	1.42994	3.9726	1.47413	1.68182	0.10295	0.999456	no
MSTRG.11196	MSTRG.11196	-	NC_012873.2:64169856-64173908	ST	STN	OK	10.2363	4.44525	-1.20336	-1.57398	0.1031	0.999456	no
MSTRG.15178	MSTRG.15178	-	NC_012876.2:24727417-24743057	ST	STN	OK	33.5085	17.8317	-0.910083	-1.62406	0.1031	0.999456	no
MSTRG.14267	MSTRG.14267	-	NC_012875.2:57542460-57549436	ST	STN	OK	59.0519	104.04	0.81708	1.57332	0.10315	0.999456	no
MSTRG.13718	MSTRG.13718	-	NC_012875.2:50960414-50962486	ST	STN	OK	2.73156	7.73366	1.50143	1.70809	0.1032	0.999456	no
MSTRG.5306	MSTRG.5306	-	NC_012871.2:66652146-66654671	ST	STN	OK	492.522	284.017	-0.794212	-1.64754	0.10335	0.999456	no
MSTRG.19311	MSTRG.19311	-	NC_012879.2:6651585-6661276	ST	STN	OK	230.732	405.08	0.811991	1.59856	0.1034	0.999456	no
MSTRG.10481	MSTRG.10481	-	NC_012873.2:54826401-54827274	ST	STN	OK	2.37548	0.224953	-3.40052	-2.10834	0.10365	0.999456	no
MSTRG.16793	MSTRG.16793	-	NC_012877.2:56270159-56272381	ST	STN	OK	3.28386	0.953722	-1.78375	-1.72466	0.10365	0.999456	no
MSTRG.10391	MSTRG.10391	-	NC_012873.2:53604438-53609028	ST	STN	OK	4.77579	10.3764	1.11949	1.64385	0.10365	0.999456	no
MSTRG.18191	MSTRG.18191	-	NC_012878.2:52180964-52184844	ST	STN	OK	1.28741	0.172329	-2.90123	-1.91405	0.10375	0.999456	no
MSTRG.15990	MSTRG.15990	-	NC_012877.2:465839-468151	ST	STN	OK	0.766221	0.102776	-2.89826	-1.91209	0.10375	0.999456	no
MSTRG.8497	MSTRG.8497	-	NC_012872.2:66104712-66106227	ST	STN	OK	2.52986	7.20334	1.50961	1.71737	0.10375	0.999456	no
MSTRG.5133	MSTRG.5133	-	NC_012871.2:64456106-64458667	ST	STN	OK	1.02283	0.13292	-2.94394	-1.94665	0.10385	0.999456	no
MSTRG.4047	MSTRG.4047	-	NC_012871.2:7704041-7704717	ST	STN	OK	3.96364	0.63936	-2.63213	-1.82189	0.104	0.999456	no
MSTRG.14108	MSTRG.14108	-	NC_012875.2:56032132-56036443	ST	STN	OK	262.891	151.41	-0.796004	-1.61415	0.1041	0.999456	no
MSTRG.18976	MSTRG.18976	-	NC_012879.2:1920242-1922587	ST	STN	OK	0.0622558	0.451412	2.85816	1.83418	0.1041	0.999456	no
MSTRG.6604	MSTRG.6604	-	NC_012872.2:4660049-4660980	ST	STN	OK	1.27691	0.182265	-2.80855	-1.8477	0.10435	0.999456	no
MSTRG.20276	MSTRG.20276	-	NC_012879.2:57676590-57683208	ST	STN	OK	1.80568	5.84236	1.69401	1.6722	0.1045	0.999456	no
MSTRG.16409	MSTRG.16409	-	NC_012877.2:11930933-11935656	ST	STN	OK	10.7595	19.5835	0.864021	1.64552	0.10455	0.999456	no
MSTRG.17321	MSTRG.17321	-	NC_012878.2:2747084-2750640	ST	STN	OK	106.848	60.1553	-0.828796	-1.62982	0.10475	0.999456	no
MSTRG.15584	MSTRG.15584	-	NC_012876.2:60187097-60190097	ST	STN	OK	3.56024	8.45247	1.2474	1.67882	0.10475	0.999456	no
MSTRG.17803	MSTRG.17803	-	NC_012878.2:43076128-43081020	ST	STN	OK	21.4798	11.3821	-0.916217	-1.65127	0.10485	0.999456	no
MSTRG.583	MSTRG.583	-	NC_012870.2:5991864-5994405	ST	STN	OK	495.787	282.877	-0.809547	-1.57064	0.10485	0.999456	no
MSTRG.1552	MSTRG.1552	-	NC_012870.2:21682241-21683942	ST	STN	OK	222.984	128.776	-0.79208	-1.63661	0.10505	0.999456	no
MSTRG.5407	MSTRG.5407	-	NC_012871.2:67876858-67878344	ST	STN	OK	1.31173	0.230333	-2.50967	-1.8724	0.10515	0.999456	no
MSTRG.9471	MSTRG.9471	-	NC_012873.2:2968602-2970906	ST	STN	OK	5.13189	10.6519	1.05355	1.60697	0.1052	0.999456	no
MSTRG.18583	MSTRG.18583	-	NC_012878.2:56745863-56747510	ST	STN	OK	9.28872	20.1832	1.1196	1.63103	0.1055	0.999456	no
MSTRG.16667	MSTRG.16667	-	NC_012877.2:52203222-52204469	ST	STN	OK	1.64751	0.283928	-2.53669	-1.88632	0.10565	0.999456	no
MSTRG.9463	MSTRG.9463	-	NC_012873.2:2908972-2912192	ST	STN	OK	1.56638	0.269997	-2.53642	-1.88612	0.10565	0.999456	no
MSTRG.18362	MSTRG.18362	-	NC_012878.2:54517780-54522375	ST	STN	OK	21.4712	41.0092	0.933546	1.57312	0.1057	0.999456	no
MSTRG.18768	MSTRG.18768	-	NC_012878.2:58668549-58673641	ST	STN	OK	12.4113	22.2042	0.839177	1.60002	0.10575	0.999456	no
MSTRG.1007	MSTRG.1007	-	NC_012870.2:11339459-11340687	ST	STN	OK	2623.92	1458.91	-0.846832	-1.55048	0.1058	0.999456	no
MSTRG.7633	MSTRG.7633	-	NC_012872.2:54402969-54404847	ST	STN	OK	9.8983	4.31613	-1.19744	-1.56835	0.10585	0.999456	no
MSTRG.18701	MSTRG.18701	-	NC_012878.2:57903584-57905451	ST	STN	OK	183.329	105.267	-0.800374	-1.62011	0.10585	0.999456	no
MSTRG.17618	MSTRG.17618	-	NC_012878.2:10447610-10460402	ST	STN	OK	146.603	80.6271	-0.862575	-1.47685	0.10605	0.999456	no
MSTRG.9867	MSTRG.9867	-	NC_012873.2:8876353-8878322	ST	STN	OK	105.012	60.8634	-0.78691	-1.58127	0.10605	0.999456	no
MSTRG.20316	MSTRG.20316	-	NC_012879.2:58299143-58300463	ST	STN	OK	45.3378	80.0272	0.819775	1.65312	0.1062	0.999456	no
MSTRG.2577	MSTRG.2577	-	NC_012870.2:67643574-67647137	ST	STN	OK	34.0223	12.7685	-1.41389	-1.62946	0.10625	0.999456	no
MSTRG.8796	MSTRG.8796	-	NC_012872.2:69353324-69356150	ST	STN	OK	65.9234	113.273	0.780936	1.61749	0.10625	0.999456	no
MSTRG.14833	MSTRG.14833	-	NC_012876.2:4547000-4547632	ST	STN	OK	2.43319	0.39312	-2.6298	-1.8112	0.1063	0.999456	no
MSTRG.2293	MSTRG.2293	-	NC_012870.2:63706637-63712168	ST	STN	OK	29.7772	14.5822	-1.03	-1.60545	0.10635	0.999456	no
MSTRG.3301	MSTRG.3301	-	NC_012870.2:76662033-76663563	ST	STN	OK	0.996165	0.161835	-2.62186	-1.80573	0.1064	0.999456	no
MSTRG.2284	MSTRG.2284	-	NC_012870.2:63561050-63569315	ST	STN	OK	25.2899	43.7376	0.790312	1.6028	0.1064	0.999456	no
MSTRG.2173	MSTRG.2173	-	NC_012870.2:61563932-61565332	ST	STN	OK	0.844577	0.137288	-2.62102	-1.80516	0.10645	0.999456	no
MSTRG.11999	MSTRG.11999	-	NC_012874.2:11465847-11467083	ST	STN	OK	6.33451	2.20035	-1.5255	-1.63184	0.10645	0.999456	no
MSTRG.3062	MSTRG.3062	-	NC_012870.2:73559694-73564725	ST	STN	OK	17.5624	9.6267	-0.867377	-1.59949	0.10645	0.999456	no
MSTRG.20567	MSTRG.20567	-	NW_018396443.1:134712-136054	ST	STN	OK	4.95339	1.47272	-1.74994	-1.73888	0.1065	0.999456	no
MSTRG.13146	MSTRG.13146	-	NC_012875.2:39641365-39646469	ST	STN	OK	11.9068	5.74839	-1.05056	-1.58864	0.1065	0.999456	no
MSTRG.1832	MSTRG.1832	-	NC_012870.2:53765947-53773046	ST	STN	OK	9.47174	4.0497	-1.22581	-1.64778	0.10665	0.999456	no
MSTRG.19303	MSTRG.19303	-	NC_012879.2:6421384-6422813	ST	STN	OK	0.522608	2.47196	2.24186	1.81083	0.10665	0.999456	no
MSTRG.2932	MSTRG.2932	-	NC_012870.2:71905874-71910809	ST	STN	OK	43.9903	24.8719	-0.822667	-1.63314	0.10675	0.999456	no
MSTRG.15692	MSTRG.15692	-	NC_012876.2:61776183-61778325	ST	STN	OK	359.696	207.749	-0.791931	-1.63506	0.1068	0.999456	no
MSTRG.18580	MSTRG.18580	-	NC_012878.2:56705561-56711339	ST	STN	OK	4.84062	10.9946	1.18354	1.62977	0.10695	0.999456	no
MSTRG.19261	MSTRG.19261	-	NC_012879.2:5717062-5721338	ST	STN	OK	4.31464	0.0322837	-7.06229	-5.08697	0.10705	0.999456	no
MSTRG.11135	MSTRG.11135	-	NC_012873.2:63429829-63431752	ST	STN	OK	8.06629	0.0775123	-6.70134	-4.77079	0.10705	0.999456	no
MSTRG.16454	MSTRG.16454	-	NC_012877.2:16103107-16104156	ST	STN	OK	4.55975	0.117244	-5.28137	-3.62108	0.10705	0.999456	no
MSTRG.17159	MSTRG.17159	-	NC_012878.2:228075-231440	ST	STN	OK	2.31367	0.0683556	-5.08098	-3.39397	0.10705	0.999456	no
MSTRG.12624	MSTRG.12624	-	NC_012874.2:67846356-67848657	ST	STN	OK	65.0548	35.3755	-0.878902	-1.60861	0.10705	0.999456	no
MSTRG.1378	MSTRG.1378	-	NC_012870.2:18159992-18161367	ST	STN	OK	1.73629	0.310203	-2.48472	-1.85815	0.1071	0.999456	no
MSTRG.9652	MSTRG.9652	-	NC_012873.2:5352019-5353803	ST	STN	OK	39.1641	67.7184	0.790016	1.60966	0.1071	0.999456	no
MSTRG.4873	MSTRG.4873	-	NC_012871.2:60604559-60606449	ST	STN	OK	133.612	228.214	0.77234	1.5814	0.10715	0.999456	no
MSTRG.13992	MSTRG.13992	-	NC_012875.2:54637092-54644111	ST	STN	OK	26.4343	45.3144	0.777558	1.61037	0.10715	0.999456	no
MSTRG.9195	MSTRG.9195	-	NC_012872.2:73971143-73974701	ST	STN	OK	14.8483	26.1058	0.814067	1.56013	0.10715	0.999456	no
MSTRG.18506	MSTRG.18506	-	NC_012878.2:55991768-55992273	ST	STN	OK	10.2705	0.340767	-4.91357	-3.30076	0.1072	0.999456	no
MSTRG.8429	MSTRG.8429	-	NC_012872.2:65406045-65408792	ST	STN	OK	180.143	105.931	-0.766007	-1.59255	0.10725	0.999456	no
MSTRG.1975	MSTRG.1975	-	NC_012870.2:57719800-57721702	ST	STN	OK	4.27626	9.75789	1.19022	1.57459	0.10725	0.999456	no
MSTRG.14991	MSTRG.14991	-	NC_012876.2:8583061-8584995	ST	STN	OK	1.86618	0.077021	-4.59869	-3.0785	0.1073	0.999456	no
MSTRG.6368	MSTRG.6368	-	NC_012872.2:1250789-1252666	ST	STN	OK	39.5031	22.012	-0.843674	-1.57635	0.1073	0.999456	no
MSTRG.1776	MSTRG.1776	-	NC_012870.2:49038179-49039237	ST	STN	OK	3.027	0.142929	-4.40451	-2.92854	0.10735	0.999456	no
MSTRG.6027	MSTRG.6027	-	NC_012871.2:74735677-74737076	ST	STN	OK	1.71621	0.0824426	-4.37969	-2.90987	0.10735	0.999456	no
MSTRG.11956	MSTRG.11956	-	NC_012874.2:9421570-9428461	ST	STN	OK	12.0778	21.0812	0.803603	1.58817	0.10745	0.999456	no
MSTRG.1273	MSTRG.1273	-	NC_012870.2:15866863-15872269	ST	STN	OK	60.5523	103.808	0.777668	1.61001	0.1075	0.999456	no
MSTRG.13405	MSTRG.13405	-	NC_012875.2:47056992-47058117	ST	STN	OK	3.17479	0.147707	-4.42585	-2.94493	0.10755	0.999456	no
MSTRG.7839	MSTRG.7839	-	NC_012872.2:58321717-58325668	ST	STN	OK	2.13126	0.446126	-2.25618	-1.79786	0.10755	0.999456	no
MSTRG.18803	MSTRG.18803	-	NC_012878.2:59087724-59090502	ST	STN	OK	4.39813	1.52157	-1.53133	-1.63615	0.10755	0.999456	no
MSTRG.3831	MSTRG.3831	-	NC_012871.2:3752465-3754463	ST	STN	OK	116.513	68.1192	-0.774357	-1.60344	0.10755	0.999456	no
MSTRG.2822	MSTRG.2822	-	NC_012870.2:70541606-70547973	ST	STN	OK	17.2963	9.39778	-0.880071	-1.57532	0.1076	0.999456	no
MSTRG.4686	MSTRG.4686	-	NC_012871.2:56299434-56304650	ST	STN	OK	1.25089	0.255128	-2.29366	-1.84875	0.10765	0.999456	no
MSTRG.416	MSTRG.416	-	NC_012870.2:4083920-4085313	ST	STN	OK	114.385	66.6995	-0.778147	-1.60663	0.1081	0.999456	no
MSTRG.6751	MSTRG.6751	-	NC_012872.2:6730398-6736468	ST	STN	OK	6.73658	3.00728	-1.16356	-1.62169	0.1084	0.999456	no
MSTRG.1988	MSTRG.1988	-	NC_012870.2:58038854-58043719	ST	STN	OK	6.53786	12.958	0.986956	1.57373	0.1084	0.999456	no
MSTRG.7321	MSTRG.7321	-	NC_012872.2:21167192-21168320	ST	STN	OK	3.48319	9.5849	1.46036	1.65233	0.10855	0.999456	no
MSTRG.3937	MSTRG.3937	-	NC_012871.2:5085966-5087415	ST	STN	OK	9.60677	4.16535	-1.20562	-1.59977	0.10865	0.999456	no
MSTRG.2243	MSTRG.2243	-	NC_012870.2:62735531-62742013	ST	STN	OK	91.6746	160.041	0.803851	1.57967	0.10865	0.999456	no
MSTRG.5693	MSTRG.5693	-	NC_012871.2:71180255-71181843	ST	STN	OK	35.2623	62.0298	0.814835	1.64553	0.10865	0.999456	no
MSTRG.6625	MSTRG.6625	-	NC_012872.2:4897938-4900389	ST	STN	OK	84.878	145.593	0.778479	1.5801	0.1088	0.999456	no
MSTRG.3414	MSTRG.3414	-	NC_012870.2:78110324-78119292	ST	STN	OK	15.444	8.11367	-0.928618	-1.5654	0.10925	0.999456	no
MSTRG.13907	MSTRG.13907	-	NC_012875.2:53317378-53321147	ST	STN	OK	2.64935	0.787925	-1.74951	-1.67596	0.10945	0.999456	no
MSTRG.18064	MSTRG.18064	-	NC_012878.2:50172804-50174899	ST	STN	OK	74.3556	42.2758	-0.814609	-1.56954	0.1095	0.999456	no
MSTRG.20041	MSTRG.20041	-	NC_012879.2:53969784-53975092	ST	STN	OK	35.2431	60.4156	0.777581	1.56994	0.1096	0.999456	no
MSTRG.498	MSTRG.498	-	NC_012870.2:5072844-5076590	ST	STN	OK	0.778074	0.131889	-2.56059	-1.80055	0.10975	0.999456	no
MSTRG.6773	MSTRG.6773	-	NC_012872.2:7089656-7091221	ST	STN	OK	1.3222	0.0773889	-4.09467	-2.64675	0.1098	0.999456	no
MSTRG.12572	MSTRG.12572	-	NC_012874.2:66489863-66496442	ST	STN	OK	150.772	262.083	0.797659	1.55365	0.1099	0.999456	no
MSTRG.17962	MSTRG.17962	-	NC_012878.2:48370523-48371601	ST	STN	OK	2.23072	0.152336	-3.87218	-2.5119	0.10995	0.999456	no
MSTRG.8586	MSTRG.8586	-	NC_012872.2:67054796-67057271	ST	STN	OK	63.8816	33.6934	-0.922934	-1.61248	0.10995	0.999456	no
MSTRG.10989	MSTRG.10989	-	NC_012873.2:61456648-61463206	ST	STN	OK	35.0294	20.4016	-0.779886	-1.58766	0.11005	0.999456	no
MSTRG.16229	MSTRG.16229	-	NC_012877.2:4745182-4746270	ST	STN	OK	0.383152	2.12756	2.47321	1.86244	0.11005	0.999456	no
MSTRG.14675	MSTRG.14675	-	NC_012876.2:1312383-1314756	ST	STN	OK	1.22437	0.0657214	-4.21954	-2.71139	0.11015	0.999456	no
MSTRG.18863	MSTRG.18863	-	NC_012879.2:437625-439300	ST	STN	OK	368.829	217.213	-0.763843	-1.57806	0.1102	0.999456	no
MSTRG.16037	MSTRG.16037	-	NC_012877.2:1255788-1269165	ST	STN	OK	17.6517	10.4084	-0.762067	-1.54185	0.1102	0.999456	no
MSTRG.17065	MSTRG.17065	-	NC_012877.2:61625101-61625908	ST	STN	OK	2.68382	0.165569	-4.01879	-2.59592	0.11025	0.999456	no
MSTRG.17762	MSTRG.17762	-	NC_012878.2:40497919-40501858	ST	STN	OK	36.7783	18.5836	-0.984827	-1.58961	0.11025	0.999456	no
MSTRG.12066	MSTRG.12066	-	NC_012874.2:15204720-15215824	ST	STN	OK	11.435	19.1356	0.742805	1.51657	0.1103	0.999456	no
MSTRG.19336	MSTRG.19336	-	NC_012879.2:7117668-7119350	ST	STN	OK	5.11974	10.9258	1.09359	1.59343	0.1103	0.999456	no
MSTRG.8535	MSTRG.8535	-	NC_012872.2:66519011-66523659	ST	STN	OK	1.46832	0.302032	-2.2814	-1.83006	0.11035	0.999456	no
MSTRG.2440	MSTRG.2440	-	NC_012870.2:65960254-65962513	ST	STN	OK	34.1739	60.3385	0.820185	1.62194	0.1104	0.999456	no
MSTRG.14732	MSTRG.14732	-	NC_012876.2:2360233-2361195	ST	STN	OK	2.62525	8.55251	1.7039	1.6223	0.11045	0.999456	no
MSTRG.6574	MSTRG.6574	-	NC_012872.2:4212132-4214497	ST	STN	OK	1.1142	0.235711	-2.24092	-1.78941	0.1106	0.999456	no
MSTRG.8572	MSTRG.8572	-	NC_012872.2:66911749-66914199	ST	STN	OK	22.6664	39.305	0.794157	1.56448	0.11065	0.999456	no
MSTRG.18800	MSTRG.18800	-	NC_012878.2:59073816-59076092	ST	STN	OK	6.17691	2.27248	-1.44261	-1.63204	0.11075	0.999456	no
MSTRG.5847	MSTRG.5847	-	NC_012871.2:72865145-72866614	ST	STN	OK	1.20876	0.0778226	-3.95719	-2.55402	0.1108	0.999456	no
MSTRG.5785	MSTRG.5785	-	NC_012871.2:72259645-72260760	ST	STN	OK	1.55373	0.108599	-3.83865	-2.49607	0.11095	0.999456	no
MSTRG.3232	MSTRG.3232	-	NC_012870.2:75624274-75625837	ST	STN	OK	2.51758	0.772012	-1.70534	-1.5996	0.11095	0.999456	no
MSTRG.6931	MSTRG.6931	-	NC_012872.2:9880618-9885995	ST	STN	OK	90.8678	154.575	0.766467	1.55761	0.111	0.999456	no
MSTRG.10305	MSTRG.10305	-	NC_012873.2:51941173-51941848	ST	STN	OK	2.73502	0.213588	-3.67865	-2.38389	0.1111	0.999456	no
MSTRG.20482	MSTRG.20482	-	NC_012879.2:60190028-60196661	ST	STN	OK	8.32487	15.6121	0.907165	1.58682	0.1112	0.999456	no
MSTRG.10720	MSTRG.10720	-	NC_012873.2:58051982-58057616	ST	STN	OK	8.09314	4.01098	-1.01275	-1.60529	0.1114	0.999456	no
MSTRG.12619	MSTRG.12619	-	NC_012874.2:67743577-67744811	ST	STN	OK	72.0873	40.0807	-0.846837	-1.58831	0.1115	0.999456	no
MSTRG.12017	MSTRG.12017	-	NC_012874.2:12289654-12291295	ST	STN	OK	0.828412	0.0684037	-3.5982	-2.32579	0.1116	0.999456	no
MSTRG.7891	MSTRG.7891	-	NC_012872.2:58964378-58967022	ST	STN	OK	1.05729	2.90065	1.45601	1.64185	0.11165	0.999456	no
MSTRG.18777	MSTRG.18777	-	NC_012878.2:58737131-58739204	ST	STN	OK	1.10701	0.207578	-2.41494	-1.83067	0.1117	0.999456	no
MSTRG.7979	MSTRG.7979	-	NC_012872.2:60095082-60101982	ST	STN	OK	1.09613	0	-inf	-nan	0.11175	0.999456	no
MSTRG.10784	MSTRG.10784	-	NC_012873.2:58903057-58906806	ST	STN	OK	14.8317	7.92826	-0.903609	-1.63339	0.11185	0.999456	no
MSTRG.4727	MSTRG.4727	-	NC_012871.2:57562015-57564392	ST	STN	OK	36.3783	17.1184	-1.08753	-1.57174	0.1119	0.999456	no
MSTRG.9654	MSTRG.9654	-	NC_012873.2:5399826-5405548	ST	STN	OK	48.3763	25.9343	-0.89944	-1.6225	0.11195	0.999456	no
MSTRG.8876	MSTRG.8876	-	NC_012872.2:70307996-70314846	ST	STN	OK	5.14326	1.89178	-1.44294	-1.65618	0.11215	0.999456	no
MSTRG.18456	MSTRG.18456	-	NC_012878.2:55539090-55542447	ST	STN	OK	1.79858	4.4212	1.29758	1.59896	0.11215	0.999456	no
MSTRG.3304	MSTRG.3304	-	NC_012870.2:76726042-76726911	ST	STN	OK	1.86612	0.149755	-3.63937	-2.3557	0.1123	0.999456	no
MSTRG.17102	MSTRG.17102	-	NC_012877.2:62266870-62268549	ST	STN	OK	3.06163	0.910504	-1.74956	-1.70109	0.1123	0.999456	no
MSTRG.10513	MSTRG.10513	-	NC_012873.2:55440242-55445534	ST	STN	OK	157.911	90.3618	-0.805328	-1.6035	0.1123	0.999456	no
MSTRG.14435	MSTRG.14435	-	NC_012875.2:59567929-59569777	ST	STN	OK	316.989	183.028	-0.792367	-1.56449	0.1123	0.999456	no
MSTRG.3672	MSTRG.3672	-	NC_012871.2:556109-557526	ST	STN	OK	8.04793	3.22105	-1.32109	-1.63941	0.11235	0.999456	no
MSTRG.3131	MSTRG.3131	-	NC_012870.2:74254425-74260045	ST	STN	OK	26.8951	14.6399	-0.877439	-1.54898	0.1124	0.999456	no
MSTRG.1655	MSTRG.1655	-	NC_012870.2:26301641-26305530	ST	STN	OK	28.1743	15.1923	-0.891046	-1.61583	0.11245	0.999456	no
MSTRG.13786	MSTRG.13786	-	NC_012875.2:51782412-51786890	ST	STN	OK	352.004	607.559	0.787435	1.57105	0.1126	0.999456	no
MSTRG.20346	MSTRG.20346	-	NC_012879.2:58679151-58681002	ST	STN	OK	3.6726	1.11431	-1.72065	-1.71207	0.11265	0.999456	no
MSTRG.4034	MSTRG.4034	-	NC_012871.2:7390160-7393893	ST	STN	OK	0.532744	0.0762826	-2.80402	-1.84472	0.11295	0.999456	no
MSTRG.15911	MSTRG.15911	-	NC_012876.2:64877473-64882742	ST	STN	OK	50.1168	85.6066	0.772427	1.57637	0.11295	0.999456	no
MSTRG.660	MSTRG.660	-	NC_012870.2:6886516-6889569	ST	STN	OK	16.3831	6.69671	-1.29068	-1.59124	0.1131	0.999456	no
MSTRG.4097	MSTRG.4097	-	NC_012871.2:8890445-8893248	ST	STN	OK	48.9653	82.2587	0.748409	1.52842	0.11315	0.999456	no
MSTRG.2113	MSTRG.2113	-	NC_012870.2:60652907-60654314	ST	STN	OK	0.440176	2.03604	2.20962	1.77736	0.11335	0.999456	no
MSTRG.10725	MSTRG.10725	-	NC_012873.2:58101066-58107166	ST	STN	OK	31.8481	13.4093	-1.24797	-1.55597	0.1134	0.999456	no
MSTRG.5783	MSTRG.5783	-	NC_012871.2:72241075-72243957	ST	STN	OK	4.39412	1.75277	-1.32593	-1.65904	0.11355	0.999456	no
MSTRG.10193	MSTRG.10193	-	NC_012873.2:48067340-48070411	ST	STN	OK	19.7539	9.57255	-1.04516	-1.57508	0.1136	0.999456	no
MSTRG.7299	MSTRG.7299	-	NC_012872.2:19410270-19416828	ST	STN	OK	7.43176	13.7117	0.883628	1.56564	0.11365	0.999456	no
MSTRG.3089	MSTRG.3089	-	NC_012870.2:73753447-73756393	ST	STN	OK	11.7494	4.78421	-1.29623	-1.6266	0.1137	0.999456	no
MSTRG.7837	MSTRG.7837	-	NC_012872.2:58300701-58304247	ST	STN	OK	184.792	313.194	0.761151	1.57433	0.11375	0.999456	no
MSTRG.2486	MSTRG.2486	-	NC_012870.2:66564635-66565732	ST	STN	OK	53.2048	93.1547	0.808071	1.59705	0.11375	0.999456	no
MSTRG.3169	MSTRG.3169	-	NC_012870.2:74785779-74786074	ST	STN	OK	50.8974	15.3369	-1.73059	-1.69652	0.11385	0.999456	no
MSTRG.1580	MSTRG.1580	-	NC_012870.2:22352249-22353457	ST	STN	OK	0.275269	1.41009	2.35687	1.74682	0.11385	0.999456	no
MSTRG.4302	MSTRG.4302	-	NC_012871.2:16289041-16291459	ST	STN	OK	16.96	33.7265	0.991745	1.56031	0.1139	0.999456	no
MSTRG.7178	MSTRG.7178	-	NC_012872.2:14992246-14995068	ST	STN	OK	0.671639	0.0569438	-3.56007	-2.29877	0.114	0.999456	no
MSTRG.16000	MSTRG.16000	-	NC_012877.2:651907-655797	ST	STN	OK	4.7666	1.95056	-1.28908	-1.61027	0.1141	0.999456	no
MSTRG.18484	MSTRG.18484	-	NC_012878.2:55816112-55822851	ST	STN	OK	7.87169	3.70087	-1.08881	-1.55225	0.1142	0.999456	no
MSTRG.9622	MSTRG.9622	-	NC_012873.2:4933912-4969088	ST	STN	OK	11.3763	5.68044	-1.00195	-1.55135	0.11425	0.999456	no
MSTRG.2734	MSTRG.2734	-	NC_012870.2:69491447-69496955	ST	STN	OK	16.3942	0.726033	-4.49701	-2.70357	0.11435	0.999456	no
MSTRG.17057	MSTRG.17057	-	NC_012877.2:61419847-61422971	ST	STN	OK	4.20338	9.49105	1.17502	1.60054	0.1144	0.999456	no
MSTRG.19265	MSTRG.19265	-	NC_012879.2:5795371-5801137	ST	STN	OK	22.6775	40.3321	0.830667	1.56988	0.1147	0.999456	no
MSTRG.5343	MSTRG.5343	-	NC_012871.2:67152477-67165685	ST	STN	OK	6.0199	3.18438	-0.918724	-1.57376	0.1148	0.999456	no
MSTRG.3364	MSTRG.3364	-	NC_012870.2:77343363-77346249	ST	STN	OK	16.548	7.8637	-1.07338	-1.56895	0.11485	0.999456	no
MSTRG.6348	MSTRG.6348	-	NC_012872.2:971230-972882	ST	STN	OK	0.255049	1.2987	2.34822	1.70957	0.11505	0.999456	no
MSTRG.18637	MSTRG.18637	-	NC_012878.2:57302090-57304287	ST	STN	OK	160.191	94.312	-0.764277	-1.5744	0.1151	0.999456	no
MSTRG.14540	MSTRG.14540	-	NC_012875.2:60600517-60604835	ST	STN	OK	18.3568	10.4946	-0.806674	-1.59638	0.11515	0.999456	no
MSTRG.12728	MSTRG.12728	-	NC_012874.2:70394914-70399126	ST	STN	OK	43.1227	74.0366	0.779793	1.58999	0.11515	0.999456	no
MSTRG.2122	MSTRG.2122	-	NC_012870.2:60775759-60779700	ST	STN	OK	16.34	28.7763	0.816474	1.54101	0.11515	0.999456	no
MSTRG.3139	MSTRG.3139	-	NC_012870.2:74358561-74370990	ST	STN	OK	21.2636	40.4203	0.926696	1.60929	0.11515	0.999456	no
MSTRG.4812	MSTRG.4812	-	NC_012871.2:59370286-59379799	ST	STN	OK	6.03556	10.6627	0.821007	1.54682	0.1152	0.999456	no
MSTRG.8383	MSTRG.8383	-	NC_012872.2:64953998-64964140	ST	STN	OK	53.8802	89.8753	0.738171	1.50783	0.11525	0.999456	no
MSTRG.8791	MSTRG.8791	-	NC_012872.2:69253410-69254392	ST	STN	OK	1.15133	0.170068	-2.75912	-1.81156	0.1153	0.999456	no
MSTRG.5296	MSTRG.5296	-	NC_012871.2:66547538-66549476	ST	STN	OK	3.32319	0.915266	-1.8603	-1.7757	0.1153	0.999456	no
MSTRG.6497	MSTRG.6497	-	NC_012872.2:3150278-3152364	ST	STN	OK	141.741	83.7466	-0.75915	-1.5691	0.11535	0.999456	no
MSTRG.11162	MSTRG.11162	-	NC_012873.2:63749335-63754563	ST	STN	OK	248.693	148.284	-0.746002	-1.55382	0.1154	0.999456	no
MSTRG.12729	MSTRG.12729	-	NC_012874.2:70444015-70460505	ST	STN	OK	6.2303	3.23702	-0.944633	-1.56691	0.1156	0.999456	no
MSTRG.13355	MSTRG.13355	-	NC_012875.2:46045262-46046104	ST	STN	OK	0.46387	2.54627	2.45659	1.75714	0.1156	0.999456	no
MSTRG.2542	MSTRG.2542	-	NC_012870.2:67327332-67329181	ST	STN	OK	2.56463	0.519233	-2.30429	-1.8241	0.11575	0.999456	no
MSTRG.2808	MSTRG.2808	-	NC_012870.2:70431275-70433783	ST	STN	OK	3.64699	0.0383436	-6.57158	-3.75889	0.1158	0.999456	no
MSTRG.12546	MSTRG.12546	-	NC_012874.2:65756321-65757288	ST	STN	OK	1.41758	0.130112	-3.4456	-2.21523	0.11585	0.999456	no
MSTRG.19622	MSTRG.19622	-	NC_012879.2:17958387-17960443	ST	STN	OK	0.509859	1.77941	1.80323	1.60346	0.11585	0.999456	no
MSTRG.16703	MSTRG.16703	-	NC_012877.2:53240617-53242553	ST	STN	OK	15.8061	28.2093	0.835694	1.5928	0.11625	0.999456	no
MSTRG.371	MSTRG.371	-	NC_012870.2:3550467-3552844	ST	STN	OK	0.0595242	3.42966	5.84845	4.04922	0.11625	0.999456	no
MSTRG.19542	MSTRG.19542	-	NC_012879.2:12968301-12970467	ST	STN	OK	0.0896614	2.33942	4.70552	3.13442	0.1164	0.999456	no
MSTRG.1860	MSTRG.1860	-	NC_012870.2:54998976-55000255	ST	STN	OK	0.0855832	2.53934	4.89098	3.27409	0.1164	0.999456	no
MSTRG.17817	MSTRG.17817	-	NC_012878.2:44184546-44191214	ST	STN	OK	21.4007	38.7916	0.858089	1.51152	0.11645	0.999456	no
MSTRG.8056	MSTRG.8056	-	NC_012872.2:61130804-61134622	ST	STN	OK	67.2729	38.3996	-0.808933	-1.62658	0.1165	0.999456	no
MSTRG.398	MSTRG.398	-	NC_012870.2:3851571-3853977	ST	STN	OK	0.744943	2.3271	1.64333	1.63171	0.11655	0.999456	no
MSTRG.1736	MSTRG.1736	-	NC_012870.2:35050050-35055082	ST	STN	OK	10.4012	5.45636	-0.930733	-1.54985	0.11695	0.999456	no
MSTRG.12260	MSTRG.12260	-	NC_012874.2:52596096-52596713	ST	STN	OK	2.14325	0.326373	-2.71521	-1.77831	0.117	0.999456	no
MSTRG.596	MSTRG.596	-	NC_012870.2:6155962-6160591	ST	STN	OK	1.21318	0.260684	-2.21841	-1.78212	0.1171	0.999456	no
MSTRG.16437	MSTRG.16437	-	NC_012877.2:14612613-14616210	ST	STN	OK	10.4929	19.2625	0.876373	1.59077	0.11715	0.999456	no
MSTRG.3933	MSTRG.3933	-	NC_012871.2:5008029-5011155	ST	STN	OK	17.9266	30.9483	0.787757	1.5356	0.11735	0.999456	no
MSTRG.17687	MSTRG.17687	-	NC_012878.2:15506039-15507612	ST	STN	OK	118.261	67.9069	-0.800343	-1.53722	0.1175	0.999456	no
MSTRG.1104	MSTRG.1104	-	NC_012870.2:12560801-12563378	ST	STN	OK	0.665227	2.10329	1.66073	1.63577	0.1175	0.999456	no
MSTRG.11010	MSTRG.11010	-	NC_012873.2:61683776-61692181	ST	STN	OK	6.0589	2.95927	-1.03381	-1.55341	0.1176	0.999456	no
MSTRG.5222	MSTRG.5222	-	NC_012871.2:65662275-65664192	ST	STN	OK	7.13235	13.9151	0.964202	1.55288	0.1176	0.999456	no
MSTRG.20502	MSTRG.20502	-	NC_012879.2:60467091-60469544	ST	STN	OK	80.3851	46.9205	-0.77671	-1.52859	0.11785	0.999456	no
MSTRG.13691	MSTRG.13691	-	NC_012875.2:50637118-50639111	ST	STN	OK	0.103776	2.15003	4.37282	2.80157	0.118	0.999456	no
MSTRG.13328	MSTRG.13328	-	NC_012875.2:45544939-45546265	ST	STN	OK	0.10283	2.13053	4.37287	2.80161	0.118	0.999456	no
MSTRG.10698	MSTRG.10698	-	NC_012873.2:57725875-57738121	ST	STN	OK	22.8123	48.8495	1.09853	1.56122	0.11805	0.999456	no
MSTRG.7342	MSTRG.7342	-	NC_012872.2:27319448-27324013	ST	STN	OK	0.525449	2.41039	2.19765	1.7617	0.11805	0.999456	no
MSTRG.4627	MSTRG.4627	-	NC_012871.2:54757819-54759624	ST	STN	OK	3.40786	1.26741	-1.42698	-1.51671	0.11835	0.999456	no
MSTRG.3615	MSTRG.3615	-	NC_012870.2:80531924-80533381	ST	STN	OK	0.744839	0.118355	-2.65381	-1.73506	0.1184	0.999456	no
MSTRG.17291	MSTRG.17291	-	NC_012878.2:2329549-2333662	ST	STN	OK	47.8755	28.2419	-0.761452	-1.52886	0.1186	0.999456	no
MSTRG.17124	MSTRG.17124	-	NC_012877.2:62528317-62531683	ST	STN	OK	9.74895	4.57447	-1.09164	-1.54055	0.1187	0.999456	no
MSTRG.16203	MSTRG.16203	-	NC_012877.2:4258027-4263212	ST	STN	OK	15.1626	7.17631	-1.0792	-1.51765	0.1187	0.999456	no
MSTRG.3549	MSTRG.3549	-	NC_012870.2:79655986-79659727	ST	STN	OK	14.2204	7.45132	-0.932397	-1.56062	0.1187	0.999456	no
MSTRG.16919	MSTRG.16919	-	NC_012877.2:58763647-58767652	ST	STN	OK	4.5449	1.66729	-1.44674	-1.55317	0.1189	0.999456	no
MSTRG.8010	MSTRG.8010	-	NC_012872.2:60437463-60439422	ST	STN	OK	5.63835	11.6264	1.04406	1.61392	0.1189	0.999456	no
MSTRG.19386	MSTRG.19386	-	NC_012879.2:8099401-8100832	ST	STN	OK	2.0153	0.395985	-2.34748	-1.77873	0.11895	0.999456	no
MSTRG.15112	MSTRG.15112	-	NC_012876.2:15546782-15549061	ST	STN	OK	1.60645	0.359206	-2.16099	-1.73052	0.11895	0.999456	no
MSTRG.11684	MSTRG.11684	-	NC_012874.2:2059260-2065290	ST	STN	OK	5.43258	2.44433	-1.1522	-1.54973	0.11915	0.999456	no
MSTRG.6132	MSTRG.6132	-	NC_012871.2:75803514-75808553	ST	STN	OK	10.9277	19.1375	0.808407	1.50301	0.1192	0.999456	no
MSTRG.13433	MSTRG.13433	-	NC_012875.2:47405156-47405942	ST	STN	OK	10.7079	23.9822	1.16329	1.58172	0.1192	0.999456	no
MSTRG.14610	MSTRG.14610	-	NC_012876.2:315402-317327	ST	STN	OK	0.813508	0.158828	-2.35669	-1.74439	0.11925	0.999456	no
MSTRG.5130	MSTRG.5130	-	NC_012871.2:64413352-64424575	ST	STN	OK	20.0701	11.3346	-0.824318	-1.54634	0.11925	0.999456	no
MSTRG.12023	MSTRG.12023	-	NC_012874.2:12509341-12509568	ST	STN	OK	0.949281	0	-inf	-nan	0.11925	0.999456	no
MSTRG.16209	MSTRG.16209	-	NC_012877.2:4446166-4446417	ST	STN	OK	0.643734	0	-inf	-nan	0.11925	0.999456	no
MSTRG.17070	MSTRG.17070	-	NC_012877.2:61767964-61768189	ST	STN	OK	0.984269	0	-inf	-nan	0.11925	0.999456	no
MSTRG.19691	MSTRG.19691	-	NC_012879.2:33717148-33717496	ST	STN	OK	0.737823	0	-inf	-nan	0.11925	0.999456	no
MSTRG.4590	MSTRG.4590	-	NC_012871.2:52021608-52021833	ST	STN	OK	0.984269	0	-inf	-nan	0.11925	0.999456	no
MSTRG.5629	MSTRG.5629	-	NC_012871.2:70481797-70482102	ST	STN	OK	0.338549	0	-inf	-nan	0.11925	0.999456	no
MSTRG.3384	MSTRG.3384	-	NC_012870.2:77678819-77680790	ST	STN	OK	320.062	192.339	-0.734703	-1.52586	0.1193	0.999456	no
MSTRG.18556	MSTRG.18556	-	NC_012878.2:56471416-56472282	ST	STN	OK	5.61069	1.17589	-2.25442	-1.79728	0.11955	0.999456	no
MSTRG.5751	MSTRG.5751	-	NC_012871.2:71848466-71854796	ST	STN	OK	51.8764	26.6228	-0.962413	-1.49103	0.11955	0.999456	no
MSTRG.569	MSTRG.569	-	NC_012870.2:5896075-5902680	ST	STN	OK	5.8682	10.739	0.871875	1.54679	0.1196	0.999456	no
MSTRG.559	MSTRG.559	-	NC_012870.2:5710449-5713038	ST	STN	OK	23.4194	39.9106	0.76907	1.56511	0.1197	0.999456	no
MSTRG.8391	MSTRG.8391	-	NC_012872.2:65045357-65046074	ST	STN	OK	0.915423	3.97604	2.11882	1.69612	0.1197	0.999456	no
MSTRG.18979	MSTRG.18979	-	NC_012879.2:1984109-1986499	ST	STN	OK	99.6078	57.8704	-0.783433	-1.52615	0.11975	0.999456	no
MSTRG.1110	MSTRG.1110	-	NC_012870.2:12658726-12658942	ST	STN	OK	0	1.16304	inf	-nan	0.12	0.999456	no
MSTRG.3303	MSTRG.3303	-	NC_012870.2:76718148-76723318	ST	STN	OK	4.01274	1.79335	-1.16193	-1.52929	0.1201	0.999456	no
MSTRG.7916	MSTRG.7916	-	NC_012872.2:59405212-59408221	ST	STN	OK	4.17214	8.14407	0.964961	1.56116	0.12015	0.999456	no
MSTRG.5404	MSTRG.5404	-	NC_012871.2:67820010-67826901	ST	STN	OK	6.95457	13.5111	0.958109	1.49215	0.12025	0.999456	no
MSTRG.17156	MSTRG.17156	-	NC_012878.2:209581-211321	ST	STN	OK	1.84647	0.405009	-2.18874	-1.75835	0.1203	0.999456	no
MSTRG.17700	MSTRG.17700	-	NC_012878.2:20102204-20103612	ST	STN	OK	1.45458	0.243222	-2.58026	-1.7727	0.12035	0.999456	no
MSTRG.11670	MSTRG.11670	-	NC_012874.2:1906372-1907857	ST	STN	OK	1.88375	0.175549	-3.42366	-2.40751	0.1205	0.999456	no
MSTRG.3908	MSTRG.3908	-	NC_012871.2:4657852-4660293	ST	STN	OK	183.729	109.169	-0.751013	-1.55373	0.1206	0.999456	no
MSTRG.507	MSTRG.507	-	NC_012870.2:5118578-5128254	ST	STN	OK	19.6362	10.301	-0.93073	-1.57763	0.12105	0.999456	no
MSTRG.9379	MSTRG.9379	-	NC_012873.2:2006002-2011950	ST	STN	OK	172.24	102.041	-0.755271	-1.4995	0.12105	0.999456	no
MSTRG.19489	MSTRG.19489	-	NC_012879.2:10797901-10800015	ST	STN	OK	17.4165	9.21203	-0.918861	-1.54788	0.1214	0.999456	no
MSTRG.7583	MSTRG.7583	-	NC_012872.2:53222957-53233271	ST	STN	OK	15.7691	6.00934	-1.39182	-1.50202	0.1215	0.999456	no
MSTRG.17724	MSTRG.17724	-	NC_012878.2:34709574-34712368	ST	STN	OK	40.2802	67.913	0.753616	1.55748	0.12155	0.999456	no
MSTRG.4669	MSTRG.4669	-	NC_012871.2:56152501-56156159	ST	STN	OK	2.27017	0.681004	-1.73706	-1.55589	0.12165	0.999456	no
MSTRG.16315	MSTRG.16315	-	NC_012877.2:6557305-6560586	ST	STN	OK	3.45504	1.11727	-1.62872	-1.55721	0.1217	0.999456	no
MSTRG.1028	MSTRG.1028	-	NC_012870.2:11583548-11584115	ST	STN	OK	3.49413	0.617511	-2.5004	-1.7126	0.1218	0.999456	no
MSTRG.10653	MSTRG.10653	-	NC_012873.2:57209414-57210607	ST	STN	OK	1.08706	0.199789	-2.44388	-1.70967	0.12205	0.999456	no
MSTRG.9060	MSTRG.9060	-	NC_012872.2:72525679-72531879	ST	STN	OK	0.655156	0.120599	-2.44162	-1.70809	0.12205	0.999456	no
MSTRG.2100	MSTRG.2100	-	NC_012870.2:60410908-60414004	ST	STN	OK	1.73311	0.509288	-1.76681	-1.5767	0.1222	0.999456	no
MSTRG.2231	MSTRG.2231	-	NC_012870.2:62548361-62549549	ST	STN	OK	145.415	80.2608	-0.857405	-1.52508	0.1223	0.999456	no
MSTRG.5286	MSTRG.5286	-	NC_012871.2:66446979-66454301	ST	STN	OK	59.6538	36.059	-0.726254	-1.46595	0.1223	0.999456	no
MSTRG.13304	MSTRG.13304	-	NC_012875.2:45145017-45147291	ST	STN	OK	104.051	61.7463	-0.752869	-1.53335	0.12245	0.999456	no
MSTRG.19441	MSTRG.19441	-	NC_012879.2:9280211-9283765	ST	STN	OK	3.9624	1.51056	-1.39129	-1.53146	0.12265	0.999456	no
MSTRG.12553	MSTRG.12553	-	NC_012874.2:65970772-65975990	ST	STN	OK	9.49448	18.4556	0.958897	1.50315	0.12275	0.999456	no
MSTRG.14851	MSTRG.14851	-	NC_012876.2:4806977-4809208	ST	STN	OK	1.99472	4.84974	1.28172	1.59718	0.12275	0.999456	no
MSTRG.8488	MSTRG.8488	-	NC_012872.2:65972476-65977662	ST	STN	OK	9.0947	4.44525	-1.03276	-1.54778	0.12285	0.999456	no
MSTRG.7563	MSTRG.7563	-	NC_012872.2:52659009-52665025	ST	STN	OK	2.6819	4.9644	0.888364	1.52698	0.12285	0.999456	no
MSTRG.8746	MSTRG.8746	-	NC_012872.2:68803938-68811962	ST	STN	OK	103.541	194.233	0.907592	1.544	0.1232	0.999456	no
MSTRG.7803	MSTRG.7803	-	NC_012872.2:57613945-57615791	ST	STN	OK	14.3076	25.2472	0.819343	1.51815	0.1235	0.999456	no
MSTRG.12830	MSTRG.12830	-	NC_012875.2:1396249-1400805	ST	STN	OK	2.13311	0.661944	-1.68818	-1.64895	0.12365	0.999456	no
MSTRG.20115	MSTRG.20115	-	NC_012879.2:55217557-55219709	ST	STN	OK	8.80101	4.22071	-1.06018	-1.48324	0.1238	0.999456	no
MSTRG.19097	MSTRG.19097	-	NC_012879.2:3308822-3316048	ST	STN	OK	51.3851	29.541	-0.798629	-1.50184	0.1238	0.999456	no
MSTRG.18877	MSTRG.18877	-	NC_012879.2:638554-640629	ST	STN	OK	4.17377	1.52955	-1.44824	-1.56009	0.1239	0.999456	no
MSTRG.4313	MSTRG.4313	-	NC_012871.2:16878182-16880588	ST	STN	OK	18.9426	7.79582	-1.28086	-1.56071	0.12415	0.999456	no
MSTRG.19309	MSTRG.19309	-	NC_012879.2:6523841-6527204	ST	STN	OK	11.6665	6.36342	-0.874492	-1.54118	0.12415	0.999456	no
MSTRG.13636	MSTRG.13636	-	NC_012875.2:49923691-49929307	ST	STN	OK	7.88091	3.88207	-1.02154	-1.51901	0.12435	0.999456	no
MSTRG.15089	MSTRG.15089	-	NC_012876.2:13181660-13184689	ST	STN	OK	0.256106	1.37084	2.42025	1.67373	0.1244	0.999456	no
MSTRG.10925	MSTRG.10925	-	NC_012873.2:60658296-60659664	ST	STN	OK	33.9911	18.6271	-0.867757	-1.57164	0.12445	0.999456	no
MSTRG.9910	MSTRG.9910	-	NC_012873.2:10201776-10208616	ST	STN	OK	22.9347	38.4638	0.745968	1.53754	0.1245	0.999456	no
MSTRG.1804	MSTRG.1804	-	NC_012870.2:52123610-52135302	ST	STN	OK	0.923334	3.37597	1.87038	1.75073	0.12465	0.999456	no
MSTRG.2793	MSTRG.2793	-	NC_012870.2:70325031-70327468	ST	STN	OK	19.0772	9.33925	-1.03047	-1.51783	0.1248	0.999456	no
MSTRG.15311	MSTRG.15311	-	NC_012876.2:52290340-52294240	ST	STN	OK	1.4167	3.16099	1.15784	1.54091	0.12485	0.999456	no
MSTRG.20099	MSTRG.20099	-	NC_012879.2:54918431-54920879	ST	STN	OK	61.2244	35.2291	-0.797341	-1.54965	0.12515	0.999456	no
MSTRG.2051	MSTRG.2051	-	NC_012870.2:59451848-59457921	ST	STN	OK	5.68894	2.48368	-1.19568	-1.53381	0.1257	0.999456	no
MSTRG.3893	MSTRG.3893	-	NC_012871.2:4479611-4487067	ST	STN	OK	116.541	213.384	0.87261	1.47177	0.1258	0.999456	no
MSTRG.16149	MSTRG.16149	-	NC_012877.2:2938421-2941508	ST	STN	OK	1.33059	0.291775	-2.18914	-1.74999	0.12585	0.999456	no
MSTRG.13495	MSTRG.13495	-	NC_012875.2:48149447-48173611	ST	STN	OK	60.268	110.107	0.86944	1.49618	0.1259	0.999456	no
MSTRG.1444	MSTRG.1444	-	NC_012870.2:19135958-19137006	ST	STN	OK	19.5921	8.72769	-1.1666	-1.57581	0.12605	0.999456	no
MSTRG.770	MSTRG.770	-	NC_012870.2:8022107-8024026	ST	STN	OK	9.53624	18.4761	0.954166	1.50489	0.1263	0.999456	no
MSTRG.10487	MSTRG.10487	-	NC_012873.2:54900272-54904246	ST	STN	OK	51.8116	31.3094	-0.72668	-1.48666	0.12635	0.999456	no
MSTRG.15340	MSTRG.15340	-	NC_012876.2:54052135-54053093	ST	STN	OK	7.33875	2.80956	-1.38519	-1.47557	0.1264	0.999456	no
MSTRG.4125	MSTRG.4125	-	NC_012871.2:9285058-9286091	ST	STN	OK	78.8994	131.347	0.735293	1.51549	0.1265	0.999456	no
MSTRG.7129	MSTRG.7129	-	NC_012872.2:13179377-13189189	ST	STN	OK	21.1463	37.2465	0.816699	1.49739	0.1265	0.999456	no
MSTRG.2371	MSTRG.2371	-	NC_012870.2:65043054-65048765	ST	STN	OK	8.39121	3.78111	-1.15007	-1.55586	0.12655	0.999456	no
MSTRG.6569	MSTRG.6569	-	NC_012872.2:4128795-4131890	ST	STN	OK	5.55847	2.54512	-1.12695	-1.48414	0.12665	0.999456	no
MSTRG.15939	MSTRG.15939	-	NC_012876.2:65270495-65275178	ST	STN	OK	11.6418	5.9696	-0.963611	-1.511	0.12665	0.999456	no
MSTRG.3847	MSTRG.3847	-	NC_012871.2:3949444-3950829	ST	STN	OK	13.1434	24.1956	0.880411	1.51092	0.12685	0.999456	no
MSTRG.7708	MSTRG.7708	-	NC_012872.2:55735496-55738546	ST	STN	OK	94.8533	56.3826	-0.750447	-1.51545	0.1269	0.999456	no
MSTRG.3580	MSTRG.3580	-	NC_012870.2:80019583-80022441	ST	STN	OK	83.2554	49.0804	-0.762396	-1.53083	0.12705	0.999456	no
MSTRG.5810	MSTRG.5810	-	NC_012871.2:72503982-72525242	ST	STN	OK	252.641	130.254	-0.955763	-1.4086	0.12725	0.999456	no
MSTRG.2517	MSTRG.2517	-	NC_012870.2:67014689-67018604	ST	STN	OK	11.055	6.231	-0.827158	-1.53668	0.1273	0.999456	no
MSTRG.5416	MSTRG.5416	-	NC_012871.2:67952177-67955792	ST	STN	OK	26.0934	15.1649	-0.78295	-1.51274	0.1276	0.999456	no
MSTRG.1017	MSTRG.1017	-	NC_012870.2:11452203-11457307	ST	STN	OK	14.5108	25.0367	0.786922	1.47979	0.1276	0.999456	no
MSTRG.6796	MSTRG.6796	-	NC_012872.2:7424526-7431313	ST	STN	OK	3.83627	1.69261	-1.18046	-1.52639	0.12775	0.999456	no
MSTRG.18286	MSTRG.18286	-	NC_012878.2:53566607-53571144	ST	STN	OK	8.45958	4.19681	-1.01129	-1.5035	0.12785	0.999456	no
MSTRG.14593	MSTRG.14593	-	NC_012876.2:79509-84599	ST	STN	OK	4.95076	2.21345	-1.16135	-1.54798	0.12805	0.999456	no
MSTRG.18274	MSTRG.18274	-	NC_012878.2:53379252-53381412	ST	STN	OK	173.157	101.501	-0.770581	-1.55347	0.12825	0.999456	no
MSTRG.14000	MSTRG.14000	-	NC_012875.2:54712005-54713241	ST	STN	OK	14.4036	27.0595	0.909703	1.49805	0.12825	0.999456	no
MSTRG.12692	MSTRG.12692	-	NC_012874.2:69617800-69619954	ST	STN	OK	197.718	333.588	0.754623	1.52956	0.12835	0.999456	no
MSTRG.4799	MSTRG.4799	-	NC_012871.2:59166618-59170072	ST	STN	OK	3.83288	8.10189	1.07983	1.53097	0.1288	0.999456	no
MSTRG.15357	MSTRG.15357	-	NC_012876.2:54745775-54752590	ST	STN	OK	83.5143	50.3543	-0.729908	-1.51769	0.12905	0.999456	no
MSTRG.17959	MSTRG.17959	-	NC_012878.2:48324348-48327589	ST	STN	OK	43.9631	73.5285	0.74201	1.47548	0.12905	0.999456	no
MSTRG.9381	MSTRG.9381	-	NC_012873.2:2024616-2031340	ST	STN	OK	22.3275	37.381	0.743488	1.48622	0.12905	0.999456	no
MSTRG.1481	MSTRG.1481	-	NC_012870.2:19995399-20001308	ST	STN	OK	12.7576	23.4097	0.87575	1.46275	0.12915	0.999456	no
MSTRG.906	MSTRG.906	-	NC_012870.2:9807547-9810675	ST	STN	OK	28.7049	48.7869	0.765196	1.50885	0.1292	0.999456	no
MSTRG.17949	MSTRG.17949	-	NC_012878.2:48222061-48224555	ST	STN	OK	3.11622	1.1969	-1.3805	-1.5613	0.12925	0.999456	no
MSTRG.6778	MSTRG.6778	-	NC_012872.2:7161251-7171933	ST	STN	OK	9.45536	5.20056	-0.862465	-1.51091	0.12925	0.999456	no
MSTRG.2515	MSTRG.2515	-	NC_012870.2:67001437-67003029	ST	STN	OK	659.715	368.764	-0.839146	-1.46024	0.1296	0.999456	no
MSTRG.13700	MSTRG.13700	-	NC_012875.2:50749079-50757189	ST	STN	OK	26.0842	43.5094	0.738148	1.48427	0.1297	0.999456	no
MSTRG.20085	MSTRG.20085	-	NC_012879.2:54687746-54688032	ST	STN	OK	111.296	41.6577	-1.41775	-1.57125	0.1298	0.999456	no
MSTRG.12274	MSTRG.12274	-	NC_012874.2:53883494-53888708	ST	STN	OK	18.2736	9.1644	-0.995645	-1.49869	0.1298	0.999456	no
MSTRG.14672	MSTRG.14672	-	NC_012876.2:1286939-1290166	ST	STN	OK	15.3074	8.01188	-0.934017	-1.46633	0.1298	0.999456	no
MSTRG.12364	MSTRG.12364	-	NC_012874.2:59165765-59172690	ST	STN	OK	1.53772	0.364049	-2.07859	-1.6577	0.12985	0.999456	no
MSTRG.10551	MSTRG.10551	-	NC_012873.2:55812210-55815502	ST	STN	OK	44.9201	74.4354	0.728629	1.46747	0.12995	0.999456	no
MSTRG.2480	MSTRG.2480	-	NC_012870.2:66521742-66525275	ST	STN	OK	45.96	27.0257	-0.76605	-1.53377	0.13	0.999456	no
MSTRG.11500	MSTRG.11500	-	NC_012873.2:67950291-67956533	ST	STN	OK	6.98217	12.4836	0.838287	1.48163	0.13015	0.999456	no
MSTRG.11204	MSTRG.11204	-	NC_012873.2:64334715-64336543	ST	STN	OK	0.797091	2.59433	1.70255	1.52728	0.13025	0.999456	no
MSTRG.4388	MSTRG.4388	-	NC_012871.2:20557426-20561072	ST	STN	OK	85.487	142.124	0.733376	1.48186	0.13045	0.999456	no
MSTRG.9014	MSTRG.9014	-	NC_012872.2:71879475-71883926	ST	STN	OK	6.85726	1.77494	-1.94986	-1.75711	0.13055	0.999456	no
MSTRG.12965	MSTRG.12965	-	NC_012875.2:6371551-6387251	ST	STN	OK	91.1936	53.3029	-0.774718	-1.50978	0.13055	0.999456	no
MSTRG.11282	MSTRG.11282	-	NC_012873.2:65348115-65348970	ST	STN	OK	127.046	74.4618	-0.77078	-1.51846	0.1306	0.999456	no
MSTRG.11489	MSTRG.11489	-	NC_012873.2:67823588-67827070	ST	STN	OK	12.8994	24.2944	0.913323	1.46593	0.13075	0.999456	no
MSTRG.8404	MSTRG.8404	-	NC_012872.2:65157096-65160814	ST	STN	OK	0.538727	1.63586	1.60242	1.58058	0.13075	0.999456	no
MSTRG.14955	MSTRG.14955	-	NC_012876.2:7686218-7688477	ST	STN	OK	220.527	362.766	0.718085	1.47764	0.13085	0.999456	no
MSTRG.12576	MSTRG.12576	-	NC_012874.2:66674659-66683075	ST	STN	OK	5.11667	2.64797	-0.95032	-1.54094	0.13095	0.999456	no
MSTRG.4737	MSTRG.4737	-	NC_012871.2:57860258-57862838	ST	STN	OK	2.54253	5.58793	1.13605	1.53757	0.13095	0.999456	no
MSTRG.9262	MSTRG.9262	-	NC_012873.2:449792-457046	ST	STN	OK	5.55925	2.17426	-1.35437	-1.52426	0.13115	0.999456	no
MSTRG.9589	MSTRG.9589	-	NC_012873.2:4561442-4562425	ST	STN	OK	0.509887	0	-inf	-nan	0.13125	0.999456	no
MSTRG.14097	MSTRG.14097	-	NC_012875.2:55915605-55919573	ST	STN	OK	28.3312	47.2555	0.738089	1.4937	0.13145	0.999456	no
MSTRG.16353	MSTRG.16353	-	NC_012877.2:7677814-7678845	ST	STN	OK	9.36269	3.01168	-1.63636	-1.60673	0.1315	0.999456	no
MSTRG.7931	MSTRG.7931	-	NC_012872.2:59557145-59558859	ST	STN	OK	2.4847	0.802427	-1.63063	-1.56913	0.1315	0.999456	no
MSTRG.17505	MSTRG.17505	-	NC_012878.2:6235130-6239820	ST	STN	OK	1.62747	0.541572	-1.58741	-1.50525	0.1315	0.999456	no
MSTRG.2110	MSTRG.2110	-	NC_012870.2:60644115-60645161	ST	STN	OK	1.15583	0.220994	-2.38685	-1.62691	0.1316	0.999456	no
MSTRG.8004	MSTRG.8004	-	NC_012872.2:60394453-60400832	ST	STN	OK	3.24222	6.05164	0.900345	1.49252	0.13175	0.999456	no
MSTRG.18323	MSTRG.18323	-	NC_012878.2:54033396-54037032	ST	STN	OK	13.102	5.62253	-1.2205	-1.51963	0.1318	0.999456	no
MSTRG.3347	MSTRG.3347	-	NC_012870.2:77187375-77191462	ST	STN	OK	24.1945	40.7865	0.753414	1.51914	0.1318	0.999456	no
MSTRG.262	MSTRG.262	-	NC_012870.2:2523554-2527838	ST	STN	OK	0.692474	0.132678	-2.38383	-1.62485	0.13185	0.999456	no
MSTRG.16088	MSTRG.16088	-	NC_012877.2:2172552-2177575	ST	STN	OK	9.42838	4.51965	-1.0608	-1.51796	0.13185	0.999456	no
MSTRG.719	MSTRG.719	-	NC_012870.2:7447545-7450973	ST	STN	OK	4.74858	2.16988	-1.12988	-1.53123	0.13195	0.999456	no
MSTRG.1499	MSTRG.1499	-	NC_012870.2:20332835-20334916	ST	STN	OK	2.62333	0.19361	-3.76017	-2.09664	0.13205	0.999456	no
MSTRG.13287	MSTRG.13287	-	NC_012875.2:44776425-44776869	ST	STN	OK	3.68236	0.721053	-2.35245	-1.60043	0.1322	0.999456	no
MSTRG.13607	MSTRG.13607	-	NC_012875.2:49625114-49628645	ST	STN	OK	35.7523	20.2387	-0.82092	-1.50438	0.1322	0.999456	no
MSTRG.15866	MSTRG.15866	-	NC_012876.2:64125835-64128215	ST	STN	OK	270.888	165.349	-0.712188	-1.48391	0.1322	0.999456	no
MSTRG.12153	MSTRG.12153	-	NC_012874.2:22195723-22195861	ST	STN	OK	367.572	72.1971	-2.34801	-1.59741	0.13225	0.999456	no
MSTRG.13739	MSTRG.13739	-	NC_012875.2:51194410-51201427	ST	STN	OK	16.5963	30.0737	0.857639	1.49177	0.13225	0.999456	no
MSTRG.1544	MSTRG.1544	-	NC_012870.2:21561725-21562669	ST	STN	OK	164.883	100.997	-0.707137	-1.47087	0.1323	0.999456	no
MSTRG.3175	MSTRG.3175	-	NC_012870.2:74848417-74850459	ST	STN	OK	4.80984	1.88162	-1.35402	-1.5288	0.1324	0.999456	no
MSTRG.1865	MSTRG.1865	-	NC_012870.2:55220891-55224093	ST	STN	OK	84.5758	49.812	-0.76375	-1.53989	0.1324	0.999456	no
MSTRG.18297	MSTRG.18297	-	NC_012878.2:53664982-53671449	ST	STN	OK	12.6677	20.981	0.72793	1.47436	0.13245	0.999456	no
MSTRG.15831	MSTRG.15831	-	NC_012876.2:63695618-63700556	ST	STN	OK	26.2801	14.4847	-0.859437	-1.48432	0.13265	0.999456	no
MSTRG.268	MSTRG.268	-	NC_012870.2:2587130-2590631	ST	STN	OK	10.2781	18.0735	0.814303	1.49476	0.13265	0.999456	no
MSTRG.9170	MSTRG.9170	-	NC_012872.2:73755681-73759725	ST	STN	OK	9.17832	4.20906	-1.12473	-1.52803	0.13275	0.999456	no
MSTRG.3671	MSTRG.3671	-	NC_012871.2:551227-552393	ST	STN	OK	5.55908	1.84942	-1.58778	-1.55916	0.1329	0.999456	no
MSTRG.20544	MSTRG.20544	-	NC_012879.2:61061360-61064994	ST	STN	OK	10.0593	20.5907	1.03346	1.43518	0.1329	0.999456	no
MSTRG.10191	MSTRG.10191	-	NC_012873.2:48046330-48047220	ST	STN	OK	18.1577	7.23963	-1.3266	-1.57658	0.133	0.999456	no
MSTRG.6100	MSTRG.6100	-	NC_012871.2:75466038-75469626	ST	STN	OK	20.4085	11.3001	-0.852838	-1.50684	0.13305	0.999456	no
MSTRG.13176	MSTRG.13176	-	NC_012875.2:40976898-40979617	ST	STN	OK	2.22211	0.512842	-2.11534	-1.69037	0.1333	0.999456	no
MSTRG.5035	MSTRG.5035	-	NC_012871.2:63258401-63261981	ST	STN	OK	30.4356	17.1529	-0.827304	-1.45676	0.1333	0.999456	no
MSTRG.18027	MSTRG.18027	-	NC_012878.2:49619173-49621031	ST	STN	OK	102.153	62.407	-0.71095	-1.47746	0.1334	0.999456	no
MSTRG.10266	MSTRG.10266	-	NC_012873.2:51177353-51180400	ST	STN	OK	36.5397	21.0614	-0.794864	-1.51119	0.13345	0.999456	no
MSTRG.15376	MSTRG.15376	-	NC_012876.2:55631006-55636460	ST	STN	OK	0.938967	0.190588	-2.30062	-1.66365	0.13355	0.999456	no
MSTRG.2226	MSTRG.2226	-	NC_012870.2:62492199-62495003	ST	STN	OK	11.9722	6.48882	-0.883655	-1.48495	0.13355	0.999456	no
MSTRG.18011	MSTRG.18011	-	NC_012878.2:49364286-49380596	ST	STN	OK	21.5939	12.7999	-0.754489	-1.45176	0.1337	0.999456	no
MSTRG.19407	MSTRG.19407	-	NC_012879.2:8566672-8572004	ST	STN	OK	1.36151	3.45832	1.34487	1.51674	0.13375	0.999456	no
[truncated: 18,590 more rows]

## Sheet: Sheet 2
tax_id	Org_name	GeneID	CurrentID	Status	Symbol	Aliases	description	other_designations	map_location	chromosome	genomic_nucleotide_accession.version	start_position_on_the_genomic_accession	end_position_on_the_genomic_accession	orientation	exon_count	OMIM
4558	Sorghum bicolor	8054345	0	live	LOC8054345	SORBI_3001G437500	filament-like plant protein 4	filament-like plant protein 4		1	NC_012870.2	71585385	71593105	minus	7
4558	Sorghum bicolor	8057657	0	live	LOC8057657	SORBI_3001G479800	UDP-glucuronate:xylan alpha-glucuronosyltransferase 2	UDP-glucuronate:xylan alpha-glucuronosyltransferase 2		1	NC_012870.2	75151254	75156117	minus	3
4558	Sorghum bicolor	8060935	0	live	LOC8060935	SORBI_3007G190200	nucleotide pyrophosphatase/phosphodiesterase	nucleotide pyrophosphatase/phosphodiesterase		7	NC_012876.2	62303818	62312414	plus	8
4558	Sorghum bicolor	8084710	0	live	LOC8084710	SORBI_3004G344200	CLIP-associated protein	CLIP-associated protein		4	NC_012873.2	67442396	67451596	plus	19
4558	Sorghum bicolor	8085303	0	live	LOC8085303	SORBI_3001G455700	microtubule-associated protein 70-4	microtubule-associated protein 70-4		1	NC_012870.2	73164554	73170595	minus	11
4558	Sorghum bicolor	110431790	0	live	LOC110431790	SORBI_3001G089000	beta-glucosidase BoGH3B-like	uncharacterized protein LOC110431790		1	NC_012870.2	6903162	6908224	minus	9
