# Supplementary material for: Root and Leaf Anatomy, Ion Accumulation, and Transcriptome Pattern under Salt Stress Conditions in Contrasting Genotypes of Sorghum bicolor
Source: Plants (Basel). 2023 Jun 21;12(13):2400. doi: 10.3390/plants12132400 (PMC10346968; doi:10.3390/plants12132400)
Supplement: Supplementary file 1 [file plants-12-02400-s001.zip › Supplementary File S4.xls]

## Sheet: Sheet1
Primers	Sequence (5,.....3')	Length	GC	Tm	Amplicon
Glucan endo-1,3-beta glucosidase 3-like	F-CGTTGTATACCAGCAACCCA	20	57.9	50	112
	R-CGATCATCGTCTTCAGGACC	20	57.87	55	112
Sorghum bicolor Barwin	F-GCGTCTAGTTGCAACCATTG	20	57.75	50	108
	R-GAGACATGCCCTTACACGAG	20	58.07	55	108
Peroxidase (XM_002461165.2)	F-CTAGCTAGTGCCACACACAC	20	58.29	55	150
	R-ATGCAGTCGATCACTCACTC	20	57.42	50	150
Chitinase 2	F-CCTGTTCCGTGAGTACATCG	20	58.09	55	108
	R-TAGTCGATGGCGAAGGAGAG	20	58.69	55	108
Heavy metal-associated isoprenylated plant protein16 (HIPP16)	F-GCTGGTGCTACCCCAATTAC	20	58.61	55	102
	R-CCGTCAAAACGGCTTGTATG	20	57.76	50	102
Sorghum bicolor receptor kinase-like protein Xa21	F-CTGTCCCTGAGAATAGCACG	20	57.78	55	115
	R-CACTTGCAGTAGTGGATGCT	20	57.89	50	115
K+ transporter (XM_002446325.2)	F-TGTACAACCTCGTCGAACAC	20	57.88	50	150
	R-CAGCAAACATGCCTTCTGTG	20	57.94	50	150
Tubulin and alpha 2-tubulin	F-GTATGGGGGTTTCATCGCTA	20	57.08	50	124
	R-GATCCGGTAGCCACCATTAC	20	57.83	55	124
Lipid transfer protein (LTP)	F-CTAGCAATGCGACTGTCTGT	20	58	50	149
	R-CGCTAGCTACCTTGCTTACC	20	58.15	55	149
Non-coding RNA (miRf11471-akr)	F-GCTATCAGGGATGAAGCCTAC	21	57.67	52.38	115
	R-GGATGTTTCTTGGGCCTTTG	20	57.25	50	115
Transcription factor MYB 61	F-TCCTTCTGTACACGACGACT	21	57.67	52.38	115
	R-GAAAAGTTTGGGGCTGCTTG	20	57.25	50	115
Bowman-Birk type trypsin inhibitor	F-TGCTCGGAGTTCTGTAGTCA	20	58.09	50	123
	R-AGAGATGCAAGTAGCCATGC	20	58.04	50	123
Heavy metal-associated isoprenylated plant protein (HIPP)	F-ATAGTAGGGTCCTGCCTGAG	20	57.61	55	119
	R-TTGCAAAGACAACCTCCCTC	20	58.02	50	119
Glucan endo-1,3-beta glucosidase GII	F-GGAGACTTTCATCTTCGCCA	20	57.61	50	139
	R-TCTTCCTCCGATCTGTCAGT	20	57.48	50	139
Tubulin beta-4 chain	F-ACATGAATGACCTCGTGTCG	20	58	50	132
	R-CCACCAGGCTTCACACTATC	20	57.97	55	132
Fasiclin-like arabinogalactan protein 12	F-CATTGCCATGCATCTTGCAC	20	58.71	50	109
	R-GGATGGGGTACAGGGATCAA	20	58.48	55	109
Transcription factor HHO5	F-GGGGATCGAGTCCTGTATCA	20	58	55	114
	R-TTCAACTCGTCGATCACGTC	20	58.04	50	114
Peroxidase 2 (LOC8068187)	F-CTAGCTAGTGCCACACACAC	20	58.29	55	150
	R-ATGCAGTCGATCACTCACTC	20	57.42	50	150
Pyrophosphatase /phospho-diesterase	F-TACGACTCCTTCACCATCCA	20	57.77	50	130
	R-GGACGACCAAGCCAAAACTA	20	58.11	50	130
Micro RNA (MIR8709c)	F-ATAGCGTGCCCAAGTGTATC	20	57.76	50	100
	R-CAAAATGAGCAGTGCCATCG	20	58.1	50	100
